# Supplementary material for: Aberrantly Expressed lncRNAs in Primary Varicose Great Saphenous Veins
Source: PLoS One. 2014 Jan 31;9(1):e86156. doi: 10.1371/journal.pone.0086156 (PMC3908920; doi:10.1371/journal.pone.0086156)
Supplement: Table S1 — Differentially Expressed LncRNAs. (XLS) [file pone.0086156.s001.xls]

## Sheet: Volcano Plots
	Hyperplasia vs Control							group_Blood_Hyperp vs group_Blood_Control

## Sheet: Blood_Hyperp vs Blood_Control_u
# Fold-Change cut-off: 2.0 # P-value cut-off: 0.05 # Condition pairs: group_Blood_Hyperp vs group_Blood_Control # Column A: ProbeName, it represents probe name. # Column B: P, P-value, P-value calculated from paired t-test. # Column C: FC (abs), Absolute Fold Change, the absolute ratio (no log scale) of normalized intensities between two conditions. # Column D: Regulation, it depicts which group …
group_Blood_Hyperp vs group_Blood_Control 2.0 fold up regulated LncRNAs
	P-value	Fold change and Regulation		Group--Raw Intensity		Group--Normalized Intensity		Raw Intensity												Normalized Intensity												Annotations
ProbeName	p	FC (abs)	Regulation	group_Blood_Hyperp(raw)	group_Blood_Control(raw)	group_Blood_Hyperp(normalized)	group_Blood_Control(normalized)	[1-Control, group_Blood_Control](raw)	[1-Hyperplasia, group_Blood_Hyperp](raw)	[2-Control, group_Blood_Control](raw)	[2-Hyperplasia, group_Blood_Hyperp](raw)	[3-Control, group_Blood_Control](raw)	[3-Hyperplasia, group_Blood_Hyperp](raw)	[4-Control, group_Blood_Control](raw)	[4-Hyperplasia, group_Blood_Hyperp](raw)	[5-Control, group_Blood_Control](raw)	[5-Hyperplasia, group_Blood_Hyperp](raw)	[Blood_Control, group_Blood_Control](raw)	[Blood_Hyperplasia, group_Blood_Hyperp](raw)	[1-Control, group_Blood_Control](normalized)	[1-Hyperplasia, group_Blood_Hyperp](normalized)	[2-Control, group_Blood_Control](normalized)	[2-Hyperplasia, group_Blood_Hyperp](normalized)	[3-Control, group_Blood_Control](normalized)	[3-Hyperplasia, group_Blood_Hyperp](normalized)	[4-Control, group_Blood_Control](normalized)	[4-Hyperplasia, group_Blood_Hyperp](normalized)	[5-Control, group_Blood_Control](normalized)	[5-Hyperplasia, group_Blood_Hyperp](normalized)	[Blood_Control, group_Blood_Control](normalized)	[Blood_Hyperplasia, group_Blood_Hyperp](normalized)	type	seqname	GeneSymbol	source	RNAlength	chrom	strand	txStart	txEnd	Xhyb	probeSeq	relationship	Associated_gene_acc	Associated_gene_name	Associated_protein_name	Associated_gene_strand	Associated_gene_start	Associated_gene_end
ASHG19A3L0003581	0.0305123	2.24829	up	204.368	97.8988	7.59454	6.42572	122.404	108.077	106.625	106.336	66.4013	91.3483	81.1732	224.475	124.814	158.904	85.9753	537.07	6.15085	7.20745	6.87726	7.2365	5.866	7.47318	6.56925	7.60479	6.91496	7.06515	6.17598	8.98019	noncoding	chr13:40809650-40814850+	lincRNA-FOXO1-1	lincRNA	5201	chr13	+	40809650	40814850		GTTCACAAGTCATAACATCAGAATCCAACTCAGACCTCCTCATTCCATGCTTTCTAATTT	intergenic
ASHG19A3A050435	0.00132082	2.09314	up	69.6571	42.26	6.16646	5.10079	82.9231	71.903	45.5901	54.8133	33.0442	37.5301	11.6984	77.2589	44.051	112.029	36.2533	64.4081	5.63353	6.62363	5.68672	6.33953	4.94633	6.23016	4.07916	5.83781	5.50898	6.46915	4.75005	5.4985	noncoding	ENST00000400214	RP11-397O8.3	Ensembl	611	chr13	+	102454227	102454838		AAGGACGTTGCTGACAGTAAGTGTAAAGGAGAGTTTGATGGCTCAAAGCACCCCACTAAA	intronic antisense	NM_175929	FGF14	fibroblast growth factor 14 isoform 1B	-	102373204	103054124
ASHG19A3A050435	0.00132082	2.09314	up	69.6571	42.26	6.16646	5.10079	82.9231	71.903	45.5901	54.8133	33.0442	37.5301	11.6984	77.2589	44.051	112.029	36.2533	64.4081	5.63353	6.62363	5.68672	6.33953	4.94633	6.23016	4.07916	5.83781	5.50898	6.46915	4.75005	5.4985	noncoding	ENST00000400214	RP11-397O8.3	Ensembl	611	chr13	+	102454227	102454838		AAGGACGTTGCTGACAGTAAGTGTAAAGGAGAGTTTGATGGCTCAAAGCACCCCACTAAA	intronic antisense	NM_004115	FGF14	fibroblast growth factor 14 isoform 1A	-	102373204	102568995
ASHG19A3A020643	0.020707	2.20566	up	90.0834	39.6435	6.30571	5.1645	47.0901	33.5095	60.4252	39.5167	26.5057	28.6659	33.62	160.355	33.5216	112.309	36.6985	166.145	4.90816	5.51643	6.05914	5.89298	4.65055	5.84464	5.45293	7.07147	5.14449	6.47456	4.77175	7.03421	noncoding	ENST00000447256	RP11-176P14.1	Ensembl	426	chr3	-	2152092	2185925		ATTGTGAACTTCATGGCAATTGCTCCAGTCCCACCTGCTCCAGATACCTAAATCATGAAG	intronic antisense	NM_175607	CNTN4	contactin-4 isoform a precursor	+	2140549	3099645
ASHG19A3A038251	0.0144072	2.15495	up	52.7815	22.4607	5.47145	4.36379	34.2609	15.6887	17.6149	24.3069	23.3188	19.8411	23.4726	99.8129	16.6049	101.91	19.4919	55.1288	4.47738	4.44259	4.38635	5.23494	4.48341	5.30838	4.98223	6.28383	4.19702	6.30369	3.65638	5.25528	noncoding	ENST00000457302	RP11-229P13.20	Ensembl	697	chr9	-	139931491	139932407		TCCACGTTCAGTCCCTCAGGTCACAATACACACCTATCCTGCTGGCCTGACGCAGGGGCC	intergenic
ASHG19A3L0000152	0.00163435	2.00837	up	199.014	116.516	7.66044	6.65441	117.506	97.6913	81.9592	100.835	88.7261	93.4913	109.487	295.9	93.9478	298.06	207.472	308.105	6.09787	7.06615	6.49813	7.15903	6.23296	7.50964	6.96136	8.05423	6.526	8.09114	7.61017	8.08245	noncoding	exon99-	lincRNA-C1orf83	lincRNA	715	chr1	-	54587441	54588155		TTTGCATATGTGCCTGTGGATCTAATGTTACCCCCCACACCTCACGCGAGACTGTCTCCC
ASHG19A3A035090	0.0418289	2.06337	up	139.661	70.289	6.92128	5.87628	140.049	52.9799	56.4593	67.0062	67.127	45.0805	51.4581	149.359	61.3908	375.177	45.2498	148.364	6.32575	6.16874	5.97611	6.60712	5.88039	6.48222	6.00104	6.95293	5.95427	8.45893	5.12012	6.85776	noncoding	ENST00000445459	AC018643.4	Ensembl	744	chr7	+	131945619	131956028		TTATCAATTAGTGTCTGCTGCTGCCAGTGTCACCAGTTCTCTGCCTGATGAATGATGCTA	intronic antisense	NM_020911	PLXNA4	plexin-A4 isoform 1	-	131808090	132261323
ASHG19A3L0000532	0.0114233	2.13026	up	52.7803	24.3899	5.57803	4.487	25.2732	31.4482	19.8114	26.3529	39.1943	16.0216	18.2783	89.7681	19.6377	79.4192	24.1443	73.6719	4.08443	5.42616	4.54004	5.34606	5.17523	5.00044	4.65777	6.0981	4.43183	5.87822	4.03271	5.71921	noncoding	AI910857	lincRNA-GLIPR1L2	lincRNA	485	chr12	-	75841852	75842332		TGTGTCTGGAACGTTTTGCTATCCACCTGCTCTCTGTAGCCATGTTTTGGCTTCAGTTAT	intergenic
ASHG19A3A025004	0.0306344	2.42016	up	169.499	94.0133	7.43077	6.15566	143.021	110.933	100.588	109.981	97.3502	61.9068	87.164	264.145	112.19	272.213	23.7663	197.814	6.35282	7.24706	6.79174	7.27733	6.35433	6.93096	6.66065	7.865	6.77266	7.9375	4.00176	7.32674	noncoding	AF130075		misc_RNA	2401	chr4	-	174388983	174391192		TCCACTTGGGGAAAATCTCATTCCCCATCCTCTTGTAATTAAAAAGCATGGTTTGTTTGT	intergenic
ASHG19A3A016340	0.0407965	2.29751	up	631.365	478.452	9.09348	7.89341	957.687	599.929	373.318	386.713	582.153	314.132	546.004	886.828	393.969	1486.98	17.5784	113.613	8.89393	9.70985	8.6528	8.9436	8.75044	9.17794	9.09643	9.7289	8.49292	10.5659	3.47393	6.43462	noncoding	ENST00000448112	AC068137.3	Ensembl	561	chr2	+	131028168	131029845		CGCCTAATTTCATATGAAGTTACCCTAGCCATCAGCCTATTATCAGTTCTACTGATAAGC	intergenic
ASHG19A3A039808	0.0220893	2.18441	up	121.972	51.9904	6.65312	5.52588	78.5429	54.7443	54.0402	41.4781	45.4926	28.2683	47.396	276.796	51.3216	219.536	35.1492	111.011	5.56097	6.21496	5.91575	5.96047	5.36777	5.82588	5.90075	7.94498	5.71115	7.58056	4.69887	6.39186	noncoding	ENST00000423038	RP11-571E6.1	Ensembl	635	chrX	-	47132764	47133789		TGATGTCACCTTCCCCTGTGTCACTCCGTTTGAGGGGATCACATTTAAGAATTATTACAC	intergenic
ASHG19A3A041211	0.0171422	2.05446	up	390.537	285.824	8.76192	7.72316	414.496	252.777	256.119	395.995	282.695	322.703	316.495	667.038	370.584	382.371	74.5557	322.336	7.74854	8.42782	8.11772	8.9794	7.76792	9.21393	8.35797	9.31048	8.40585	8.48615	5.94093	8.15372	noncoding	AY927529		RNAdb	751	chrX	+	75392763	75393514		TGGGGGGAGCCACCGCGCCCGGCCTTGGGGGGAGCCTTGAACTCTTTTTCCTCCTTTCTA	exon sense-overlapping	NM_016500	CXorf26	hypothetical protein LOC51260	+	75392770	75398033
CUST_938_PI426073487	0.0438058	3.15188	up	282.344	84.6666	7.7205	6.06429	122.026	76.2588	164.858	87.5904	58.5724	57.7174	53.8718	619.878	70.9238	659.389	37.7483	193.228	6.14596	6.70511	7.50143	6.97196	5.70679	6.82617	6.06049	9.19317	6.15085	9.33986	4.82022	7.28674	noncoding	uc.459-	uc.459	UCR	255	chrX	-	21534559	21534814		TTCAACTGCCACCCCACCTGGTAACCAGCAAAATCATTACAATAAAATTGAGGTACAGTA	natural antisense	NM_001168647	CNKSR2	connector enhancer of kinase suppressor of ras 2	+	21392535	21672813
CUST_938_PI426073487	0.0438058	3.15188	up	282.344	84.6666	7.7205	6.06429	122.026	76.2588	164.858	87.5904	58.5724	57.7174	53.8718	619.878	70.9238	659.389	37.7483	193.228	6.14596	6.70511	7.50143	6.97196	5.70679	6.82617	6.06049	9.19317	6.15085	9.33986	4.82022	7.28674	noncoding	uc.459-	uc.459	UCR	255	chrX	-	21534559	21534814		TTCAACTGCCACCCCACCTGGTAACCAGCAAAATCATTACAATAAAATTGAGGTACAGTA	intronic antisense	NM_001168649	CNKSR2	connector enhancer of kinase suppressor of ras 2	+	21392535	21660980
CUST_938_PI426073487	0.0438058	3.15188	up	282.344	84.6666	7.7205	6.06429	122.026	76.2588	164.858	87.5904	58.5724	57.7174	53.8718	619.878	70.9238	659.389	37.7483	193.228	6.14596	6.70511	7.50143	6.97196	5.70679	6.82617	6.06049	9.19317	6.15085	9.33986	4.82022	7.28674	noncoding	uc.459-	uc.459	UCR	255	chrX	-	21534559	21534814		TTCAACTGCCACCCCACCTGGTAACCAGCAAAATCATTACAATAAAATTGAGGTACAGTA	natural antisense	NM_001168648	CNKSR2	connector enhancer of kinase suppressor of ras 2	+	21392535	21660980
CUST_938_PI426073487	0.0438058	3.15188	up	282.344	84.6666	7.7205	6.06429	122.026	76.2588	164.858	87.5904	58.5724	57.7174	53.8718	619.878	70.9238	659.389	37.7483	193.228	6.14596	6.70511	7.50143	6.97196	5.70679	6.82617	6.06049	9.19317	6.15085	9.33986	4.82022	7.28674	noncoding	uc.459-	uc.459	UCR	255	chrX	-	21534559	21534814		TTCAACTGCCACCCCACCTGGTAACCAGCAAAATCATTACAATAAAATTGAGGTACAGTA	natural antisense	NM_014927	CNKSR2	connector enhancer of kinase suppressor of ras 2	+	21392535	21672813
ASHG19A3L0002300	0.0486661	2.09197	up	50.8201	20.7917	5.21304	4.14817	43.1141	16.4399	18.9646	24.4487	10.1352	5.87544	19.499	99.1727	11.6841	78.745	21.353	80.2386	4.79108	4.51065	4.48341	5.24296	3.35539	3.53293	4.74107	6.27221	3.70725	5.86385	3.81084	5.85562	noncoding	BG925695	lincRNA-CASK-2	lincRNA	461	chrX	-	43134151	43134491		TCATGGTTCTTCAGTGTCAAATGACTTTCCCCTCATTTCTGGAATCCATACGTAGGCATA	intergenic
ASHG19A3A046706	0.0189813	2.26659	up	112.886	57.9865	6.76232	5.5818	87.8559	55.8486	54.6605	68.8619	70.8582	42.1959	47.013	153.778	63.7277	223.417	23.8038	133.217	5.70602	6.24716	5.93067	6.64149	5.94699	6.39206	5.88885	7.00227	6.01199	7.60652	4.00625	6.68443	noncoding	ENST00000511464	AP000867.14	Ensembl	255	chr11	+	71279725	71279980	ENST00000502328,	AGTGCAGTTGCTGCAAACTCTGCTGCTGCTCCTCAGGCTGTGAATCAACCTGCTCCCAGT	intergenic
ASHG19A3A008754	0.0473271	2.16237	up	42.9409	21.6145	5.35184	4.23922	36.4811	37.8285	25.5242	16.5223	15.6767	23.0732	20.5836	53.2654	23.8916	67.9788	7.52968	58.9769	4.5636	5.69088	4.88806	4.70001	3.94714	5.53347	4.80928	5.19846	4.69247	5.62219	2.53479	5.36603	noncoding	uc002jis.3	BC039327	UCSC_knowngene	2060	chr17	-	69093914	69198318		CTTTAAATACTCATGTCACATTTGTGCTGTTGCCAATGCTTCTCAGACCCTCCAGATGAG	intergenic
ASHG19A3A038309	0.0292136	2.04377	up	320.375	177.76	8.2624	7.23116	258.459	172.415	137.846	150.262	160.128	109.54	163.489	409.082	215.127	310.19	131.51	770.762	7.1102	7.88694	7.24964	7.68597	7.00822	7.7285	7.48958	8.57988	7.66084	8.15673	6.86847	9.53636	noncoding	uc003zhu.2	BC069756	UCSC_knowngene	1364	chr9	+	3479873	3481237		TCAACCTAGCTAGGCTCCATTCTCCTCCCTATTAATAAAATTATAACCATCATCAATTAC	intronic antisense	NM_134428	RFX3	transcription factor RFX3 isoform b	-	3224646	3525983
ASHG19A3A038309	0.0292136	2.04377	up	320.375	177.76	8.2624	7.23116	258.459	172.415	137.846	150.262	160.128	109.54	163.489	409.082	215.127	310.19	131.51	770.762	7.1102	7.88694	7.24964	7.68597	7.00822	7.7285	7.48958	8.57988	7.66084	8.15673	6.86847	9.53636	noncoding	uc003zhu.2	BC069756	UCSC_knowngene	1364	chr9	+	3479873	3481237		TCAACCTAGCTAGGCTCCATTCTCCTCCCTATTAATAAAATTATAACCATCATCAATTAC	intronic antisense	NM_002919	RFX3	transcription factor RFX3 isoform a	-	3247036	3525983
ASHG19A3A030874	0.00809199	2.39052	up	193.597	83.3402	7.46101	6.20369	109.401	70.8925	72.8803	93.9845	88.3342	52.6363	55.4842	309.914	97.022	368.671	76.9199	265.48	5.99739	6.60607	6.33312	7.06839	6.22785	6.69272	6.10254	8.12892	6.57226	8.43155	5.98896	7.83841	noncoding	G36936		misc_RNA	458	chr6	+	996540	996998		AAATGAAACTATAACTTTGAGACACTCCCTAGTCCCCCATTGTGAGCAGGTGCACCCAAT	intergenic
ASHG19A3A046568	0.0354974	2.93575	up	143.778	49.2794	6.92137	5.36764	75.4369	55.9584	41.3372	48.9705	65.8144	30.7081	37.0609	238.612	52.7275	245.945	23.2996	242.474	5.5085	6.24961	5.55007	6.1882	5.85545	5.94171	5.58484	7.70101	5.74303	7.76717	3.96397	7.68053	noncoding	ENST00000413292	AP001187.12	Ensembl	563	chr11	+	64685024	64691932		TGCGACTCCTTCCTGTCAGTGTCCTGGCATCACCCTACTTTCCTGGTGCAAACTCCTAAG	bidirectional	NM_015104	ATG2A	autophagy-related protein 2 homolog A	-	64662003	64684722
ASHG19A3A036232	0.0401535	2.23583	up	58.6212	23.3687	5.55527	4.39446	33.2528	30.6274	23.2507	21.6741	30.4138	11.2919	13.2211	110.532	22.5418	119.289	17.532	58.313	4.44259	5.38411	4.76345	5.06915	4.83437	4.48911	4.24089	6.46506	4.61635	6.57778	3.46912	5.34642	noncoding	ENST00000435492	RP11-317P15.3	Ensembl	259	chr1	+	182681996	182683679		AAGCTCCCACTAACACCTTACCACTCTCTACCATGTCAACTTATTTTATTATAACAATTG	intergenic
ASHG19A3A037977	0.0252247	2.07781	up	1314.42	798.808	10.3829	9.32788	1287.84	693.241	850.876	958.789	923.776	493.976	540.984	2252.02	646.515	2423.15	542.863	1065.32	9.29083	9.90226	9.87808	10.1468	9.41322	9.80024	9.08589	11.1261	9.20392	11.3093	9.09533	10.013	noncoding	NR_002930	PTPRVP	RefSeq_NR	4095	chr1	+	202137178	202158577		ATTTGCCTGCCCTTCCCCAACAAAAGGTCCTGTTTCTCTGCCCAGGTTCAGCGTTGCAGC	intergenic
ASHG19A3A038531	0.0395344	3.76734	up	173.331	38.5175	6.94216	5.02862	70.6391	23.0653	37.7987	59.8726	41.7999	62.2631	31.8228	451.843	14.4039	343.079	34.6407	99.8622	5.42379	4.99136	5.43732	6.45736	5.25631	6.94042	5.38401	8.72348	3.99563	8.32338	4.67463	6.21697	noncoding	BC042185		RNAdb	964	chr9	+	35646266	35647470		GGTTCCTCCTCTGTGGCTTCCTGTGGCACTCCAAGTGGGAAGAAGAGAAGCTTGGAAGTG	intergenic
ASHG19A3A033939	0.0302223	2.25793	up	83.5045	40.1784	6.2796	5.1046	49.7848	48.1776	52.4	41.0268	53.7124	27.1123	36.5805	138.787	29.0919	153.536	19.5007	92.3876	4.98446	6.02965	5.87207	5.94661	5.59034	5.76257	5.56681	6.832	4.95683	7.00888	3.65707	6.09787	noncoding	ENST00000348899	PMS2CL	Ensembl	569	chr7	+	6769411	6771575		TCAGGTCACCGCTTGCTCTAGTTCCCAGGCTTTGGCCCCCAGTGGACGAGAATCGCTGAG	intergenic
ASHG19A3A009370	0.0110365	2.40883	up	289.286	156.85	8.26473	6.9964	222.468	176.901	146.744	188.474	213.949	124.663	104.527	388.749	172.244	394.011	81.1691	462.918	6.91419	7.92808	7.33661	7.98414	7.40047	7.89441	6.89567	8.50231	7.34948	8.5333	6.08197	8.74614	noncoding	AF086167		misc_RNA	550	chr1	-	200295521	200296221		ATGATTACTGGACTTCTGTGCTGCCCAGTTCCACCACACCCCTACTGTGCCTTTCCTTTT	intergenic
ASHG19A3A040778	0.0318189	3.18008	up	89.7007	27.3211	6.23557	4.56651	34.0496	33.2798	32.2017	36.0193	31.2696	20.3303	29.4773	153.771	28.8573	150.036	8.07095	144.768	4.46976	5.50463	5.20938	5.76932	4.87075	5.34495	5.28223	7.00207	4.94558	6.97196	2.62137	6.82052	noncoding	ENST00000450430	GS1-466O4.3	Ensembl	606	chrX	+	26218158	26218764		AAAGTCAATGATACCATCCCAAGGTGTCTTCCTATCCCTTTATACAAGGCACTGAGACAT	intergenic
ASHG19A3A007431	0.0327965	2.04188	up	32.943	20.0569	4.98041	3.95051	24.3783	19.3348	12.5144	23.2451	13.5845	17.1728	10.5764	41.5236	5.07941	45.5379	54.2086	50.844	4.03891	4.73752	3.93555	5.17204	3.75402	5.10058	3.94901	4.79042	2.60872	4.94633	5.41685	5.13556	noncoding	NR_026871	LOC441869	RefSeq_NR	1501	chr1	-	1353801	1356650		GGCAAGGTGCCAGCGTGGAGGAGAGGACATTGAGGTGCTGCTGGGCCACGGGGCAGACCC	exon sense-overlapping	NM_001145210	LOC441869	hypothetical protein LOC441869	-	1353799	1356650
ASHG19A3A034507	0.00619971	2.31068	up	335.599	210.072	8.27472	7.0664	399.861	216.887	212.154	270.894	270.692	183.116	180.866	689.222	170.76	561.867	26.1011	91.6093	7.69444	8.21398	7.85476	8.47673	7.71375	8.42534	7.62934	9.36717	7.33765	9.08612	4.16845	6.07899	noncoding	ENST00000422817	RP3-455J7.3	Ensembl	456	chr1	+	167560628	167561084		TGTAAAGGATGGAAACTATAGCTAGGTCCTGGTCTGGAAAACAAGCTCTGTGAAGACCTG	intergenic
ASHG19A3A032916	0.0196979	2.26978	up	101.354	39.4027	6.08964	4.90709	42.5065	25.6534	9.03446	17.4688	29.288	14.82	19.4481	152.621	34.8407	173.311	101.298	224.247	4.77446	5.13525	3.49795	4.7769	4.78418	4.88833	4.73832	6.98902	5.19811	7.20431	6.4495	7.54402	noncoding	ENST00000430604	RP11-3N2.4	Ensembl	821	chr7	-	63572129	63572950	ENST00000435196,	TTCTACCACTTACACTAGTATTCTGTATATGACATATCTCAATACCCATCCTAATCTCCA	intergenic
ASHG19A3A030800	0.0273973	2.67303	up	52.7484	23.671	5.67156	4.25308	29.5864	37.321	12.074	27.9622	49.4047	23.9882	16.2691	67.3012	27.4934	74.9488	7.19851	84.9691	4.29281	5.67215	3.88735	5.42466	5.47832	5.58969	4.51118	5.60319	4.8757	5.78358	2.47313	5.95607	noncoding	ENST00000434356	RP11-347L18.1	Ensembl	466	chr6	-	164767521	164769677		GAAGAGTCTTAAATGCCTTCTTTACCCTTTTACTCCATGTCCATGCAGTCTACCTGCTTT	intergenic
ASHG19A3A038765	0.0171135	2.23731	up	229.326	120.793	7.79604	6.63427	221.912	113.31	102.412	101.662	110.983	75.5915	71.1136	375.984	135.37	369.554	82.966	339.857	6.91106	7.278	6.81509	7.1697	6.53186	7.20493	6.40182	8.45101	7.02785	8.43459	6.11796	8.23801	noncoding	ENST00000415119	RP11-141J10.2	Ensembl	337	chr9	+	73340955	73345772		CATTCCTGCTGCACCTGCCAGACCCTGCTGACAAAATTTCTGTTTCTCCATTGACCAAAT	intronic antisense	NM_206946	TRPM3	transient receptor potential cation channel	-	73149965	73483974
ASHG19A3A038765	0.0171135	2.23731	up	229.326	120.793	7.79604	6.63427	221.912	113.31	102.412	101.662	110.983	75.5915	71.1136	375.984	135.37	369.554	82.966	339.857	6.91106	7.278	6.81509	7.1697	6.53186	7.20493	6.40182	8.45101	7.02785	8.43459	6.11796	8.23801	noncoding	ENST00000415119	RP11-141J10.2	Ensembl	337	chr9	+	73340955	73345772		CATTCCTGCTGCACCTGCCAGACCCTGCTGACAAAATTTCTGTTTCTCCATTGACCAAAT	intronic antisense	NM_001007471	TRPM3	transient receptor potential cation channel	-	73149965	73736514
ASHG19A3A038765	0.0171135	2.23731	up	229.326	120.793	7.79604	6.63427	221.912	113.31	102.412	101.662	110.983	75.5915	71.1136	375.984	135.37	369.554	82.966	339.857	6.91106	7.278	6.81509	7.1697	6.53186	7.20493	6.40182	8.45101	7.02785	8.43459	6.11796	8.23801	noncoding	ENST00000415119	RP11-141J10.2	Ensembl	337	chr9	+	73340955	73345772		CATTCCTGCTGCACCTGCCAGACCCTGCTGACAAAATTTCTGTTTCTCCATTGACCAAAT	intronic antisense	NM_206947	TRPM3	transient receptor potential cation channel	-	73149965	73483974
ASHG19A3A038765	0.0171135	2.23731	up	229.326	120.793	7.79604	6.63427	221.912	113.31	102.412	101.662	110.983	75.5915	71.1136	375.984	135.37	369.554	82.966	339.857	6.91106	7.278	6.81509	7.1697	6.53186	7.20493	6.40182	8.45101	7.02785	8.43459	6.11796	8.23801	noncoding	ENST00000415119	RP11-141J10.2	Ensembl	337	chr9	+	73340955	73345772		CATTCCTGCTGCACCTGCCAGACCCTGCTGACAAAATTTCTGTTTCTCCATTGACCAAAT	intronic antisense	NM_020952	TRPM3	transient receptor potential cation channel	-	73149965	73483974
ASHG19A3A038765	0.0171135	2.23731	up	229.326	120.793	7.79604	6.63427	221.912	113.31	102.412	101.662	110.983	75.5915	71.1136	375.984	135.37	369.554	82.966	339.857	6.91106	7.278	6.81509	7.1697	6.53186	7.20493	6.40182	8.45101	7.02785	8.43459	6.11796	8.23801	noncoding	ENST00000415119	RP11-141J10.2	Ensembl	337	chr9	+	73340955	73345772		CATTCCTGCTGCACCTGCCAGACCCTGCTGACAAAATTTCTGTTTCTCCATTGACCAAAT	intronic antisense	NM_206945	TRPM3	transient receptor potential cation channel	-	73149965	73483974
ASHG19A3A038765	0.0171135	2.23731	up	229.326	120.793	7.79604	6.63427	221.912	113.31	102.412	101.662	110.983	75.5915	71.1136	375.984	135.37	369.554	82.966	339.857	6.91106	7.278	6.81509	7.1697	6.53186	7.20493	6.40182	8.45101	7.02785	8.43459	6.11796	8.23801	noncoding	ENST00000415119	RP11-141J10.2	Ensembl	337	chr9	+	73340955	73345772		CATTCCTGCTGCACCTGCCAGACCCTGCTGACAAAATTTCTGTTTCTCCATTGACCAAAT	intronic antisense	NM_024971	TRPM3	transient receptor potential cation channel	-	73149965	73483974
ASHG19A3A038765	0.0171135	2.23731	up	229.326	120.793	7.79604	6.63427	221.912	113.31	102.412	101.662	110.983	75.5915	71.1136	375.984	135.37	369.554	82.966	339.857	6.91106	7.278	6.81509	7.1697	6.53186	7.20493	6.40182	8.45101	7.02785	8.43459	6.11796	8.23801	noncoding	ENST00000415119	RP11-141J10.2	Ensembl	337	chr9	+	73340955	73345772		CATTCCTGCTGCACCTGCCAGACCCTGCTGACAAAATTTCTGTTTCTCCATTGACCAAAT	intronic antisense	NM_206944	TRPM3	transient receptor potential cation channel	-	73149965	73483974
ASHG19A3A012829	0.0374036	2.14277	up	4931.53	2920.41	12.1538	11.0543	4187.46	3905.4	3881.03	2725.07	3251.32	2098.73	2940.39	10476.6	2561.66	8789.63	700.622	1593.73	10.9341	12.4033	12.1245	11.5726	11.1967	11.8013	11.4676	13.3091	11.1182	13.1754	9.48481	10.661	noncoding	ENST00000503632	AC011551.1	Ensembl	1002	chr19	+	47061897	47062899		GGACCTGACCTGCCATCTGGGAAAACCCTGCCAAATATGATGATGTCAAGAAAATGATGA	intronic antisense	NM_001205281	LOC100506012	serine/threonine-protein phosphatase 5-like	-	46984044	47104457
ASHG19A3A037201	0.0401546	2.17772	up	43.823	21.3053	5.20033	4.07752	41.6679	20.6841	7.16025	14.0057	28.2617	14.3427	26.3452	77.9271	11.3766	72.5061	13.0203	63.4722	4.74528	4.84054	3.18968	4.46478	4.73308	4.84177	5.13304	5.85213	3.67	5.72762	2.99403	5.47516	noncoding	uc003zpr.2	CR627240	UCSC_knowngene	4804	chr9	-	23500689	23672385		GTCAAGTGACTCTTAGCTTGCGCTGTTGTCATCCTCTCTGGACTATTGCTACATTTCTAG	intergenic
ASHG19A3L0000017	0.0239116	2.22473	up	96.4276	38.927	6.33203	5.1784	37.7346	36.5874	40.7773	36.0107	45.6491	24.7496	40.1015	166.218	28.0937	210.148	41.206	104.852	4.61101	5.64293	5.53433	5.76891	5.37231	5.6341	5.68252	7.13296	4.90616	7.51429	4.96406	6.29898	noncoding	CR738423	lincRNA-CTTNBP2NL-1	lincRNA	700	chr1	+	112548412	112550748		ACCCAGGCCTTCAACTCCTAGCTACGGCCCCTTCCTGGAAAAATATCTGTTAGATTAAAA	intergenic
ASHG19A3A032768	0.0117389	2.4385	up	32.5911	14.808	4.87425	3.58826	23.587	23.3024	10.9708	15.7223	16.9752	13.6477	5	55.9597	25.0891	61.3946	7.22616	25.5197	3.99563	5.00535	3.75961	4.62479	4.05373	4.76852	2.49256	5.28684	4.74962	5.45401	2.47839	4.106	noncoding	ENST00000433266	RP11-111G20.1	Ensembl	537	chr7	-	45431072	45431738		CTTTGTCAACCCTCCAGTAGCCGCCTTTATGCCCGTACGGGTTTCCTATTTCAGCGGTAG	intergenic
ASHG19A3A038523	0.00464819	2.04745	up	738.548	475.486	9.6252	8.59137	749.371	569.689	413.271	633.116	439.155	225.521	399.328	843.585	555.68	1019.66	296.109	1139.71	8.54556	9.63705	8.80232	9.59729	8.36877	8.72407	8.66649	9.64788	8.98717	10.0188	8.17789	10.1261	noncoding	ENST00000423138	RP11-156G14.1	Ensembl	2257	chr9	+	35433702	35482206		AATTCATGACCTTCTTTTGCTTTTGCCTCTGTGGATGAAAACCCTATCCCCCATGCTCTG	intergenic
ASHG19A3A030420	0.0111162	2.08542	up	116.83	71.3687	6.90669	5.84635	141.57	95.9502	83.5549	58.9831	53.5378	62.1716	22.6264	116.478	56.3428	202.803	70.5802	164.593	6.34036	7.03648	6.52922	6.43427	5.58547	6.93631	4.93091	6.55409	5.83963	7.45445	5.85249	7.02453	noncoding	uc009wkz.1	FCGR1C	UCSC_knowngene	566	chr1	+	149370546	149375252	NR_027484,NM_001017986,NM_001004340,	GCTCAGGCAAGGGAAAGCATCACTACACATCAGCAGGAATATCACAATACACTGTGAAAG	intergenic
ASHG19A3A022958	0.0199915	2.9065	up	43.8827	15.723	5.21681	3.67753	17.2982	17.1575	11.8664	16.8705	26.2063	16.4571	5	82.9465	21.6989	79.6767	12.2681	50.1877	3.58796	4.56901	3.86154	4.72839	4.63518	5.03851	2.49256	5.96725	4.56841	5.88552	2.91949	5.11217	noncoding	ENST00000465177	MT-ND1	Ensembl	898	chr3	+	106619914	106620812		TAGTGCTTTGCAGATGACACATCTCTATGCCTGTCCTAATATCTAGTACCCCACCTCGAA	intergenic
ASHG19A3A016255	0.0164914	2.24535	up	9005.28	6052.34	13.0669	11.9	10845	7820.15	5241.83	5952.74	7440.41	4476.12	5270.78	16113.7	6949.66	16694.6	566.399	2974.4	12.3419	13.4387	12.5584	12.6774	12.4178	12.8772	12.3156	13.8555	12.6078	14.0244	9.15853	11.5284	noncoding	ENST00000435623	AC012365.1	Ensembl	950	chr2	+	117781493	117782443		GAAAAAACTTCCTACCACTTACACTAGCATTCTACATATATCTCAATGCCTGTCCTAATT	intergenic
ASHG19A3A021360	0.012632	2.3113	up	52.6187	20.4774	5.4193	4.21059	25.2499	15.8893	12.375	20.9019	28.0662	16.75	23.4974	96.842	19.0508	106.956	14.6251	58.3731	4.0832	4.46012	3.92224	5.02011	4.72271	5.06689	4.98351	6.22871	4.38433	6.39107	3.16756	5.34887	noncoding	ENST00000478559	RP11-628J14.1	Ensembl	1853	chr3	-	103257478	103259331		CCATATTACATGCTCCCTGACCCACACAATTTCTCATGGAGAAAAAGATGACTTACCTTA	intergenic
ASHG19A3A055272	0.00348384	2.91861	up	453.319	162.352	8.58154	7.03626	188.732	150.475	207.45	281.992	179.866	191.548	177.565	1362.39	156.114	527.629	64.384	205.875	6.70918	7.69362	7.82297	8.53446	7.16351	8.48751	7.60417	10.3827	7.21551	8.9868	5.70221	7.40418	noncoding	uc010bys.1	RUNDC2B	UCSC_knowngene	5132	chr16	+	29339873	29418349		ccttggcctcccaaagtgctgggattacagagtctcgctctgtcgcacagtctggagtgc	intergenic
ASHG19A3A000428	0.00155292	2.19736	up	425.23	263.642	8.82101	7.68524	373.458	283.98	264.186	392.582	271.942	278.112	248.634	866.046	328.174	452.179	95.455	278.482	7.59647	8.5906	8.16	8.96646	7.72057	9.01478	8.04344	9.68675	8.24115	8.74785	6.3498	7.91962	noncoding	ENST00000501525	AL031427.1	Ensembl	2245	chr1	+	54447916	54452234		CTAATAAAGATCTAGTATCCAGAATGCATGAGCCACCGTGCCTGGCCGACATTGTATATT	intergenic
ASHG19A3A042160	0.0269221	2.01112	up	36.2344	18.292	5.04887	4.04088	20.0695	35.0915	25.1493	28.4642	20.6784	9.22359	6.81601	59.2101	14.2399	42.2668	22.7989	43.1501	3.78627	5.58588	4.86915	5.45276	4.32007	4.17751	3.36708	5.38305	3.97772	4.82476	3.92497	4.86929	noncoding	ENST00000414540	AC007322.1	Ensembl	605	chrY	+	24017477	24019697	ENST00000411585,	ATAACCAGTCCACATGGCCTGCCCACAGCTGAGATGTAAGCTTTGGCAGAGGTGCCTTCC	intergenic
ASHG19A3A051223	0.000247193	2.49918	up	116.814	62.0539	6.96737	5.64591	122.197	113.539	36.9682	93.6626	77.1158	64.2791	35.5264	173.539	65.3994	154.078	35.1163	101.785	6.14864	7.28002	5.40416	7.06515	6.0555	6.98689	5.52433	7.20745	6.04577	7.0155	4.69709	6.24921	noncoding	uc001vvl.3	AK022914	UCSC_knowngene	2391	chr14	+	19650031	19692914	ENST00000447898,	GGATCCAGAGTTCAGCAGACCTTGAGACAATGAAAACAAACTTAGTAATAATCATTTTTC	intergenic
ASHG19A3A039745	0.00965391	2.10021	up	182.367	92.8613	7.44323	6.3727	111.764	87.3668	94.3228	83.8607	98.477	57.4975	68.433	287.58	91.7084	293.88	92.4628	284.019	6.02965	6.89635	6.69615	6.91753	6.36698	6.82052	6.35264	8.01014	6.49193	8.06282	6.29884	7.95206	noncoding	ENST00000436893	RP4-646N3.3	Ensembl	376	chrX	-	38660820	38663136		AGATAACCCTTCATCCCCCAGTTTCTTGACTCTGGCCGCTGTTCTTGAACATTTCTTAAA	intronic antisense	NM_001098790	MID1IP1	mid1-interacting protein 1	+	38660684	38665783
ASHG19A3A039745	0.00965391	2.10021	up	182.367	92.8613	7.44323	6.3727	111.764	87.3668	94.3228	83.8607	98.477	57.4975	68.433	287.58	91.7084	293.88	92.4628	284.019	6.02965	6.89635	6.69615	6.91753	6.36698	6.82052	6.35264	8.01014	6.49193	8.06282	6.29884	7.95206	noncoding	ENST00000436893	RP4-646N3.3	Ensembl	376	chrX	-	38660820	38663136		AGATAACCCTTCATCCCCCAGTTTCTTGACTCTGGCCGCTGTTCTTGAACATTTCTTAAA	intronic antisense	NM_001098791	MID1IP1	mid1-interacting protein 1	+	38660684	38665783
ASHG19A3A039745	0.00965391	2.10021	up	182.367	92.8613	7.44323	6.3727	111.764	87.3668	94.3228	83.8607	98.477	57.4975	68.433	287.58	91.7084	293.88	92.4628	284.019	6.02965	6.89635	6.69615	6.91753	6.36698	6.82052	6.35264	8.01014	6.49193	8.06282	6.29884	7.95206	noncoding	ENST00000436893	RP4-646N3.3	Ensembl	376	chrX	-	38660820	38663136		AGATAACCCTTCATCCCCCAGTTTCTTGACTCTGGCCGCTGTTCTTGAACATTTCTTAAA	natural antisense	NM_021242	MID1IP1	mid1-interacting protein 1	+	38663072	38665783
ASHG19A3A012869	0.00943611	2.45121	up	136.104	57.4579	6.98446	5.69097	68.5673	62.9244	60.0282	48.765	44.4912	54.7739	47.705	222.949	36.5984	238.817	87.3571	188.396	5.38345	6.42681	6.05125	6.181	5.33621	6.74585	5.90865	7.5933	5.264	7.71951	6.20222	7.24031	noncoding	ENST00000447440	AC009002.1	Ensembl	1688	chr19	+	49255749	49257442		TAATTAAAGCATTTTCTCTGGTCCAAGGCCCACCTCCAGCATCGCCAACCCCGAGCAGGG	natural antisense	NM_000148	FUT1	galactoside 2-alpha-L-fucosyltransferase 1	-	49251267	49258647
ASHG19A3A053016	0.0115557	2.0498	up	130.235	80.9362	7.08385	6.04837	124.21	88.6088	100.577	94.3749	83.8469	58.8137	47.716	179.932	93.2104	207.776	36.0563	151.905	6.16667	6.91808	6.79155	7.07393	6.16525	6.85599	5.90928	7.26017	6.51604	7.49584	4.74144	6.89911	noncoding	uc002art.2	TMEM84	UCSC_knowngene	2228	chr15	+	69365265	69388161		AATGGATGGACTCCACCTCCGCAGCCACGCCTGCCCGTTTGCGCTTACTGAACAGAGGTC	intergenic
ASHG19A3A016956	0.0317572	2.78584	up	102.173	34.7857	6.39012	4.912	50.2017	41.8359	42.1114	39.6519	41.7326	19.9411	29.778	201.103	27.1129	195.689	17.7778	114.817	4.99461	5.83848	5.57619	5.89656	5.25411	5.31674	5.29662	7.43502	4.85591	7.39828	3.49458	6.45563	noncoding	ENST00000447289	AC007563.5	Ensembl	552	chr2	+	217559186	217858722		AACGCCTCCTGCTCCATCACAGTGACTGCTCAAGGCAGGACACCTGATCCTATCGGAATC	natural antisense	NM_000599	IGFBP5	insulin-like growth factor-binding protein 5	-	217536827	217560272
ASHG19A3A016956	0.0317572	2.78584	up	102.173	34.7857	6.39012	4.912	50.2017	41.8359	42.1114	39.6519	41.7326	19.9411	29.778	201.103	27.1129	195.689	17.7778	114.817	4.99461	5.83848	5.57619	5.89656	5.25411	5.31674	5.29662	7.43502	4.85591	7.39828	3.49458	6.45563	noncoding	ENST00000447289	AC007563.5	Ensembl	552	chr2	+	217559186	217858722		AACGCCTCCTGCTCCATCACAGTGACTGCTCAAGGCAGGACACCTGATCCTATCGGAATC	intronic antisense	NM_003284	TNP1	spermatid nuclear transition protein 1	-	217724181	217724782
ASHG19A3A010056	0.00181093	2.17362	up	86.8681	43.6748	6.43447	5.31437	63.9844	53.772	38.848	41.8877	44.4312	44.0754	40.2712	121.812	30.5734	132.05	43.9406	127.611	5.29934	6.19013	5.47681	5.97221	5.33386	6.44968	5.68652	6.62424	5.02086	6.75871	5.06885	6.61185	noncoding	BC025731		misc_RNA	1948	chr17	+	79507579	79519366		AATCTGCTTTGTGCTCCACGGCCTCCAAGCACTTTCATGAGCGTTCTGCTCCTACGTGGC	natural antisense	NM_025161	C17orf70	Fanconi anemia-associated protein of 100 kDa	-	79506910	79519429
ASHG19A3A022315	0.00525846	2.37222	up	232.092	107.448	7.8118	6.56557	145.031	106.898	100.36	104.985	107.999	78.1419	76.2687	353.873	88.6441	346.631	126.387	402.023	6.36945	7.19231	6.78839	7.2164	6.49421	7.25672	6.48888	8.35253	6.44929	8.34095	6.80318	8.51192	noncoding	uc003bzo.1	AL133111	UCSC_knowngene	5569	chr3	+	15295690	15305999		TGGAAGATTAATTCAGCCACAAATTAGGACCTTTACTCCACCTCAGTCCCCCAAATACAT	natural antisense	NM_004844	SH3BP5	SH3 domain-binding protein 5 isoform a	-	15296356	15374104
ASHG19A3A022315	0.00525846	2.37222	up	232.092	107.448	7.8118	6.56557	145.031	106.898	100.36	104.985	107.999	78.1419	76.2687	353.873	88.6441	346.631	126.387	402.023	6.36945	7.19231	6.78839	7.2164	6.49421	7.25672	6.48888	8.35253	6.44929	8.34095	6.80318	8.51192	noncoding	uc003bzo.1	AL133111	UCSC_knowngene	5569	chr3	+	15295690	15305999		TGGAAGATTAATTCAGCCACAAATTAGGACCTTTACTCCACCTCAGTCCCCCAAATACAT	natural antisense	NM_001018009	SH3BP5	SH3 domain-binding protein 5 isoform b	-	15296356	15382901
ASHG19A3A043265	0.0203734	2.02905	up	241.857	119.201	7.72311	6.70231	150.696	90.5062	115.006	93.7094	102.957	65.9004	73.7992	229.986	104.019	428.786	168.727	542.256	6.41278	6.94705	6.98859	7.0659	6.4264	7.02198	6.44875	7.6436	6.66698	8.66561	7.27034	8.99454	noncoding	ENST00000444348	RP4-728D4.2	Ensembl	852	chr1	-	36035415	36043330		AAAGTCGGCTTCCTGCATTTGTCACCTTCTGCCTCCAGCCATGGTAGTAAACCACCGCGG	natural antisense	NM_178548	TFAP2E	transcription factor AP-2-epsilon	+	36038970	36060927
ASHG19A3A054507	0.017895	2.79065	up	84.7672	29.6327	6.09012	4.60952	42.6919	22.8459	26.8139	51.4085	47.3685	28.4849	19.0191	210.781	33.4965	147.109	8.40656	47.9735	4.77908	4.97848	4.9577	6.24961	5.4215	5.83664	4.70824	7.50545	5.14308	6.9323	2.64752	5.03825	noncoding	BC047516		misc_RNA	3382	chr16	+	31067780	31074084		AGGCTGGCTGGGTGTCTCTATTCCAAAGACCTGTCTCTGCACATTAAAGACCAAGATATG	natural antisense	NM_024706	ZNF668	zinc finger protein 668 isoform a	-	31072163	31085641
ASHG19A3A054507	0.017895	2.79065	up	84.7672	29.6327	6.09012	4.60952	42.6919	22.8459	26.8139	51.4085	47.3685	28.4849	19.0191	210.781	33.4965	147.109	8.40656	47.9735	4.77908	4.97848	4.9577	6.24961	5.4215	5.83664	4.70824	7.50545	5.14308	6.9323	2.64752	5.03825	noncoding	BC047516		misc_RNA	3382	chr16	+	31067780	31074084		AGGCTGGCTGGGTGTCTCTATTCCAAAGACCTGTCTCTGCACATTAAAGACCAAGATATG	natural antisense	NM_001172668	ZNF668	zinc finger protein 668 isoform a	-	31072168	31084823
ASHG19A3A054507	0.017895	2.79065	up	84.7672	29.6327	6.09012	4.60952	42.6919	22.8459	26.8139	51.4085	47.3685	28.4849	19.0191	210.781	33.4965	147.109	8.40656	47.9735	4.77908	4.97848	4.9577	6.24961	5.4215	5.83664	4.70824	7.50545	5.14308	6.9323	2.64752	5.03825	noncoding	BC047516		misc_RNA	3382	chr16	+	31067780	31074084		AGGCTGGCTGGGTGTCTCTATTCCAAAGACCTGTCTCTGCACATTAAAGACCAAGATATG	natural antisense	NM_001172670	ZNF668	zinc finger protein 668 isoform a	-	31072163	31076409
ASHG19A3A054507	0.017895	2.79065	up	84.7672	29.6327	6.09012	4.60952	42.6919	22.8459	26.8139	51.4085	47.3685	28.4849	19.0191	210.781	33.4965	147.109	8.40656	47.9735	4.77908	4.97848	4.9577	6.24961	5.4215	5.83664	4.70824	7.50545	5.14308	6.9323	2.64752	5.03825	noncoding	BC047516		misc_RNA	3382	chr16	+	31067780	31074084		AGGCTGGCTGGGTGTCTCTATTCCAAAGACCTGTCTCTGCACATTAAAGACCAAGATATG	natural antisense	NM_001172669	ZNF668	zinc finger protein 668 isoform b	-	31072163	31076409
ASHG19A3A031411	0.0170438	2.38459	up	192.227	85.328	7.48041	6.22667	120.813	75.1503	96.8741	99.0061	82.4291	57.0967	45.5059	363.454	74.2239	321.212	92.122	237.442	6.13011	6.68578	6.73714	7.13536	6.14168	6.80806	5.84214	8.39899	6.21615	8.2109	6.29279	7.64339	noncoding	ENST00000436521	MKRNP2	Ensembl	505	chr6	+	35410820	35417643		AATGGCCGCTGCCCCTTCAAATCTGAGTGTATCTACCTGCACCAGCTCCCAGCTAAGGCT	intergenic
ASHG19A3H0000073	0.0410289	2.00341	up	196.725	101.705	7.48012	6.47766	134.057	77.8613	112.445	94.3937	111.523	53.0029	75.9023	229.177	96.3783	398.652	79.9277	327.264	6.27203	6.73501	6.95576	7.07516	6.53669	6.70047	6.48285	7.63748	6.56175	8.55344	6.05688	8.17914	noncoding	nc-HOXB9-202-	nc-HOXB9-202	HOX cluster	108	chr17	-	46796109	46796217		CTGTCCTACCCGTCCCCACCAATTTGCCTTTTACCTGCCGCAGAGCTTGCTTGAACCAAA	intergenic
ASHG19A3A009764	0.012087	2.95393	up	38.0296	11.8396	4.9668	3.40416	26.2734	21.2596	7.2311	22.8524	14.197	19.8928	8.82891	72.0876	6.6524	83.3539	7.85501	8.73132	4.13352	4.87906	3.20313	5.14684	3.81161	5.31168	3.707	5.72017	2.9783	5.96841	2.59141	2.77463	noncoding	AK129642		NRED	1618	chr17	+	55731046	55732651		AGCTCTTTGCTCTGAATTTCGAAGACCACAAAGACTCACTTGGGTGTGTGCATCAGTCTA	intron sense-overlapping	NM_138962	MSI2	RNA-binding protein Musashi homolog 2 isoform a	+	55333930	55757299
ASHG19A3A007595	0.00826506	2.12999	up	672.714	380.066	9.42363	8.33278	435.482	315.331	375.979	387.054	374.319	263.483	379.313	1120.28	270.71	1074.55	444.594	875.586	7.80866	8.75293	8.66245	8.94573	8.15324	8.94038	8.59572	10.0802	7.98355	10.0993	8.79307	9.72321	noncoding	NR_027922	CCL14-CCL15	RefSeq_NR	1439	chr17	-	34310691	34329100	NR_027921,	CAGCCACCCACCTCCAACACCTCCTGAGCCTCTGAAGCTCCCACCAGGCCAGCTCTCCTC	exon sense-overlapping	NM_032963	CCL14	C-C motif chemokine 14 isoform 1 precursor	-	34310691	34313764
ASHG19A3A007595	0.00826506	2.12999	up	672.714	380.066	9.42363	8.33278	435.482	315.331	375.979	387.054	374.319	263.483	379.313	1120.28	270.71	1074.55	444.594	875.586	7.80866	8.75293	8.66245	8.94573	8.15324	8.94038	8.59572	10.0802	7.98355	10.0993	8.79307	9.72321	noncoding	NR_027922	CCL14-CCL15	RefSeq_NR	1439	chr17	-	34310691	34329100	NR_027921,	CAGCCACCCACCTCCAACACCTCCTGAGCCTCTGAAGCTCCCACCAGGCCAGCTCTCCTC	exon sense-overlapping	NM_032962	CCL14	C-C motif chemokine 14 isoform 2 precursor	-	34310691	34313764
ASHG19A3A007595	0.00826506	2.12999	up	672.714	380.066	9.42363	8.33278	435.482	315.331	375.979	387.054	374.319	263.483	379.313	1120.28	270.71	1074.55	444.594	875.586	7.80866	8.75293	8.66245	8.94573	8.15324	8.94038	8.59572	10.0802	7.98355	10.0993	8.79307	9.72321	noncoding	NR_027922	CCL14-CCL15	RefSeq_NR	1439	chr17	-	34310691	34329100	NR_027921,	CAGCCACCCACCTCCAACACCTCCTGAGCCTCTGAAGCTCCCACCAGGCCAGCTCTCCTC	exon sense-overlapping	NM_032965	CCL15	C-C motif chemokine 15 precursor	-	34324617	34329084
ASHG19A3A048771	0.0175159	2.53929	up	244.392	90.5754	7.68727	6.34285	119.382	78.2405	88.1646	74.408	76.4421	57.4705	80.1249	407.778	78.2849	446.461	101.054	401.997	6.11734	6.74018	6.6083	6.75217	6.04434	6.81962	6.55185	8.57401	6.29052	8.72654	6.44473	8.51112	noncoding	AK130110		misc_RNA	1600	chr12	+	58230875	58237544		ATAATAAGTACCTCACACTCCTTCTTCCCCTTTTTCCAAAGGCAGGCAAGGCATGGAGAT	intronic antisense	NM_005730	CTDSP2	carboxy-terminal domain RNA polymerase II	-	58213709	58240747
ASHG19A3A041836	0.0189384	2.11926	up	63.7439	24.3623	5.50906	4.4255	30.5675	16.3941	13.9719	21.7664	25.0331	15.421	10.9739	78.4016	19.3155	59.3946	46.3118	191.086	4.33753	4.50612	4.08025	5.07596	4.57368	4.94285	3.99243	5.864	4.40613	5.40106	5.16296	7.26438	noncoding	ENST00000403990	AC025731.7	Ensembl	1110	chrY	-	8286831	8287941		AGACAACGCCTTTACCTGCTCCACAAACTTTACTGACCACAAGATAATTCATATAGAGGA	intergenic
ASHG19A3A027282	0.0318876	2.12453	up	147.392	105.163	7.14244	6.0553	196.316	86.5396	95.2102	136.341	158.142	78.7404	123.733	293.795	41.6087	224.622	15.9717	64.3121	6.75706	6.88142	6.71041	7.55269	6.99524	7.26872	7.12343	8.04232	5.43039	7.61521	3.31524	5.4943	noncoding	ENST00000504479	RP11-950K24.1	Ensembl	192	chr5	-	118468385	118468577		ATAGCCAGCAGCAATGCCAATATAGGACTAATTGTCAACCCAGAAAAGGGACTTGCTCCA	intronic antisense	NM_005509	DMXL1	dmX-like protein 1	+	118407083	118584822
ASHG19A3A011636	0.0199157	2.0228	up	178.114	87.1623	7.30067	6.28432	114.446	73.5541	69.7827	52.8926	86.2798	57.3625	73.6236	355.734	81.4865	299.411	97.3551	229.731	6.06262	6.65669	6.27221	6.28708	6.20071	6.81687	6.44675	8.36294	6.34195	8.09644	6.3817	7.58402	noncoding	AK129746		misc_RNA	2239	chr19	-	48164913	48167152		TGCCCTCCTGTCCATGACCACTATTCTGGCCCAAATGTAGTAAATGTATTTTCTCATCAC	intronic antisense	NM_015711	GLTSCR1	glioma tumor suppressor candidate region gene 1	+	48111452	48206534
ASHG19A3A037022	0.00154867	2.23283	up	96.2175	46.0592	6.55124	5.39237	60.8314	52.7771	44.3362	45.1837	45.8802	43.4475	28.6309	126.597	50.1635	158.822	46.5133	150.478	5.23494	6.16154	5.64695	6.07778	5.37964	6.43245	5.24356	6.68858	5.67844	7.06394	5.17068	6.88315	noncoding	ENST00000442850	AC084125.4	Ensembl	428	chr8	+	145663057	145665354		TGGCTGTTCCTGCTACAGCCCTAAGCAGGCTCCACAGCAGCACAGCACACCCCTCTCCAG	natural antisense	NM_013432	TONSL	tonsoku-like protein	-	145654162	145669812
ASHG19A3A048518	0.00805538	2.19195	up	144.031	66.2876	7.0467	5.91448	76.365	48.1477	69.6317	67.41	60.459	55.5453	45.763	214.783	69.6235	188.763	75.8836	289.535	5.52482	6.02804	6.26846	6.61605	5.75005	6.76958	5.84938	7.53713	6.12595	7.34314	5.96825	7.98624	noncoding	ENST00000395596	AC020629.2	Ensembl	1647	chr12	+	42680712	42682362		GCCTTTGAAAATGATACGCTGACTGTTAATACCCACTTCGGATACTTCTCCAGCCTGTAC	intergenic
ASHG19A3A030191	0.00625752	2.663	up	401.726	158.831	8.46288	7.04983	250.657	137.768	116.184	171.65	136.617	123.537	85.7646	314.461	201.144	760.965	162.619	901.975	7.06744	7.55966	7.00514	7.86462	6.81037	7.87791	6.64064	8.15324	7.56745	9.55543	7.20792	9.76643	noncoding	uc003pji.2	BC038576	UCSC_knowngene	553	chr6	-	82523004	82523909	ENST00000441949,	TTGTAGTTGGTTTTTGAGTCTCCAGCTTCACCTCTCAACTCCTGCCACTTTATGGAACAC	intergenic
ASHG19A3A000077	0.00138601	2.06286	up	232.917	128.161	7.86219	6.81754	171.836	122.145	120.777	145.584	106.37	75.2849	110.166	344.649	129.736	402.279	130.08	307.561	6.58292	7.37934	7.05995	7.64113	6.46998	7.19911	6.96893	8.30558	6.96893	8.56718	6.85456	8.0808	noncoding	ENST00000398804	RP11-184I16.2	Ensembl	592	chr1	-	44165435	44173809		AAACTGACCCCAGTTCTGGCCCCCGCTAGAGCAAGACTTCAGCGTTCCATGTCTGCTGTG	intronic antisense	NM_174963	ST3GAL3	"CMP-N-acetylneuraminate-beta-1,4-galactoside"	+	44173217	44396831
ASHG19A3A000077	0.00138601	2.06286	up	232.917	128.161	7.86219	6.81754	171.836	122.145	120.777	145.584	106.37	75.2849	110.166	344.649	129.736	402.279	130.08	307.561	6.58292	7.37934	7.05995	7.64113	6.46998	7.19911	6.96893	8.30558	6.96893	8.56718	6.85456	8.0808	noncoding	ENST00000398804	RP11-184I16.2	Ensembl	592	chr1	-	44165435	44173809		AAACTGACCCCAGTTCTGGCCCCCGCTAGAGCAAGACTTCAGCGTTCCATGTCTGCTGTG	intronic antisense	NM_174968	ST3GAL3	"CMP-N-acetylneuraminate-beta-1,4-galactoside"	+	44173217	44396831
ASHG19A3A000077	0.00138601	2.06286	up	232.917	128.161	7.86219	6.81754	171.836	122.145	120.777	145.584	106.37	75.2849	110.166	344.649	129.736	402.279	130.08	307.561	6.58292	7.37934	7.05995	7.64113	6.46998	7.19911	6.96893	8.30558	6.96893	8.56718	6.85456	8.0808	noncoding	ENST00000398804	RP11-184I16.2	Ensembl	592	chr1	-	44165435	44173809		AAACTGACCCCAGTTCTGGCCCCCGCTAGAGCAAGACTTCAGCGTTCCATGTCTGCTGTG	intronic antisense	NM_174967	ST3GAL3	"CMP-N-acetylneuraminate-beta-1,4-galactoside"	+	44173217	44396831
ASHG19A3A000077	0.00138601	2.06286	up	232.917	128.161	7.86219	6.81754	171.836	122.145	120.777	145.584	106.37	75.2849	110.166	344.649	129.736	402.279	130.08	307.561	6.58292	7.37934	7.05995	7.64113	6.46998	7.19911	6.96893	8.30558	6.96893	8.56718	6.85456	8.0808	noncoding	ENST00000398804	RP11-184I16.2	Ensembl	592	chr1	-	44165435	44173809		AAACTGACCCCAGTTCTGGCCCCCGCTAGAGCAAGACTTCAGCGTTCCATGTCTGCTGTG	intronic antisense	NM_174970	ST3GAL3	"CMP-N-acetylneuraminate-beta-1,4-galactoside"	+	44173217	44396831
ASHG19A3A000077	0.00138601	2.06286	up	232.917	128.161	7.86219	6.81754	171.836	122.145	120.777	145.584	106.37	75.2849	110.166	344.649	129.736	402.279	130.08	307.561	6.58292	7.37934	7.05995	7.64113	6.46998	7.19911	6.96893	8.30558	6.96893	8.56718	6.85456	8.0808	noncoding	ENST00000398804	RP11-184I16.2	Ensembl	592	chr1	-	44165435	44173809		AAACTGACCCCAGTTCTGGCCCCCGCTAGAGCAAGACTTCAGCGTTCCATGTCTGCTGTG	intronic antisense	NM_174969	ST3GAL3	"CMP-N-acetylneuraminate-beta-1,4-galactoside"	+	44173217	44396831
ASHG19A3A000077	0.00138601	2.06286	up	232.917	128.161	7.86219	6.81754	171.836	122.145	120.777	145.584	106.37	75.2849	110.166	344.649	129.736	402.279	130.08	307.561	6.58292	7.37934	7.05995	7.64113	6.46998	7.19911	6.96893	8.30558	6.96893	8.56718	6.85456	8.0808	noncoding	ENST00000398804	RP11-184I16.2	Ensembl	592	chr1	-	44165435	44173809		AAACTGACCCCAGTTCTGGCCCCCGCTAGAGCAAGACTTCAGCGTTCCATGTCTGCTGTG	intronic antisense	NM_174964	ST3GAL3	"CMP-N-acetylneuraminate-beta-1,4-galactoside"	+	44173217	44396831
ASHG19A3A000077	0.00138601	2.06286	up	232.917	128.161	7.86219	6.81754	171.836	122.145	120.777	145.584	106.37	75.2849	110.166	344.649	129.736	402.279	130.08	307.561	6.58292	7.37934	7.05995	7.64113	6.46998	7.19911	6.96893	8.30558	6.96893	8.56718	6.85456	8.0808	noncoding	ENST00000398804	RP11-184I16.2	Ensembl	592	chr1	-	44165435	44173809		AAACTGACCCCAGTTCTGGCCCCCGCTAGAGCAAGACTTCAGCGTTCCATGTCTGCTGTG	natural antisense	NM_014663	KDM4A	lysine-specific demethylase 4A	+	44115796	44171189
ASHG19A3A000077	0.00138601	2.06286	up	232.917	128.161	7.86219	6.81754	171.836	122.145	120.777	145.584	106.37	75.2849	110.166	344.649	129.736	402.279	130.08	307.561	6.58292	7.37934	7.05995	7.64113	6.46998	7.19911	6.96893	8.30558	6.96893	8.56718	6.85456	8.0808	noncoding	ENST00000398804	RP11-184I16.2	Ensembl	592	chr1	-	44165435	44173809		AAACTGACCCCAGTTCTGGCCCCCGCTAGAGCAAGACTTCAGCGTTCCATGTCTGCTGTG	intronic antisense	NM_174965	ST3GAL3	"CMP-N-acetylneuraminate-beta-1,4-galactoside"	+	44173217	44396831
ASHG19A3A000077	0.00138601	2.06286	up	232.917	128.161	7.86219	6.81754	171.836	122.145	120.777	145.584	106.37	75.2849	110.166	344.649	129.736	402.279	130.08	307.561	6.58292	7.37934	7.05995	7.64113	6.46998	7.19911	6.96893	8.30558	6.96893	8.56718	6.85456	8.0808	noncoding	ENST00000398804	RP11-184I16.2	Ensembl	592	chr1	-	44165435	44173809		AAACTGACCCCAGTTCTGGCCCCCGCTAGAGCAAGACTTCAGCGTTCCATGTCTGCTGTG	intronic antisense	NM_006279	ST3GAL3	"CMP-N-acetylneuraminate-beta-1,4-galactoside"	+	44173217	44396831
ASHG19A3A000077	0.00138601	2.06286	up	232.917	128.161	7.86219	6.81754	171.836	122.145	120.777	145.584	106.37	75.2849	110.166	344.649	129.736	402.279	130.08	307.561	6.58292	7.37934	7.05995	7.64113	6.46998	7.19911	6.96893	8.30558	6.96893	8.56718	6.85456	8.0808	noncoding	ENST00000398804	RP11-184I16.2	Ensembl	592	chr1	-	44165435	44173809		AAACTGACCCCAGTTCTGGCCCCCGCTAGAGCAAGACTTCAGCGTTCCATGTCTGCTGTG	intronic antisense	NM_174966	ST3GAL3	"CMP-N-acetylneuraminate-beta-1,4-galactoside"	+	44173217	44396831
ASHG19A3A000077	0.00138601	2.06286	up	232.917	128.161	7.86219	6.81754	171.836	122.145	120.777	145.584	106.37	75.2849	110.166	344.649	129.736	402.279	130.08	307.561	6.58292	7.37934	7.05995	7.64113	6.46998	7.19911	6.96893	8.30558	6.96893	8.56718	6.85456	8.0808	noncoding	ENST00000398804	RP11-184I16.2	Ensembl	592	chr1	-	44165435	44173809		AAACTGACCCCAGTTCTGGCCCCCGCTAGAGCAAGACTTCAGCGTTCCATGTCTGCTGTG	intronic antisense	NM_174971	ST3GAL3	"CMP-N-acetylneuraminate-beta-1,4-galactoside"	+	44173217	44396831
ASHG19A3A031704	0.000536447	2.3131	up	344.501	176.49	8.42914	7.21932	244.121	168.974	118.813	150.965	116.568	150.607	138.065	461.081	194.051	469.211	247.323	666.167	7.02951	7.85764	7.03773	7.69187	6.60186	8.15818	7.26088	8.75066	7.51122	8.80546	7.8747	9.31105	noncoding	ENST00000456795	RP3-331H24.4	Ensembl	352	chr6	+	72038644	72039509		GCAGCCCTTTAAGTTGGGTTCACCTATCCCACCCTATTCCTGTATCTATTTTATTCTATA	intergenic
ASHG19A3A031379	0.0448364	2.24423	up	88.6684	32.5401	6.06173	4.89551	51.9756	19.4835	25.5183	30.8079	29.8214	17.3015	25.3075	173.639	29.8739	152.632	32.744	138.147	5.04239	4.751	4.88797	5.55904	4.80826	5.11407	5.07904	7.20841	4.991	6.99944	4.56438	6.73842	noncoding	AF318349		misc_RNA	4715	chr6	+	33738989	33756782		ACATGGCTTGTTCCTCCTCTTCTAACTTTCGCCACCGATATTTTAGGAGAATTAGGAGCC	natural antisense	NM_001143944	LEMD2	LEM domain-containing protein 2 isoform 2	-	33738989	33754719
ASHG19A3A031379	0.0448364	2.24423	up	88.6684	32.5401	6.06173	4.89551	51.9756	19.4835	25.5183	30.8079	29.8214	17.3015	25.3075	173.639	29.8739	152.632	32.744	138.147	5.04239	4.751	4.88797	5.55904	4.80826	5.11407	5.07904	7.20841	4.991	6.99944	4.56438	6.73842	noncoding	AF318349		misc_RNA	4715	chr6	+	33738989	33756782		ACATGGCTTGTTCCTCCTCTTCTAACTTTCGCCACCGATATTTTAGGAGAATTAGGAGCC	natural antisense	NM_181336	LEMD2	LEM domain-containing protein 2 isoform 1	-	33738989	33756906
ASHG19A3A000341	0.00190024	2.55043	up	293.817	122.476	8.10986	6.75912	138.121	109.229	118.366	215.786	134.571	100.067	115.718	693.613	128.354	380.944	99.7295	263.265	6.30854	7.22394	7.03168	8.15278	6.79485	7.6027	7.04048	9.37607	6.9546	8.48162	6.42454	7.82203	noncoding	ENST00000452932	AC138356.3	Ensembl	279	chr8	+	37579012	37579711		gagatcctcccacttcagcctcccaagtagctgggatgacaggcatgagccaccgcacct	intergenic
ASHG19A3A032043	0.0288716	2.4169	up	32.4894	14.5014	4.81613	3.54297	24.9299	16.81	7.60308	15.1355	20.9884	10.8467	6.40817	50.5696	5	58.8052	22.0787	42.7691	4.06665	4.54071	3.26999	4.57301	4.33985	4.42908	3.286	5.11459	2.42371	5.38269	3.8716	4.85667	noncoding	ENST00000444229	RP11-527F13.1	Ensembl	583	chr6	+	126498338	126523385		AAGATAGAATTTTGGACCTGGATCACCTGTAGCCTGCCTAGCAATGAAGACCTCATCAGT	intergenic
ASHG19A3A050753	0.00823762	3.15343	up	82.9867	22.7773	6.04607	4.38915	29.2303	30.3788	23.1524	29.3221	21.8749	16.0044	13.1691	153.56	29.1207	165.071	20.1164	103.583	4.27807	5.37427	4.75809	5.4943	4.39584	4.99881	4.23441	7.00082	4.95825	7.12862	3.71025	6.27964	noncoding	ENST00000437515	AL358175.1	Ensembl	2504	chr1	-	121102016	121139765	ENST00000441760,	AATGCCTTTCATCTGTGATCTCACATACCAGCCTGTCCTTTCCATTGAGAGGAAAGCTGA	intergenic
ASHG19A3A031191	0.0139356	2.65304	up	31.6762	13.4967	4.97429	3.56664	15.9298	23.3643	10.8298	21.4891	9.26596	24.8679	6.41133	31.2655	29.8864	43.1557	8.65676	45.9148	3.47727	5.00776	3.74118	5.05657	3.23837	5.63962	3.28713	4.314	4.99179	4.85933	2.66411	4.96846	noncoding	ENST00000445544	HCG16	Ensembl	317	chr6	+	28954576	28956313		TTTAAATGATTCGAATCTTGAGGTTTCAAACTGAACCGTCTTGTGCCTTTTGCCCGGCGG	intergenic
ASHG19A3A052539	0.0112241	2.04476	up	77.6588	40.4583	6.23103	5.19911	57.6149	37.9048	39.7038	43.2538	38.1609	38.911	28.4875	106.124	45.4716	96.0079	33.3112	143.751	5.1663	5.69243	5.50396	6.01379	5.13694	6.28354	5.2374	6.39084	5.55025	6.19917	4.59979	6.80642	noncoding	ENST00000424689	RP11-431K24.4	Ensembl	477	chr1	-	8278249	8280589		TCTACCTGAAAACAAAACAGGCACAGAGCACCTCCTGCTTGCTTGTGTGGTCGCAGGGCC	intergenic
ASHG19A3A033893	0.0213153	2.59712	up	38.5352	15.7335	5.07102	3.69411	18.1202	12.1111	19.9187	17.7472	12.0437	20.0368	5	56.9589	10.3117	70.0593	29.0069	54.2978	3.64914	4.08214	4.54788	4.79726	3.58637	5.32392	2.49256	5.31574	3.54017	5.67475	4.34854	5.2323	noncoding	NR_027816	SDK1	RefSeq_NR	3133	chr7	+	4169316	4308629		AATTAGATCCAGAAGCCCTGCACACAGCCATCCTCAGGGAGAAAGCACAGTTGGCTGGGC	exon sense-overlapping	NM_152744	SDK1	protein sidekick-1 precursor	+	3341079	4308631
CUST_117_PI426075208	0.00338865	2.43099	up	128.117	53.5404	6.84792	5.56638	57.9338	57.9394	34.98	43.293	51.4576	41.2545	33.1437	216.011	44.0158	203.056	99.7113	207.15	5.17291	6.29978	5.32735	6.0158	5.53198	6.35604	5.43364	7.54365	5.50807	7.45794	6.42433	7.41433	noncoding	nc-HOXC11-115+	nc-HOXC11-115	HOX cluster	298	chr12	-	54365184	54365482		ACAAAAAATTGTAGCTTGTCTCCATATGTAACCCCTAAAATCCATTCCTCCTCAATGCTC	intergenic
ASHG19A3L0001642	0.0111005	2.64667	up	113.805	48.3092	6.76185	5.35767	62.5999	69.7202	37.358	54.2909	61.6184	34.5801	24.7947	178.882	73.2523	171.421	30.232	173.937	5.27049	6.5789	5.42102	6.32643	5.77512	6.11734	5.05589	7.25222	6.20125	7.18659	4.42227	7.10962	noncoding	BU663707	lincRNA-RANBP3L-1	lincRNA	654	chr5	-	36446938	36447567		GAGCTGTATTTCCTGTTTTCACCCACTCCTCTTGTACCATCTTTTCATTAACATGAAACT	intergenic
ASHG19A3A032300	0.0162871	2.00414	up	137.854	75.6332	7.07882	6.07583	88.4235	79.997	92.3278	59.1921	82.2141	64.9614	68.7522	242.733	54.7417	228.438	67.3397	151.8	5.71757	6.76986	6.6681	6.4409	6.13747	7.00014	6.36029	7.72507	5.79622	7.6397	5.77536	6.89726	noncoding	ENST00000420601	RP11-235G24.3	Ensembl	379	chr6	+	161347400	161348194		TTGGCCTCCTGGCTCATCATCCTGCCGGAAGCATCTCCAGCTTGGGGATGTTGGAGGGTC	intergenic
ASHG19A3L0002754	0.0150435	2.61101	up	714.491	336.026	9.48182	8.09721	451.825	379.497	325.642	327.466	379.208	251.542	281.916	1015.47	396.965	1005.87	180.6	1307.1	7.85614	9.03046	8.46126	8.72838	8.17282	8.8757	8.21165	9.91985	8.50083	9.99403	7.38055	10.3425	noncoding	AW075897	lincRNA-SIN3A	lincRNA	521	chr15	-	75750735	75751256		TAGTCCTTATCTCCTGGCCTTTCCCTCTCCATACTTTTCACCCAGTGATTCAATTGACTG	intergenic
ASHG19A3A012306	0.00321862	2.07617	up	191.045	102.061	7.55412	6.50019	131.486	93.3907	85.0626	97.7205	105.426	85.275	77.6329	226.922	102.342	232.49	110.417	410.471	6.25029	6.99127	6.55751	7.11891	6.45887	7.37785	6.50979	7.62	6.64228	7.67028	6.58238	8.54639	noncoding	uc002myk.2	BC011648	UCSC_knowngene	763	chr19	+	14444554	14454723		AGGCTGGACCATCGTGGGGCTTGTCTGTGCCCACTTTTCCCCCATTCAAGAGTTACCACT	intergenic
ASHG19A3A029459	0.018648	2.04302	up	211.3	130.565	7.77119	6.74049	213.247	89.2881	81.7562	189.866	127.953	134.698	111.623	410.442	169.013	201.158	79.7971	242.345	6.86017	6.92877	6.49312	7.99386	6.72201	7.9985	6.99076	8.58536	7.32309	7.44183	6.05376	7.67883	noncoding	ENST00000443504	RP11-686D16.1	Ensembl	381	chr6	-	19290549	19321252		ATTGCAAAGGTTTCCCCCGCTGATTCTGCCAACAGAAATGTTTTTATTGTGCTGCTTTGG	intergenic
ASHG19A3L0002528	0.0437704	2.30417	up	86.8131	29.45	5.99082	4.78658	28.5994	24.2158	28.2542	17.3186	32.7737	18.6039	18.578	174.12	27.7211	152.462	40.7734	134.158	4.24631	5.05625	5.02696	4.7652	4.93575	5.21547	4.67756	7.21308	4.88668	6.99789	4.94621	6.69705	noncoding	chr7:73684091-73687309+	lincRNA-CLIP2	lincRNA	3219	chr7	+	73684091	73687309		AGACACTAGGAATGCCCTGTGGTTTCCTAAACTCTACTCCAGCCTCTGGTACAAACAAAT	intergenic
ASHG19A3A047337	0.00450783	2.02338	up	170.872	94.8498	7.41504	6.39827	108.594	91.2992	102	93.096	94.8935	71.3236	56.8697	233.057	100.494	213.42	106.248	323.034	5.98672	6.9599	6.80983	7.05572	6.3184	7.12188	6.13011	7.66241	6.6202	7.53415	6.52439	8.15618	noncoding	AF086199		misc_RNA	457	chr12	-	11431451	11431899		AGGTGTATAGTCACTCTTTCTACCTCTGCCTCATTTTCCTGCATTCTGTAAATCCCCAGT	intergenic
ASHG19A3L0002858	0.00141818	2.28138	up	120.632	66.9997	7.00121	5.8113	84.4775	86.9179	64.8819	86.0844	80.8027	74.1248	66.3898	179.096	76.1591	183.592	29.2871	113.978	5.65383	6.88779	6.16611	6.94936	6.11814	7.17613	6.31266	7.25318	6.25128	7.30037	4.36578	6.4404	noncoding	chrX:68350530-68358250+	lincRNA-PJA1-4	lincRNA	7721	chrX	+	68350530	68358250		AGAGCTCTCTTAGTTCCCAACCATTTTCCTGGAGCCCCCTGAGATAAATTAGTTGTGTCT	intergenic
ASHG19A3A033063	0.0334931	2.16836	up	48.8592	26.0901	5.47123	4.35463	24.5698	19.4102	28.7154	29.024	16.0204	19.4098	7.99894	84.7175	11.5419	67.1626	67.6942	73.4308	4.04999	4.74458	5.04948	5.48118	3.97457	5.27925	3.582	6.00307	3.68944	5.60466	5.78228	5.71466	noncoding	ENST00000412399	SPDYE8P	Ensembl	783	chr7	-	76654007	76659889	uc011kfs.1,uc011kfs.1,NR_003664,NM_001004351,ENST00000424157,ENST00000398408,ENST00000380425,ENST00000380407,ENST00000359797,	TTTGGGAAAGATCATGATGAGCCATCAACCGCAGCCCCAGGAAGAGCGGAGCCCCCAGCG	intergenic
ASHG19A3A037715	0.0473405	2.30881	up	40.5328	16.7989	5.05029	3.84314	31.763	18.6488	13.747	19.0874	18.0364	9.2802	10.0401	70.0118	5.63427	80.585	21.573	45.5834	4.38551	4.68524	4.05952	4.89668	4.13711	4.18696	3.8817	5.66865	2.76512	5.90798	3.82987	4.95621	noncoding	ENST00000428958	RP11-274J16.5	Ensembl	238	chr9	-	95857220	95857811		TTCCAGCTCCGGAGCCCGCCACAAGAAGCTCCTAGCCCCACATGATGTGAATGCACTGGG	bidirectional	NM_032310	C9orf89	bcl10-interacting CARD protein	+	95858449	95875565
ASHG19A3A039138	0.0162905	3.09078	up	102.668	29.597	6.34631	4.71835	44.5322	38.2474	36.5198	27.9982	20.7221	21.0524	14.1362	167.507	33.4733	211.197	28.1987	150.003	4.8335	5.70644	5.38688	5.42627	4.32298	5.39976	4.3241	7.14579	5.14218	7.52109	4.30044	6.87855	noncoding	ENST00000428292	RP11-18B16.2	Ensembl	1223	chr9	+	116413235	116445135		TATAAAACCTGATGGGAGGGGAGGTTGCAGTAAAAGCCTTGGAGATGAAAACACTGGACA	intergenic
ASHG19A3A020252	0.0101955	3.01674	up	361.852	114.338	8.19732	6.60433	164.631	103.104	98.1182	115.887	112.714	235.781	80.0735	371.965	149.398	1153.21	81.095	191.161	6.52979	7.14818	6.75358	7.34551	6.55255	8.78185	6.55079	8.43395	7.15981	10.2093	6.07946	7.26515	noncoding	ENST00000415709	CRYBB2P1	Ensembl	538	chr22	+	25851678	25855648	NM_000496,	CTGCTGCCCAGGAACCCTCCAGACCTCCCAGAGAGTGAATGAAGTGTGACTTGCAACTTG	intergenic
ASHG19A3A052254	0.0433693	2.24877	up	756.105	402.689	9.53836	8.36922	453.05	510.572	624.165	422.734	447.495	269.324	318.742	1381.75	285.301	1491.57	287.381	460.692	7.86007	9.47982	9.40504	9.06938	8.39404	8.97192	8.36842	10.3998	8.05864	10.5695	8.12911	8.73973	noncoding	ENST00000439437	SPRR2C	Ensembl	219	chr1	-	153112966	153113201	NR_003062,NM_006945,	TATCCTCTGGTGACACCTTCCCCACCCTGCCAGCCAAAGTGTCCACCCAAGAGCAAGTAA	intergenic
ASHG19A3A010782	0.00193554	4.18169	up	61.3865	12.5919	5.56352	3.49944	13.2311	13.5183	5.85555	14.0233	14.3092	35.4603	6.22959	132.693	20.7911	120.801	15.1349	51.8228	3.22982	4.23637	2.9616	4.46602	3.82296	6.14946	3.25056	6.76713	4.50842	6.599	3.22326	5.16316	noncoding	AK097695		RNAdb	2035	chr18	+	77941562	77960875		TATTGTCCAAACCAGACCCACCCCAATGCATTTGCCTCTGATGTGAGAAAGAAACACTAG	natural antisense	NM_032510	PARD6G	partitioning defective 6 homolog gamma	-	77915116	78005397
ASHG19A3A025504	0.00290656	2.12528	up	38.9993	17.6037	5.02796	3.94031	24.158	21.5699	6.73592	20.1968	11.611	8.50928	10.357	52.8531	22.9601	56.9816	29.8	73.8849	4.0262	4.90011	3.11607	4.97203	3.53772	4.058	3.92077	5.18548	4.64345	5.32683	4.39764	5.72532	noncoding	ENST00000510932	RP11-1281K21.7	Ensembl	313	chr4	+	49248617	49248930	ENST00000445742,ENST00000444462,	AATTCTTTCTAGTAGCCATCACATTTCCCCTATTTGAGTTAGAACTCGCCCTACTACTAC	intergenic
ASHG19A3A051698	0.00319776	2.47093	up	92.9811	38.6136	6.46212	5.15707	42.8213	48.7982	39.6532	37.8447	44.8245	38.9335	22.7508	143.235	38.4655	139.104	43.1662	149.97	4.78222	6.04851	5.50271	5.83436	5.34675	6.28441	4.9386	6.88456	5.3319	6.84361	5.04024	6.87726	noncoding	AY927602		RNAdb	828	chr14	+	91662736	91687110		GAGACCATGATTATACCAGCCCCATCTTGCTCTACGGGAAGCCTCAGCACCATGTTCCCG	exon sense-overlapping	NM_001102369	C14orf159	hypothetical protein LOC80017 isoform c	+	91580356	91691703
ASHG19A3A051698	0.00319776	2.47093	up	92.9811	38.6136	6.46212	5.15707	42.8213	48.7982	39.6532	37.8447	44.8245	38.9335	22.7508	143.235	38.4655	139.104	43.1662	149.97	4.78222	6.04851	5.50271	5.83436	5.34675	6.28441	4.9386	6.88456	5.3319	6.84361	5.04024	6.87726	noncoding	AY927602		RNAdb	828	chr14	+	91662736	91687110		GAGACCATGATTATACCAGCCCCATCTTGCTCTACGGGAAGCCTCAGCACCATGTTCCCG	exon sense-overlapping	NM_001102367	C14orf159	hypothetical protein LOC80017 isoform a	+	91580978	91691703
ASHG19A3A051698	0.00319776	2.47093	up	92.9811	38.6136	6.46212	5.15707	42.8213	48.7982	39.6532	37.8447	44.8245	38.9335	22.7508	143.235	38.4655	139.104	43.1662	149.97	4.78222	6.04851	5.50271	5.83436	5.34675	6.28441	4.9386	6.88456	5.3319	6.84361	5.04024	6.87726	noncoding	AY927602		RNAdb	828	chr14	+	91662736	91687110		GAGACCATGATTATACCAGCCCCATCTTGCTCTACGGGAAGCCTCAGCACCATGTTCCCG	exon sense-overlapping	NM_001102366	C14orf159	hypothetical protein LOC80017 isoform a	+	91580356	91691703
ASHG19A3A051698	0.00319776	2.47093	up	92.9811	38.6136	6.46212	5.15707	42.8213	48.7982	39.6532	37.8447	44.8245	38.9335	22.7508	143.235	38.4655	139.104	43.1662	149.97	4.78222	6.04851	5.50271	5.83436	5.34675	6.28441	4.9386	6.88456	5.3319	6.84361	5.04024	6.87726	noncoding	AY927602		RNAdb	828	chr14	+	91662736	91687110		GAGACCATGATTATACCAGCCCCATCTTGCTCTACGGGAAGCCTCAGCACCATGTTCCCG	exon sense-overlapping	NM_024952	C14orf159	hypothetical protein LOC80017 isoform a	+	91580356	91691703
ASHG19A3A051698	0.00319776	2.47093	up	92.9811	38.6136	6.46212	5.15707	42.8213	48.7982	39.6532	37.8447	44.8245	38.9335	22.7508	143.235	38.4655	139.104	43.1662	149.97	4.78222	6.04851	5.50271	5.83436	5.34675	6.28441	4.9386	6.88456	5.3319	6.84361	5.04024	6.87726	noncoding	AY927602		RNAdb	828	chr14	+	91662736	91687110		GAGACCATGATTATACCAGCCCCATCTTGCTCTACGGGAAGCCTCAGCACCATGTTCCCG	exon sense-overlapping	NM_001102368	C14orf159	hypothetical protein LOC80017 isoform b	+	91580356	91691703
ASHG19A3L0003451	0.0235341	2.45125	up	230.563	138.976	7.92945	6.63593	195.213	156.953	181.192	144.882	144.451	141.371	133.601	378.55	153.906	380.082	25.4953	181.538	6.75025	7.75493	7.63051	7.63497	6.88239	8.0702	7.22474	8.45981	7.19911	8.47708	4.12861	7.17972	noncoding	chr10:112147868-112175330+	lincRNA-DUSP5-3	lincRNA	27463	chr10	+	112147868	112175330		TTCTACTTCAGTCTGTATCCAGCCCCTGCACCCAGTATAATGTAGTAGAGTATTTCTCGG	intergenic
ASHG19A3A037951	0.0185177	2.66137	up	145.527	48.4271	6.86915	5.45698	60.6716	37.7957	50.484	65.3005	42.3927	27.7683	26.3867	292.374	47.8416	258.745	62.7859	191.178	5.23195	5.6899	5.82299	6.5713	5.27446	5.79925	5.13598	8.03536	5.61682	7.85349	5.65966	7.26559	noncoding	ENST00000415101	RP11-402G3.5	Ensembl	404	chr9	-	117418583	117424654		AAGACGTCTGAGCCATCCCTGTGCCACCACCAAGAGTCACTCCAGCTTCTGAAAAAGCCA	intergenic
ASHG19A3A048236	0.0147944	2.38525	up	132.366	65.9373	6.9896	5.73546	106.832	71.9607	70.4144	82.9277	73.6771	42.0893	40.5107	213.48	77.8546	247.288	26.3353	136.448	5.96368	6.62477	6.28633	6.90107	6.00118	6.38809	5.6947	7.52742	6.2833	7.77677	4.18357	6.7195	noncoding	AK023752		misc_RNA	3498	chr12	+	3150602	3154116		AGAAGACAGTCATGCCTGCCCTTGTGTGTCAAAAGCATTGCATTTATGCCCTGTTAGAAC	intergenic
ASHG19A3A020764	0.0458867	2.49139	up	255.03	91.8105	7.59842	6.28146	129.538	115.568	81.118	117.72	117.398	46.6494	45.4734	502.977	109.634	647.522	67.7015	99.7429	6.23016	7.30536	6.48336	7.36566	6.61052	6.53059	5.84085	8.86377	6.74138	9.30967	5.78251	6.21546	noncoding	NR_027927	DVWA	RefSeq_NR	2249	chr3	-	15206868	15247466		TGACCCTATAGCCCCCCACTGTACACCAAGGTCGTATTGATTGAATTGTTAACAAACAAG	bidirectional	NM_014296	CAPN7	calpain-7	+	15247732	15294423
ASHG19A3A021836	0.00271271	2.08367	up	761.069	476.486	9.55771	8.49858	514.433	494.459	485.922	1041.08	702.65	712.307	547.544	1121.49	453.867	1005.67	154.498	191.403	8.03144	9.43009	9.04071	10.2686	9.00219	10.306	9.10269	10.0815	8.68771	9.99182	7.12674	7.26827	noncoding	ENST00000487061	RP11-6F2.3	Ensembl	596	chr3	-	156705905	156706501		TTAAAGATCAAGCCACACGCCTCAAGAAAACAATGCTGCTGCTGCATAGCCTACTTTCCA	intronic antisense	NM_001004316	LEKR1	"leucine-, glutamate- and lysine-rich protein 1"	+	156544095	156763918
ASHG19A3L0002546	0.00819712	3.07949	up	54.1473	15.9031	5.52854	3.90585	18.7366	21.3327	15.6516	25.7841	19.4247	14.6895	13.6208	99.9226	20.6468	86.036	7.3382	77.1185	3.69255	4.88274	4.23051	5.3147	4.23723	4.8742	4.27807	6.28591	4.49801	6.02067	2.49874	5.79304	noncoding	chr7:117584264-117586960+	lincRNA-NAA38	lincRNA	2697	chr7	+	117584264	117586960		ACACTTACATTCAGTACCAGGATTGTGTTAACTCCTATGCCCTCATAATATAGTCCAGAG	intergenic
ASHG19A3A009700	0.0135226	2.05374	up	34.9928	19.7178	5.16088	4.12263	38.0795	36.8411	17.5261	34.8471	17.7248	24.637	16.1726	36.1801	19.0843	42.0009	9.71961	35.4507	4.62193	5.65343	4.37928	5.72762	4.11433	5.62801	4.50328	4.55971	4.3867	4.81471	2.73025	4.58181	noncoding	ENST00000514468	RP11-893F2.6	Ensembl	455	chr17	+	48292054	48292781		CATCTCTGGATGTATTTGGAGCTCATTTGTCTGACGGTTTTTGAATGCTATCTTTTAAAA	intergenic
ASHG19A3A029288	0.0484154	2.23213	up	327.728	175.614	8.00972	6.8513	287.759	159.771	218.315	150.281	240.044	123.098	155.643	730.891	127.801	725.082	24.122	77.2471	7.2543	7.77921	7.89519	7.68638	7.55456	7.87332	7.42431	9.44295	6.94911	9.47982	4.03032	5.79664	noncoding	ENST00000468453	CTB-14A14.1	Ensembl	592	chr5	+	180492085	180492677		GGCTCTTCGGCATATGGAGAGCTGATGCAAGCTGCAGAACAGGATGTTGAAAAGAGAAAA	intergenic
ASHG19A3A039761	0.0179213	2.58155	up	231.611	114.153	7.8744	6.50616	179.13	102.619	109.166	134.975	119.69	116.088	86.1601	256.959	147.096	441.401	43.6766	337.624	6.64204	7.13882	6.91221	7.54115	6.63872	7.80429	6.64512	7.82235	7.14075	8.71059	5.05813	8.22919	noncoding	ENST00000416158	RP11-169L17.3	Ensembl	1167	chrX	-	40619356	40620523		AACCCCTTGATCCCCTTGAATATTAGGTATGAGTCTGGTCCTGCTATCTTTATTGGCTGG	intergenic
ASHG19A3A032661	0.0235646	2.04513	up	32.0176	15.7821	4.91552	3.88333	15.2708	16.6915	18.4273	15.1382	20.54	22.7152	11.5784	44.3031	21.5646	49.0052	7.31173	44.2526	3.42082	4.53257	4.44654	4.57311	4.31229	5.51073	4.06559	4.89746	4.56137	5.0682	2.49333	4.91104	noncoding	NR_015356	AAA1	RefSeq_NR	1409	chr7	-	34758475	34873943		TCTATTAATCCTCCTACAGGCAGTTATTAGGTATTGAGTGCTCACACACCCCTGGCATAG	intronic antisense	NM_207173	NPSR1	neuropeptide S receptor isoform B	+	34697896	34917944
ASHG19A3A032661	0.0235646	2.04513	up	32.0176	15.7821	4.91552	3.88333	15.2708	16.6915	18.4273	15.1382	20.54	22.7152	11.5784	44.3031	21.5646	49.0052	7.31173	44.2526	3.42082	4.53257	4.44654	4.57311	4.31229	5.51073	4.06559	4.89746	4.56137	5.0682	2.49333	4.91104	noncoding	NR_015356	AAA1	RefSeq_NR	1409	chr7	-	34758475	34873943		TCTATTAATCCTCCTACAGGCAGTTATTAGGTATTGAGTGCTCACACACCCCTGGCATAG	intronic antisense	NM_207172	NPSR1	neuropeptide S receptor isoform A	+	34697896	34889590
ASHG19A3L0001793	0.00921661	2.03604	up	108.632	54.1866	6.65573	5.62996	70.7308	43.7011	54.6421	59.5105	50.572	36.7276	46.2402	159.208	51.5507	144.976	51.3836	207.667	5.42594	5.8956	5.93023	6.44787	5.51108	6.20171	5.86477	7.06136	5.71638	6.90903	5.33136	7.41879	noncoding	AL711564	lincRNA-PIM1	lincRNA	605	chr6	+	37085130	37085729		AGAGGGAAAATACAGGCCTCAGTCCCAAGTCTGCTCCCAACTCTGGGTCCTTGAGTAATT	intergenic
ASHG19A3A030866	0.0376105	2.22792	up	890.293	514.759	9.81917	8.66347	804.212	524.871	575.968	489.064	583.105	278.983	340.377	1035.99	529.023	1416.53	255.87	1596.31	8.6429	9.5156	9.29055	9.2594	8.75248	9.02069	8.45171	9.95622	8.9135	10.497	7.92967	10.6661	noncoding	ENST00000415530	XX-C2158C6.3	Ensembl	439	chr6	-	171045260	171046865		AGTCCCTCTGTCCCTCTGTCTCTGCCAACCAGTTAACCTGCTGCTTCCTGGAGGAAGACA	intergenic
ASHG19A3A011609	0.049376	2.10541	up	1447.19	800.132	10.4066	9.3325	1244.43	913.956	756.922	789.98	964.773	371.774	509.105	2902.96	782.3	2763.5	543.265	940.969	9.24623	10.3038	9.69925	9.89145	9.47922	9.39921	9.00517	11.5058	9.4678	11.5088	9.0973	9.8306	noncoding	ENST00000499483	AC007193.1	Ensembl	2711	chr19	-	46893714	46896666		TGACTCTGCCCCTACCCCCTCTGCAAACCTAAAGGGGAATAAATACAAACTTTACAAAGT	natural antisense	NM_001204284	PPP5C	serine/threonine-protein phosphatase 5 isoform	+	46850250	46894232
ASHG19A3A011609	0.049376	2.10541	up	1447.19	800.132	10.4066	9.3325	1244.43	913.956	756.922	789.98	964.773	371.774	509.105	2902.96	782.3	2763.5	543.265	940.969	9.24623	10.3038	9.69925	9.89145	9.47922	9.39921	9.00517	11.5058	9.4678	11.5088	9.0973	9.8306	noncoding	ENST00000499483	AC007193.1	Ensembl	2711	chr19	-	46893714	46896666		TGACTCTGCCCCTACCCCCTCTGCAAACCTAAAGGGGAATAAATACAAACTTTACAAAGT	natural antisense	NM_006247	PPP5C	serine/threonine-protein phosphatase 5 isoform	+	46850250	46894232
ASHG19A3A021600	0.00642046	2.23241	up	81.1213	40.5436	6.32333	5.16473	44.3228	56.9188	20.3015	56.741	58.788	40.0742	24.9605	85.4253	46.5277	79.9473	48.3611	167.621	4.82736	6.27737	4.57343	6.38446	5.71141	6.32165	5.06371	6.01784	5.57684	5.89145	5.2356	7.04719	noncoding	ENST00000502521	RP11-933H2.4	Ensembl	1978	chr3	-	131043935	131100319		TATTCATTCTCCTGCTGAAGTACATTTCAGGTTGTTGCTATTCCTCTGCTGATCCCCCTC	bidirectional	NM_152395	NUDT16	U8 snoRNA-decapping enzyme isoform 2	+	131100608	131107674
ASHG19A3A021600	0.00642046	2.23241	up	81.1213	40.5436	6.32333	5.16473	44.3228	56.9188	20.3015	56.741	58.788	40.0742	24.9605	85.4253	46.5277	79.9473	48.3611	167.621	4.82736	6.27737	4.57343	6.38446	5.71141	6.32165	5.06371	6.01784	5.57684	5.89145	5.2356	7.04719	noncoding	ENST00000502521	RP11-933H2.4	Ensembl	1978	chr3	-	131043935	131100319		TATTCATTCTCCTGCTGAAGTACATTTCAGGTTGTTGCTATTCCTCTGCTGATCCCCCTC	bidirectional	NM_001171905	NUDT16	U8 snoRNA-decapping enzyme isoform 3	+	131100514	131107674
ASHG19A3A021600	0.00642046	2.23241	up	81.1213	40.5436	6.32333	5.16473	44.3228	56.9188	20.3015	56.741	58.788	40.0742	24.9605	85.4253	46.5277	79.9473	48.3611	167.621	4.82736	6.27737	4.57343	6.38446	5.71141	6.32165	5.06371	6.01784	5.57684	5.89145	5.2356	7.04719	noncoding	ENST00000502521	RP11-933H2.4	Ensembl	1978	chr3	-	131043935	131100319		TATTCATTCTCCTGCTGAAGTACATTTCAGGTTGTTGCTATTCCTCTGCTGATCCCCCTC	intronic antisense	NM_001146003	NEK11	serine/threonine-protein kinase Nek11 isoform 3	+	130745693	131069309
ASHG19A3A021600	0.00642046	2.23241	up	81.1213	40.5436	6.32333	5.16473	44.3228	56.9188	20.3015	56.741	58.788	40.0742	24.9605	85.4253	46.5277	79.9473	48.3611	167.621	4.82736	6.27737	4.57343	6.38446	5.71141	6.32165	5.06371	6.01784	5.57684	5.89145	5.2356	7.04719	noncoding	ENST00000502521	RP11-933H2.4	Ensembl	1978	chr3	-	131043935	131100319		TATTCATTCTCCTGCTGAAGTACATTTCAGGTTGTTGCTATTCCTCTGCTGATCCCCCTC	intronic antisense	NM_024800	NEK11	serine/threonine-protein kinase Nek11 isoform 1	+	130745693	131069309
ASHG19A3A021600	0.00642046	2.23241	up	81.1213	40.5436	6.32333	5.16473	44.3228	56.9188	20.3015	56.741	58.788	40.0742	24.9605	85.4253	46.5277	79.9473	48.3611	167.621	4.82736	6.27737	4.57343	6.38446	5.71141	6.32165	5.06371	6.01784	5.57684	5.89145	5.2356	7.04719	noncoding	ENST00000502521	RP11-933H2.4	Ensembl	1978	chr3	-	131043935	131100319		TATTCATTCTCCTGCTGAAGTACATTTCAGGTTGTTGCTATTCCTCTGCTGATCCCCCTC	bidirectional	NM_001171906	NUDT16	U8 snoRNA-decapping enzyme isoform 1	+	131100608	131101641
ASHG19A3A032861	0.0377918	2.36629	up	417.946	197.159	8.5538	7.31117	225.557	173.319	199.507	194.894	312.801	103.676	131.819	810.365	214.762	821.89	98.5112	403.529	6.9317	7.89787	7.76185	8.02148	7.90531	7.65122	7.20745	9.58019	7.65827	9.65241	6.40245	8.51963	noncoding	ENST00000417412	RP11-1217F2.2	Ensembl	665	chr7	-	57245115	57247759		GCCCTCCTGCCTCTGCGTCACTAATCAACATCAGTAATATGCTCAACCCCAAGAGGGGGG	intergenic
ASHG19A3L0000338	0.0337037	2.92443	up	77.2747	27.537	6.05061	4.50245	47.1391	26.0271	29.2313	37.7344	39.7144	22.4132	15.2444	150.732	25.591	137.654	8.30165	89.0885	4.90949	5.1529	5.07415	5.83099	5.19086	5.4906	4.42367	6.96893	4.77619	6.82708	2.64035	6.03314	noncoding	AA827066	lincRNA-KIRREL3-1	lincRNA	472	chr11	-	128165590	128166053		TTCCCTCACTCCTCATCTTCAGCCAGGAAAGATCTGCAAGGCAGTTTTGTTAATTTCCTA	intergenic
ASHG19A3L0001849	0.0404264	2.27795	up	102.54	37.0342	6.29912	5.11138	39.3157	35.7677	36.2388	32.712	41.2622	15.3855	26.9907	191.981	28.7119	169.516	49.6862	169.88	4.66449	5.61235	5.37734	5.63855	5.2396	4.93787	5.16822	7.36334	4.9386	7.17196	5.28004	7.07064	noncoding	AI621345	lincRNA-SLC26A3	lincRNA	351	chr7	-	107517667	107517966		AACCCATAGATGCCTTCTCGCTTCCTTTCTCTCTCTAACTGAGACTGAGATAAGAGGAAC	intergenic
ASHG19A3L0002069	0.00763581	2.16433	up	209.439	107.927	7.67177	6.55785	148.935	92.3328	95.098	104.369	118.966	89.0877	73.6032	213.129	113.996	360.256	96.9622	397.46	6.39685	6.97564	6.70826	7.20745	6.6291	7.43744	6.44576	7.52482	6.79381	8.39431	6.37333	8.49095	noncoding	DB078790	lincRNA-EBF2-1	lincRNA	568	chr8	-	26047433	26047981		TTAACTAAAGCCCTGGTCTCACTTTACCTGCCTTATCCCACCACCAGAGTTGTTGTTGTT	intergenic
ASHG19A3A025558	0.0243709	2.99892	up	139.91	59.0112	6.92328	5.33884	62.263	58.4838	27.2023	44.655	29.2105	38.0084	12.6517	263.917	42.4544	218.374	180.285	216.025	5.26265	6.31266	4.97576	6.05914	4.77938	6.24921	4.18135	7.86329	5.45657	7.57258	7.37733	7.48283	noncoding	ENST00000502715	RP11-738E22.1	Ensembl	450	chr4	+	57938848	57939298		CATGCTGCCAAGCTCTGGAAACCCCCCACAGCTTTTAAGAAGCACCTGCAAGAAACCTAC	intronic antisense	NM_001553	IGFBP7	insulin-like growth factor-binding protein 7	-	57897243	57976539
ASHG19A3A036604	0.00177128	2.00581	up	96.493	53.0832	6.5459	5.54172	79.3306	60.9317	49.061	53.762	55.8076	38.6654	36.4531	130.318	62.4926	200.09	35.3545	95.1905	5.57319	6.37492	5.78479	6.31082	5.64277	6.27475	5.55985	6.73757	5.98032	7.43177	4.70941	6.14558	noncoding	AK022357		NRED	2211	chr8	+	52812749	52814958		CACGTAATTTCTGATTATGCCTCCATACCTTACACATATAATTCATTTGTGGGTGGGGGC	intergenic
ASHG19A3A047346	0.0330386	2.00586	up	303.024	247.843	8.00299	6.99878	298.191	268.673	343.94	300.655	413.871	180.85	236.355	467.686	187.866	564.022	6.8352	36.2569	7.29999	8.51643	8.53946	8.61734	8.29507	8.40677	7.97152	8.7706	7.47181	9.09318	2.4148	4.61364	noncoding	ENST00000483524	RP11-158N24.1	Ensembl	573	chr12	-	12721137	12721710		GTGTTCAAAAACAAGCGTATTCTCATGGAATTGTCCGCAAGCTGAAGGTAGACAAGTCCC	intergenic
ASHG19A3A044503	0.0411671	2.08738	up	33.4011	14.695	4.8096	3.74791	17.0789	13.3446	19.1829	15.8354	9.4096	11.3415	9.06594	45.9072	22.5171	46.3179	10.9154	67.6599	3.56803	4.21479	4.49855	4.63353	3.25756	4.49511	3.74248	4.9539	4.61511	4.97464	2.80572	5.58562	noncoding	AK130806		misc_RNA	1439	chr10	+	114590927	114592210		TACAACACGTAAAATGTGAAAAAGACCTCTGACCCTGAAAGTCTCATTCTGCCCAGGCCA	intergenic
ASHG19A3A014362	0.0337597	2.13734	up	248.453	117.584	7.76819	6.67237	149.455	134.594	124.014	159.75	142.819	93.2143	89.5451	611.508	112.059	400.013	87.6113	91.636	6.40309	7.5252	7.0941	7.76549	6.86645	7.50518	6.69346	9.17314	6.77039	8.56018	6.20673	6.07994	noncoding	ENST00000411601	AC131180.2	Ensembl	545	chr2	-	131958714	131960514	ENST00000417579,	ATGTGCCCACCCACTACCCTACCCAGAGTCCACTGTGGATGGACCGGCAGTGGCTATACA	intergenic
ASHG19A3A014131	0.0118958	2.16753	up	110.947	51.1994	6.64279	5.52674	57.9551	40.5424	47.8795	86.5724	62.9575	96.3263	46.467	120.996	56.1933	274.516	35.7437	46.7258	5.17357	5.79013	5.75134	6.9578	5.8025	7.55079	5.87163	6.61332	5.83519	7.94899	4.72619	4.99571	noncoding	uc002tcj.1	AK096621	UCSC_knowngene	2436	chr2	-	105363095	105374177		CAGGAAAATGTAAGGAAAATTGAAGGTGTTCTCAAGTGTGTCTGCTGCTGCCTGACACAG	intergenic
ASHG19A3A031725	0.000889006	2.3516	up	105.073	52.4317	6.74158	5.50793	85.2845	60.665	32.4223	64.5213	48.9432	53.0512	35.7951	149.855	68.353	146.094	43.792	156.251	5.6678	6.36785	5.21931	6.55339	5.46478	6.70158	5.53519	6.96085	6.09709	6.92086	5.06344	6.94495	noncoding	ENST00000445350	RP11-398K22.14	Ensembl	461	chr6	+	74079426	74080628		ATTGCCTCTTTGACCTTGAACTAGTATTCATTTGGCCTCCTGTTGGGTCTCCAATGCTCT	natural antisense	NM_001080507	OOEP	oocyte-expressed protein homolog	-	74078279	74079515
ASHG19A3A047094	0.0131546	2.85574	up	77.2606	25.8698	6.04153	4.52766	28.7371	41.9354	14.6492	28.1004	40.1128	17.13	16.5035	129.602	32.053	107.042	23.163	139.753	4.25129	5.84234	4.14212	5.43067	5.20346	5.0969	4.53029	6.72754	5.08552	6.39222	3.95329	6.75951	noncoding	NR_028294	PTGER3	RefSeq_NR	2080	chr1	-	71318035	71513491		GGATTTGTCCTTTCCCGCCATGTCTTCATCACATCCACAACTTCCACTAACACTTGCGAG	exon sense-overlapping	NM_198716	PTGER3	prostaglandin E2 receptor EP3 subtype isoform 6	-	71318035	71513491
ASHG19A3A047094	0.0131546	2.85574	up	77.2606	25.8698	6.04153	4.52766	28.7371	41.9354	14.6492	28.1004	40.1128	17.13	16.5035	129.602	32.053	107.042	23.163	139.753	4.25129	5.84234	4.14212	5.43067	5.20346	5.0969	4.53029	6.72754	5.08552	6.39222	3.95329	6.75951	noncoding	NR_028294	PTGER3	RefSeq_NR	2080	chr1	-	71318035	71513491		GGATTTGTCCTTTCCCGCCATGTCTTCATCACATCCACAACTTCCACTAACACTTGCGAG	exon sense-overlapping	NM_198718	PTGER3	prostaglandin E2 receptor EP3 subtype isoform 8	-	71418114	71513491
ASHG19A3A047094	0.0131546	2.85574	up	77.2606	25.8698	6.04153	4.52766	28.7371	41.9354	14.6492	28.1004	40.1128	17.13	16.5035	129.602	32.053	107.042	23.163	139.753	4.25129	5.84234	4.14212	5.43067	5.20346	5.0969	4.53029	6.72754	5.08552	6.39222	3.95329	6.75951	noncoding	NR_028294	PTGER3	RefSeq_NR	2080	chr1	-	71318035	71513491		GGATTTGTCCTTTCCCGCCATGTCTTCATCACATCCACAACTTCCACTAACACTTGCGAG	exon sense-overlapping	NM_001126044	PTGER3	prostaglandin E2 receptor EP3 subtype isoform 4	-	71418114	71513491
ASHG19A3A047094	0.0131546	2.85574	up	77.2606	25.8698	6.04153	4.52766	28.7371	41.9354	14.6492	28.1004	40.1128	17.13	16.5035	129.602	32.053	107.042	23.163	139.753	4.25129	5.84234	4.14212	5.43067	5.20346	5.0969	4.53029	6.72754	5.08552	6.39222	3.95329	6.75951	noncoding	NR_028294	PTGER3	RefSeq_NR	2080	chr1	-	71318035	71513491		GGATTTGTCCTTTCCCGCCATGTCTTCATCACATCCACAACTTCCACTAACACTTGCGAG	exon sense-overlapping	NM_198715	PTGER3	prostaglandin E2 receptor EP3 subtype isoform 5	-	71471536	71513491
ASHG19A3A047094	0.0131546	2.85574	up	77.2606	25.8698	6.04153	4.52766	28.7371	41.9354	14.6492	28.1004	40.1128	17.13	16.5035	129.602	32.053	107.042	23.163	139.753	4.25129	5.84234	4.14212	5.43067	5.20346	5.0969	4.53029	6.72754	5.08552	6.39222	3.95329	6.75951	noncoding	NR_028294	PTGER3	RefSeq_NR	2080	chr1	-	71318035	71513491		GGATTTGTCCTTTCCCGCCATGTCTTCATCACATCCACAACTTCCACTAACACTTGCGAG	exon sense-overlapping	NM_198719	PTGER3	prostaglandin E2 receptor EP3 subtype isoform 4	-	71436463	71513491
ASHG19A3A047094	0.0131546	2.85574	up	77.2606	25.8698	6.04153	4.52766	28.7371	41.9354	14.6492	28.1004	40.1128	17.13	16.5035	129.602	32.053	107.042	23.163	139.753	4.25129	5.84234	4.14212	5.43067	5.20346	5.0969	4.53029	6.72754	5.08552	6.39222	3.95329	6.75951	noncoding	NR_028294	PTGER3	RefSeq_NR	2080	chr1	-	71318035	71513491		GGATTTGTCCTTTCCCGCCATGTCTTCATCACATCCACAACTTCCACTAACACTTGCGAG	exon sense-overlapping	NM_198717	PTGER3	prostaglandin E2 receptor EP3 subtype isoform 7	-	71318035	71513491
ASHG19A3A047094	0.0131546	2.85574	up	77.2606	25.8698	6.04153	4.52766	28.7371	41.9354	14.6492	28.1004	40.1128	17.13	16.5035	129.602	32.053	107.042	23.163	139.753	4.25129	5.84234	4.14212	5.43067	5.20346	5.0969	4.53029	6.72754	5.08552	6.39222	3.95329	6.75951	noncoding	NR_028294	PTGER3	RefSeq_NR	2080	chr1	-	71318035	71513491		GGATTTGTCCTTTCCCGCCATGTCTTCATCACATCCACAACTTCCACTAACACTTGCGAG	exon sense-overlapping	NM_198714	PTGER3	prostaglandin E2 receptor EP3 subtype isoform 4	-	71318035	71513491
ASHG19A3A016474	0.0143188	2.32625	up	43.4695	17.7017	5.26519	4.04718	16.2761	19.2865	14.603	26.6261	26.1186	14.5376	15.1606	68.9185	19.1426	50.8971	14.9094	80.5509	3.50558	4.73452	4.13817	5.35994	4.62947	4.86093	4.4165	5.6413	4.39205	5.13074	3.2013	5.86369	noncoding	ENST00000420365	AC079790.2	Ensembl	507	chr2	+	152954841	152965716		TCACCTCTATCTTTCATCTTCATTCTGCCATTTTGGGTGGTTGTCATAAATTATGCAGTT	natural antisense	NM_001145798	CACNB4	voltage-dependent L-type calcium channel subunit	-	152689285	152955593
ASHG19A3A016474	0.0143188	2.32625	up	43.4695	17.7017	5.26519	4.04718	16.2761	19.2865	14.603	26.6261	26.1186	14.5376	15.1606	68.9185	19.1426	50.8971	14.9094	80.5509	3.50558	4.73452	4.13817	5.35994	4.62947	4.86093	4.4165	5.6413	4.39205	5.13074	3.2013	5.86369	noncoding	ENST00000420365	AC079790.2	Ensembl	507	chr2	+	152954841	152965716		TCACCTCTATCTTTCATCTTCATTCTGCCATTTTGGGTGGTTGTCATAAATTATGCAGTT	natural antisense	NM_000726	CACNB4	voltage-dependent L-type calcium channel subunit	-	152689285	152955593
ASHG19A3A016474	0.0143188	2.32625	up	43.4695	17.7017	5.26519	4.04718	16.2761	19.2865	14.603	26.6261	26.1186	14.5376	15.1606	68.9185	19.1426	50.8971	14.9094	80.5509	3.50558	4.73452	4.13817	5.35994	4.62947	4.86093	4.4165	5.6413	4.39205	5.13074	3.2013	5.86369	noncoding	ENST00000420365	AC079790.2	Ensembl	507	chr2	+	152954841	152965716		TCACCTCTATCTTTCATCTTCATTCTGCCATTTTGGGTGGTTGTCATAAATTATGCAGTT	natural antisense	NM_001005746	CACNB4	voltage-dependent L-type calcium channel subunit	-	152689285	152955235
ASHG19A3A051806	0.00410454	2.02328	up	48.5229	25.0346	5.52046	4.50376	34.2623	33.8545	18.9419	26.5857	19.5737	19.5951	14.8809	62.2614	36.6429	63.576	25.9058	85.2643	4.47747	5.5324	4.48215	5.35757	4.24735	5.29055	4.39406	5.46779	5.26589	5.51297	4.15568	5.96149	noncoding	ENST00000442435	RP11-54A4.2	Ensembl	1297	chr1	-	150521039	150530949		TCTGCTGATGAAAAAGAAGTTGAAAAACCACTGCTGTTGTTCACCTGTGCCCATTCCCCT	natural antisense	NM_025008	ADAMTSL4	ADAMTS-like protein 4 isoform 2	+	150521897	150531223
ASHG19A3A051806	0.00410454	2.02328	up	48.5229	25.0346	5.52046	4.50376	34.2623	33.8545	18.9419	26.5857	19.5737	19.5951	14.8809	62.2614	36.6429	63.576	25.9058	85.2643	4.47747	5.5324	4.48215	5.35757	4.24735	5.29055	4.39406	5.46779	5.26589	5.51297	4.15568	5.96149	noncoding	ENST00000442435	RP11-54A4.2	Ensembl	1297	chr1	-	150521039	150530949		TCTGCTGATGAAAAAGAAGTTGAAAAACCACTGCTGTTGTTCACCTGTGCCCATTCCCCT	natural antisense	NM_019032	ADAMTSL4	ADAMTS-like protein 4 isoform 1	+	150521897	150533412
ASHG19A3A026325	0.0416019	2.45902	up	120.24	61.5471	6.8037	5.50561	74.9257	64.4348	68.2933	68.5189	90.0312	40.0702	60.5963	244.489	64.5046	206.598	10.9315	97.3295	5.49783	6.46187	6.24026	6.63539	6.25222	6.32149	6.20923	7.73783	6.02736	7.48735	2.80678	6.17825	noncoding	ENST00000502748	RP11-391J13.1	Ensembl	2199	chr4	+	175938166	175940365		CCTGCCCACCCCAAAAAGATGAAAGAGTTGTTCAAAAGGATTTTCTTGATAGTAATTTTT	intergenic
ASHG19A3A014204	0.00312975	2.11098	up	6143.4	3894.32	12.5908	11.5129	5108.87	3741.03	2596.87	4195.67	3626.2	2583.36	1646.32	6120.27	2944.05	6240.62	7443.61	13979.5	11.2133	12.341	11.5421	12.1861	11.3568	12.0901	10.6367	12.5453	11.335	12.6973	12.9934	13.685	noncoding	NR_024373	LOC541471	RefSeq_NR	557	chr2	-	112186889	112252692	NR_024206,NR_024205,NR_024204,	TGGCCAGTCTCTGTGTGTCTTAATCCCTTGTCCTTCATTAAAAGCAAAACTAAAGAAAAC	intergenic
ASHG19A3A017846	0.00506719	2.45298	up	138.407	64.761	7.10111	5.80657	79.9387	88.8742	45.6708	75.104	86.9033	49.891	31.3126	185.219	83.1082	173.208	61.6326	258.144	5.58204	6.92337	5.68914	6.76659	6.20963	6.61736	5.3607	7.30845	6.36945	7.20391	5.62846	7.78695	noncoding	ENST00000451300	RP11-223J15.2	Ensembl	1186	chr1	+	23996783	24006749		AAGGCTTACATCAAGAAGATTAGTTACAACTCCCAGACTCTGCCCTTTGTGCCCATCTCA	intergenic
ASHG19A3A039889	0.0270827	2.2007	up	110.521	48.8066	6.60541	5.46745	55.3974	56.2726	48.1502	54.8961	64.5986	21.9606	35.0767	193.179	49.5232	186.633	40.0936	150.183	5.1189	6.25893	5.7602	6.34134	5.83268	5.45959	5.50898	7.36926	5.66311	7.32343	4.92082	6.87989	noncoding	ENST00000428250	RP11-234P3.2	Ensembl	154	chrX	-	51646433	51646946		TAAGGAAGCTGTGGACACCATCCCTACCCACTACCAAACCCTTCCCAGGAGGCCAAATTG	intergenic
ASHG19A3A018418	0.0394279	2.10476	up	35.4484	19.2239	5.03831	3.96465	19.1703	17.1653	5	25.1979	31.5057	15.0074	11.6814	56.2845	15.2317	48.8783	32.7543	50.1571	3.7254	4.57044	2.46572	5.28487	4.88217	4.90455	4.07735	5.29612	4.0718	5.06332	4.56548	5.11055	noncoding	ENST00000457536	RP5-991B18.1	Ensembl	277	chr20	+	47100222	47130447		TGAATCTCCAGCTCAACAACTCTCAGACTTGAGAGGCAGCACCGGCAACTCCCCAAGGCT	intergenic
ASHG19A3A034677	0.0108416	2.08445	up	84.2025	45.064	6.35487	5.2952	59.1302	40.2702	34.0091	42.1337	66.2715	42.3551	32.9887	127.447	49.1443	125.471	28.8404	127.538	5.19878	5.78104	5.28791	5.98061	5.86369	6.39622	5.42908	6.69885	5.65305	6.66133	4.33871	6.61119	noncoding	ENST00000448260	AC002383.2	Ensembl	673	chr7	+	89073285	89123576		ATGCTTCAGCTGTATTTTAACCTCAAGAAACCCTAAGATCCCTCACTCCTATGCTGCTGT	intergenic
ASHG19A3L0001738	0.0292049	2.66983	up	40.1612	14.7336	5.08519	3.66844	28.1803	17.6459	23.0884	19.3374	14.4192	11.0739	7.18635	76.3588	8.02206	61.3026	7.50503	55.2489	4.22631	4.60766	4.75446	4.91435	3.83397	4.46083	3.44017	5.81776	3.22543	5.45183	2.53029	5.25868	noncoding	chr6:140218607-140237032-	lincRNA-CITED2-1	lincRNA	18426	chr6	-	140218607	140237032		GCTGTTTTAAGGTTCTGGATTTTTACCTGCCACTTTCTAGCTCTGAACTTTAATTTGATA	intergenic
ASHG19A3L0000138	0.00147846	2.54082	up	37.6931	15.4155	5.07318	3.72789	7.79654	19.3868	11.0011	23.0522	6.60338	12.0433	9.23679	51.4598	18.3755	60.6984	39.4799	59.5177	2.73914	4.74189	3.7641	5.15951	2.86584	4.57971	3.76964	5.14239	4.33623	5.43468	4.89237	5.3809	noncoding	exon94-	lincRNA-DMBX1	lincRNA	161	chr1	-	46996996	46997156		TTTCTGTTTCCAAGACAGGCTTTGCTACTACTCTGCCATGACCCAGACACTTCCCACCAG
ASHG19A3A036028	0.0404252	2.17759	up	250.233	164.469	8.0712	6.94846	232.218	317.342	175.911	138.201	189.003	112.199	178.526	357.774	170.307	327.155	40.8506	248.727	6.9708	8.76399	7.58962	7.571	7.23737	7.75714	7.61117	8.37275	7.33324	8.24253	4.94858	7.71977	noncoding	NR_027071	C8orf56	RefSeq_NR	496	chr8	-	104145191	104153570		GGAGGCAACAGTCCTCTCTCCTCCACTCCAGTGACTAATAAAAGCTAACATTTATGTAGC	intronic antisense	NM_024812	BAALC	brain and acute leukemia cytoplasmic protein	+	104152920	104242533
ASHG19A3A036028	0.0404252	2.17759	up	250.233	164.469	8.0712	6.94846	232.218	317.342	175.911	138.201	189.003	112.199	178.526	357.774	170.307	327.155	40.8506	248.727	6.9708	8.76399	7.58962	7.571	7.23737	7.75714	7.61117	8.37275	7.33324	8.24253	4.94858	7.71977	noncoding	NR_027071	C8orf56	RefSeq_NR	496	chr8	-	104145191	104153570		GGAGGCAACAGTCCTCTCTCCTCCACTCCAGTGACTAATAAAAGCTAACATTTATGTAGC	intronic antisense	NM_001024372	BAALC	brain and acute leukemia cytoplasmic protein	+	104152920	104242533
ASHG19A3A027166	0.0296498	2.65103	up	91.8282	29.3643	6.12733	4.72078	40.5022	41.4299	27.1723	48.2748	33.452	20.2407	13.6093	223.332	34.5409	183.286	26.9092	34.4061	4.70463	5.82474	4.97428	6.16667	4.96327	5.33763	4.27686	7.59678	5.1839	7.29756	4.22172	4.54058	noncoding	ENST00000515438	RP11-474J18.1	Ensembl	1558	chr5	-	97745938	97747496		GCTGTCCACCACTTTACCATACATTCGAAGAGCCAGCCTATGTGAAAACCTAAATGAGAA	intergenic
ASHG19A3L0000252	0.00662681	2.4217	up	279.88	123.907	8.00619	6.73018	123.808	120.859	95.5308	103.305	98.4299	76.9182	88.612	468.386	103.811	475.518	233.249	434.295	6.16247	7.36566	6.71806	7.19322	6.36606	7.23251	6.68003	8.77281	6.66235	8.82846	7.79207	8.6445	noncoding	AA564591	lincRNA-PPYR1-2	lincRNA	385	chr10	+	46744329	47220766		AAGAACAGAGACTCACTCTGTCAAGTACACACCCACATCCCTCTTATCCCAAATACCAAA	intronic antisense	NM_001137548	FAM25C	hypothetical protein LOC644054	-	47177221	47181688
ASHG19A3L0000252	0.00662681	2.4217	up	279.88	123.907	8.00619	6.73018	123.808	120.859	95.5308	103.305	98.4299	76.9182	88.612	468.386	103.811	475.518	233.249	434.295	6.16247	7.36566	6.71806	7.19322	6.36606	7.23251	6.68003	8.77281	6.66235	8.82846	7.79207	8.6445	noncoding	AA564591	lincRNA-PPYR1-2	lincRNA	385	chr10	+	46744329	47220766		AAGAACAGAGACTCACTCTGTCAAGTACACACCCACATCCCTCTTATCCCAAATACCAAA	intronic antisense	NM_031912	SYT15	synaptotagmin-15 isoform a	-	46957880	46970601
ASHG19A3L0000252	0.00662681	2.4217	up	279.88	123.907	8.00619	6.73018	123.808	120.859	95.5308	103.305	98.4299	76.9182	88.612	468.386	103.811	475.518	233.249	434.295	6.16247	7.36566	6.71806	7.19322	6.36606	7.23251	6.68003	8.77281	6.66235	8.82846	7.79207	8.6445	noncoding	AA564591	lincRNA-PPYR1-2	lincRNA	385	chr10	+	46744329	47220766		AAGAACAGAGACTCACTCTGTCAAGTACACACCCACATCCCTCTTATCCCAAATACCAAA	intron sense-overlapping	NM_005972	PPYR1	neuropeptide Y receptor type 4	+	47083533	47088320
ASHG19A3L0000252	0.00662681	2.4217	up	279.88	123.907	8.00619	6.73018	123.808	120.859	95.5308	103.305	98.4299	76.9182	88.612	468.386	103.811	475.518	233.249	434.295	6.16247	7.36566	6.71806	7.19322	6.36606	7.23251	6.68003	8.77281	6.66235	8.82846	7.79207	8.6445	noncoding	AA564591	lincRNA-PPYR1-2	lincRNA	385	chr10	+	46744329	47220766		AAGAACAGAGACTCACTCTGTCAAGTACACACCCACATCCCTCTTATCCCAAATACCAAA	intronic antisense	NM_001190810	AGAP9	"arf-GAP with GTPase, ANK repeat and PH"	-	47191843	47213626
ASHG19A3L0000252	0.00662681	2.4217	up	279.88	123.907	8.00619	6.73018	123.808	120.859	95.5308	103.305	98.4299	76.9182	88.612	468.386	103.811	475.518	233.249	434.295	6.16247	7.36566	6.71806	7.19322	6.36606	7.23251	6.68003	8.77281	6.66235	8.82846	7.79207	8.6445	noncoding	AA564591	lincRNA-PPYR1-2	lincRNA	385	chr10	+	46744329	47220766		AAGAACAGAGACTCACTCTGTCAAGTACACACCCACATCCCTCTTATCCCAAATACCAAA	intronic antisense	NM_181519	SYT15	synaptotagmin-15 isoform b	-	46955443	46970601
ASHG19A3L0000252	0.00662681	2.4217	up	279.88	123.907	8.00619	6.73018	123.808	120.859	95.5308	103.305	98.4299	76.9182	88.612	468.386	103.811	475.518	233.249	434.295	6.16247	7.36566	6.71806	7.19322	6.36606	7.23251	6.68003	8.77281	6.66235	8.82846	7.79207	8.6445	noncoding	AA564591	lincRNA-PPYR1-2	lincRNA	385	chr10	+	46744329	47220766		AAGAACAGAGACTCACTCTGTCAAGTACACACCCACATCCCTCTTATCCCAAATACCAAA	intronic antisense	NM_001040084	ANXA8	annexin A8	-	47157983	47174122
ASHG19A3L0000252	0.00662681	2.4217	up	279.88	123.907	8.00619	6.73018	123.808	120.859	95.5308	103.305	98.4299	76.9182	88.612	468.386	103.811	475.518	233.249	434.295	6.16247	7.36566	6.71806	7.19322	6.36606	7.23251	6.68003	8.77281	6.66235	8.82846	7.79207	8.6445	noncoding	AA564591	lincRNA-PPYR1-2	lincRNA	385	chr10	+	46744329	47220766		AAGAACAGAGACTCACTCTGTCAAGTACACACCCACATCCCTCTTATCCCAAATACCAAA	intronic antisense	NM_001137556	FAM25B	hypothetical protein LOC100132929	-	47177221	47181688
ASHG19A3L0000252	0.00662681	2.4217	up	279.88	123.907	8.00619	6.73018	123.808	120.859	95.5308	103.305	98.4299	76.9182	88.612	468.386	103.811	475.518	233.249	434.295	6.16247	7.36566	6.71806	7.19322	6.36606	7.23251	6.68003	8.77281	6.66235	8.82846	7.79207	8.6445	noncoding	AA564591	lincRNA-PPYR1-2	lincRNA	385	chr10	+	46744329	47220766		AAGAACAGAGACTCACTCTGTCAAGTACACACCCACATCCCTCTTATCCCAAATACCAAA	intronic antisense	NM_001098845	ANXA8L1	annexin A8-like protein 1	-	47157988	47174040
ASHG19A3L0000252	0.00662681	2.4217	up	279.88	123.907	8.00619	6.73018	123.808	120.859	95.5308	103.305	98.4299	76.9182	88.612	468.386	103.811	475.518	233.249	434.295	6.16247	7.36566	6.71806	7.19322	6.36606	7.23251	6.68003	8.77281	6.66235	8.82846	7.79207	8.6445	noncoding	AA564591	lincRNA-PPYR1-2	lincRNA	385	chr10	+	46744329	47220766		AAGAACAGAGACTCACTCTGTCAAGTACACACCCACATCCCTCTTATCCCAAATACCAAA	intronic antisense	NM_001137549	FAM25G	hypothetical protein LOC100133093	-	47177221	47181688
ASHG19A3L0000252	0.00662681	2.4217	up	279.88	123.907	8.00619	6.73018	123.808	120.859	95.5308	103.305	98.4299	76.9182	88.612	468.386	103.811	475.518	233.249	434.295	6.16247	7.36566	6.71806	7.19322	6.36606	7.23251	6.68003	8.77281	6.66235	8.82846	7.79207	8.6445	noncoding	AA564591	lincRNA-PPYR1-2	lincRNA	385	chr10	+	46744329	47220766		AAGAACAGAGACTCACTCTGTCAAGTACACACCCACATCCCTCTTATCCCAAATACCAAA	intron sense-overlapping	NM_014696	GPRIN2	G protein-regulated inducer of neurite outgrowth	+	46993545	47000568
ASHG19A3A048705	0.0154324	2.09272	up	219.967	119.205	7.75199	6.68661	169.908	101.655	116.996	120.808	134.013	73.0796	81.7154	378.174	119.121	314.305	93.476	331.78	6.56934	7.12544	7.01529	7.39536	6.78812	7.15527	6.57729	8.45729	6.85329	8.17838	6.31632	8.20017	noncoding	ENST00000478241	AC023055.2	Ensembl	2787	chr12	+	56223528	56230028		AAATGCCAGCTCCTCCTTGGTGTTCTCCTTTCAGGATTTGAATTCAAATCCCATTGGCAG	bidirectional	NM_032364	DNAJC14	dnaJ homolog subfamily C member 14	-	56214743	56223420
ASHG19A3A048705	0.0154324	2.09272	up	219.967	119.205	7.75199	6.68661	169.908	101.655	116.996	120.808	134.013	73.0796	81.7154	378.174	119.121	314.305	93.476	331.78	6.56934	7.12544	7.01529	7.39536	6.78812	7.15527	6.57729	8.45729	6.85329	8.17838	6.31632	8.20017	noncoding	ENST00000478241	AC023055.2	Ensembl	2787	chr12	+	56223528	56230028		AAATGCCAGCTCCTCCTTGGTGTTCTCCTTTCAGGATTTGAATTCAAATCCCATTGGCAG	natural antisense	NM_002429	MMP19	matrix metalloproteinase-19 isoform rasi-1	-	56229213	56236735
ASHG19A3L0003381	0.0149409	2.1439	up	182.555	86.2874	7.36823	6.26799	115.257	74.8596	76.6335	77.0364	83.2253	51.365	79.0428	276.266	82.4497	240.979	81.1165	374.821	6.07251	6.67918	6.41123	6.79954	6.15313	6.6608	6.53331	7.94094	6.35778	7.73572	6.08001	8.39322	noncoding	chr5:141438289-141445854+	lincRNA-NDFIP1	lincRNA	7566	chr5	+	141438289	141445854		ACCCCTACCTTGAGTATCTCCTCAGACCATATATTCCCCTGGGATTTCCTCTTCATTTTC	intergenic
ASHG19A3A040437	0.0285331	2.081	up	116.392	54.6262	6.62589	5.56861	51.3879	47.8722	47.9428	38.541	45.7772	28.1244	27.0251	211.567	42.8662	179.239	112.758	193.008	5.02342	6.02025	5.75294	5.86162	5.37645	5.81909	5.17015	7.51148	5.47278	7.25895	6.61591	7.28394	noncoding	ENST00000441416	RP13-565O16.2	Ensembl	730	chrX	-	134314178	134328610		ATGCTCAGGCTTCTGAGACGTGCTTTGGCCTTCTTCCATAGTACAGCCCACCCCACAGAG	intergenic
ASHG19A3H0000076	0.00677507	3.15592	up	49.9443	15.9069	5.42473	3.76667	22.6388	57.9284	10.4331	11.2947	6.97277	24.0062	11.9206	40.6591	8.14338	59.6899	35.3326	106.088	3.94296	6.29898	3.68977	4.17388	2.91212	5.59106	4.10488	4.75406	3.24204	5.40934	4.70824	6.32105	noncoding	nc-HOXB9-205-	nc-HOXB9-205	HOX cluster	838	chr17	-	46802225	46803063	NM_006361,	AGGAAGATGAGGTCGATTTCCTGATTTAAAAAATCGTCCAAGCCCCGTGGTCCAGCTTAA	exon sense-overlapping	NM_006361	HOXB13	homeobox protein Hox-B13	-	46802126	46806111
ASHG19A3A027756	0.0305401	3.18935	up	149.093	38.4495	6.80337	5.1301	51.3169	45.2856	47.3092	27.2164	33.6915	30.2385	21.1479	243.372	37.1638	256.329	40.0679	292.118	5.02105	5.94302	5.73593	5.38754	4.97428	5.91936	4.84362	7.731	5.28651	7.83797	4.91922	8.00131	noncoding	ENST00000510464	OR1X5P	Ensembl	894	chr5	-	177263434	177264647		AACATCTGCTTCATCACCAACCTGATCCCCAAGCTCCTGGTCAACCATGTGGCAGGAACA	intergenic
ASHG19A3A024898	0.000517434	2.65732	up	63.0325	21.4501	5.59809	4.18812	18.8783	22.0057	7.35346	15.516	17.8822	15.1398	18.8812	114.803	15.2669	88.1666	50.4385	122.563	3.69874	4.92897	3.22618	4.60649	4.12688	4.91532	4.6974	6.52691	4.07478	6.05874	5.30476	6.55213	noncoding	ENST00000506452	RP11-627H22.4	Ensembl	1031	chr4	-	156382784	156383815		GTACTTTTATATATGCCTAGTCTATTCCTTATCAGTAACACTATTCCCCACATCTAGCAA	intergenic
ASHG19A3A054799	0.000487215	2.07727	up	509.738	310.432	9.10217	8.04748	396.854	345.335	247.755	281.326	260.36	236.432	278.047	687.978	299.063	741.931	380.512	765.427	7.68349	8.89358	8.0732	8.53178	7.66308	8.78651	8.19108	9.36259	8.12024	9.51277	8.55378	9.52576	noncoding	ENST00000489723	RP11-331F4.4	Ensembl	1252	chr16	+	75259971	75262093		TGCCCTTGTGGGAGTTGCCAGTCCTCCTATCCTCCCAGTACAAAGCTGGCTTCCACTTCT	intergenic
ASHG19A3A019115	0.00357351	2.08884	up	471.855	266.814	8.90551	7.84281	292.451	220.082	256.581	249.782	257.906	195.011	197.46	691.585	237.745	654.014	358.739	820.654	7.2763	8.23644	8.1192	8.36191	7.65027	8.51074	7.74128	9.37239	7.7972	9.32376	8.47262	9.62781	noncoding	ENST00000455275	AP001439.2	Ensembl	392	chr21	+	27530408	27548142		AAATGAGAAAGCATTTCCTACCTCCTCCTCTGTCACTCCACAAAGATGTGCTTCCTGTGT	intronic antisense	NM_000484	APP	amyloid beta A4 protein isoform a precursor	-	27252860	27543138
ASHG19A3A019115	0.00357351	2.08884	up	471.855	266.814	8.90551	7.84281	292.451	220.082	256.581	249.782	257.906	195.011	197.46	691.585	237.745	654.014	358.739	820.654	7.2763	8.23644	8.1192	8.36191	7.65027	8.51074	7.74128	9.37239	7.7972	9.32376	8.47262	9.62781	noncoding	ENST00000455275	AP001439.2	Ensembl	392	chr21	+	27530408	27548142		AAATGAGAAAGCATTTCCTACCTCCTCCTCTGTCACTCCACAAAGATGTGCTTCCTGTGT	intronic antisense	NM_001136130	APP	amyloid beta A4 protein isoform f precursor	-	27252860	27543138
ASHG19A3A019115	0.00357351	2.08884	up	471.855	266.814	8.90551	7.84281	292.451	220.082	256.581	249.782	257.906	195.011	197.46	691.585	237.745	654.014	358.739	820.654	7.2763	8.23644	8.1192	8.36191	7.65027	8.51074	7.74128	9.37239	7.7972	9.32376	8.47262	9.62781	noncoding	ENST00000455275	AP001439.2	Ensembl	392	chr21	+	27530408	27548142		AAATGAGAAAGCATTTCCTACCTCCTCCTCTGTCACTCCACAAAGATGTGCTTCCTGTGT	intronic antisense	NM_001204303	APP	amyloid beta A4 protein isoform j precursor	-	27252860	27543138
ASHG19A3A019115	0.00357351	2.08884	up	471.855	266.814	8.90551	7.84281	292.451	220.082	256.581	249.782	257.906	195.011	197.46	691.585	237.745	654.014	358.739	820.654	7.2763	8.23644	8.1192	8.36191	7.65027	8.51074	7.74128	9.37239	7.7972	9.32376	8.47262	9.62781	noncoding	ENST00000455275	AP001439.2	Ensembl	392	chr21	+	27530408	27548142		AAATGAGAAAGCATTTCCTACCTCCTCCTCTGTCACTCCACAAAGATGTGCTTCCTGTGT	intronic antisense	NM_001136129	APP	amyloid beta A4 protein isoform e precursor	-	27252860	27543138
ASHG19A3A019115	0.00357351	2.08884	up	471.855	266.814	8.90551	7.84281	292.451	220.082	256.581	249.782	257.906	195.011	197.46	691.585	237.745	654.014	358.739	820.654	7.2763	8.23644	8.1192	8.36191	7.65027	8.51074	7.74128	9.37239	7.7972	9.32376	8.47262	9.62781	noncoding	ENST00000455275	AP001439.2	Ensembl	392	chr21	+	27530408	27548142		AAATGAGAAAGCATTTCCTACCTCCTCCTCTGTCACTCCACAAAGATGTGCTTCCTGTGT	intronic antisense	NM_001204301	APP	amyloid beta A4 protein isoform h precursor	-	27252860	27543138
ASHG19A3A019115	0.00357351	2.08884	up	471.855	266.814	8.90551	7.84281	292.451	220.082	256.581	249.782	257.906	195.011	197.46	691.585	237.745	654.014	358.739	820.654	7.2763	8.23644	8.1192	8.36191	7.65027	8.51074	7.74128	9.37239	7.7972	9.32376	8.47262	9.62781	noncoding	ENST00000455275	AP001439.2	Ensembl	392	chr21	+	27530408	27548142		AAATGAGAAAGCATTTCCTACCTCCTCCTCTGTCACTCCACAAAGATGTGCTTCCTGTGT	intronic antisense	NM_201413	APP	amyloid beta A4 protein isoform b precursor	-	27252860	27543138
ASHG19A3A019115	0.00357351	2.08884	up	471.855	266.814	8.90551	7.84281	292.451	220.082	256.581	249.782	257.906	195.011	197.46	691.585	237.745	654.014	358.739	820.654	7.2763	8.23644	8.1192	8.36191	7.65027	8.51074	7.74128	9.37239	7.7972	9.32376	8.47262	9.62781	noncoding	ENST00000455275	AP001439.2	Ensembl	392	chr21	+	27530408	27548142		AAATGAGAAAGCATTTCCTACCTCCTCCTCTGTCACTCCACAAAGATGTGCTTCCTGTGT	intronic antisense	NM_201414	APP	amyloid beta A4 protein isoform c precursor	-	27252860	27543138
ASHG19A3A019115	0.00357351	2.08884	up	471.855	266.814	8.90551	7.84281	292.451	220.082	256.581	249.782	257.906	195.011	197.46	691.585	237.745	654.014	358.739	820.654	7.2763	8.23644	8.1192	8.36191	7.65027	8.51074	7.74128	9.37239	7.7972	9.32376	8.47262	9.62781	noncoding	ENST00000455275	AP001439.2	Ensembl	392	chr21	+	27530408	27548142		AAATGAGAAAGCATTTCCTACCTCCTCCTCTGTCACTCCACAAAGATGTGCTTCCTGTGT	intronic antisense	NM_001136131	APP	amyloid beta A4 protein isoform g	-	27252860	27543446
ASHG19A3A019115	0.00357351	2.08884	up	471.855	266.814	8.90551	7.84281	292.451	220.082	256.581	249.782	257.906	195.011	197.46	691.585	237.745	654.014	358.739	820.654	7.2763	8.23644	8.1192	8.36191	7.65027	8.51074	7.74128	9.37239	7.7972	9.32376	8.47262	9.62781	noncoding	ENST00000455275	AP001439.2	Ensembl	392	chr21	+	27530408	27548142		AAATGAGAAAGCATTTCCTACCTCCTCCTCTGTCACTCCACAAAGATGTGCTTCCTGTGT	intronic antisense	NM_001204302	APP	amyloid beta A4 protein isoform i precursor	-	27252860	27543138
ASHG19A3A029476	0.0180426	2.85839	up	84.7404	31.9041	6.23916	4.72395	51.7291	41.7541	19.4657	36.6025	47.7952	22.6522	15.3244	122.063	38.2208	147.066	18.8893	138.304	5.03379	5.83664	4.51604	5.79087	5.43541	5.50698	4.43089	6.6291	5.3246	6.9317	3.603	6.73964	noncoding	ENST00000510882	AL033539.1	Ensembl	2034	chr6	-	22569794	22571892		TGCTCTTTATCTGCCAGGCCTTTCACTCCTACCCATATTCCTAAGCAGAGGTTCATAATG	natural antisense	NM_138574	HDGFL1	hepatoma-derived growth factor-like protein 1	+	22569677	22570750
ASHG19A3A055223	0.0487815	2.75608	up	359.457	115.238	8.04333	6.58072	197.107	130.155	84.991	69.4976	110.391	50.9718	52.2971	767.554	136.017	754.254	110.624	384.311	6.76182	7.47247	6.55535	6.65464	6.52462	6.64887	6.02216	9.5137	7.0347	9.53636	6.58564	8.43395	noncoding	uc003pec.3	GUSBL2	UCSC_knowngene	2228	chr6	-	58272360	58287724		GGCTGCATGTCCCCCTCAATATCCTTTCAACCCAATGGAAATGGATTGAAAGAGTGAAAG	intergenic
ASHG19A3H0000100	0.015241	2.33243	up	405.225	210.329	8.58693	7.36509	286.388	252.885	255.501	203.813	275.463	172.297	167.293	696.323	199.059	885.497	78.272	220.538	7.2476	8.42889	8.11417	8.08096	7.73337	8.34436	7.5224	9.38271	7.55301	9.76854	6.01999	7.51609	noncoding	nc-HOXC10-121-	nc-HOXC10-121	HOX cluster	248	chr12	+	54373384	54373632		CGCACCCCTCCAACCCACTGCACAAAGCAAAGACCCATAACCTTGACTCAGACTGCTGAT	intergenic
ASHG19A3A044131	0.0318268	2.63414	up	79.75	32.3385	6.04432	4.64699	67.6782	42.3209	37.0592	28.3738	26.29	20.2343	21.1859	159.865	35.3394	166.659	6.47847	61.0476	5.3687	5.85405	5.4078	5.44765	4.63842	5.33744	4.84499	7.06688	5.21643	7.14457	2.40558	5.41534	noncoding	uc001jxd.1	AK023445	UCSC_knowngene	1860	chr10	+	77056147	77121436		ACTTCTTTATGAAGGACTCCAGCCTGGTGGAGATGAATGAGTCCTGAAGATGGAATCGAA	intergenic
ASHG19A3A017262	0.041374	2.04853	up	38.0746	17.9206	4.96941	3.93482	18.6834	13.8925	7.44628	22.2818	24.7983	19.5414	32.0166	53.5287	13.5913	100.866	10.9875	18.3375	3.68922	4.27858	3.24337	5.11338	4.56269	5.28634	5.3946	5.20727	3.90943	6.2821	2.8096	3.64876	noncoding	ENST00000418979	RP4-673D20.3	Ensembl	1372	chr20	-	1748605	1760643		AAGAAGAATAATGATAGGTCCTACACCCTGGAAAAGCTGCTGCTGGTGAATGCATCAGTG	intergenic
ASHG19A3A016792	0.0118644	2.21521	up	38.9624	18.8431	5.20672	4.05928	20.4395	17.4431	5.85734	28.8402	25.7559	20.6785	13.3849	60.2061	22.8326	49.2181	24.7883	57.3882	3.81455	4.59111	2.96202	5.47178	4.60895	5.37035	4.25715	5.4103	4.63362	5.07553	4.07936	5.32124	noncoding	uc002uwa.2	AOX2	UCSC_knowngene	978	chr2	+	201635394	201658962	NR_001557,	ACAAAATTCCAACCATCACTGATGTCCCAGAGGAGTTCAATGTCTCCTTGCTGCCATCAT	intergenic
ASHG19A3A042318	0.0215179	2.00234	up	87.8325	42.2995	6.28153	5.27985	37.5536	33.8627	40.6179	35.5261	57.2041	28.5288	46.2559	143.664	33.496	137.283	38.6694	148.131	4.60419	5.53262	5.52932	5.75107	5.67734	5.83848	5.86562	6.88958	5.1429	6.82289	4.85972	6.85456	noncoding	ENST00000318104	OR2M1P	Ensembl	951	chr1	+	248285233	248286184		GGCCTTCATGGGAAACTCCCTCATGGTTCTCCTAATCTACCTGGATACCCAGCTCCATAC	intergenic
ASHG19A3A045508	0.0095388	2.12916	up	250.649	133.457	7.97028	6.88	151.661	135.062	119.662	127.63	130.669	98.917	123.144	419.057	99.5603	455.147	176.047	268.083	6.42095	7.53162	7.04631	7.4664	6.75358	7.58768	7.11684	8.61734	6.60533	8.76075	7.33699	7.85791	noncoding	AL117542		RNAdb	774	chr11	-	75511921	75514460		ATGGAACTGACCATCTTCAGTCTCAAAGTGCTGCCCTCACCACTACACCCAGGGGCAGGT	natural antisense	NM_032564	DGAT2	diacylglycerol O-acyltransferase 2	+	75479777	75512579
ASHG19A3A015123	0.000876515	2.11426	up	83.8809	40.6666	6.29069	5.21054	46.7523	43.2514	25.48	34.0635	49.2025	32.5827	27.0677	134.976	41.8502	125.733	53.6467	132.678	4.89814	5.88212	4.88456	5.69379	5.47115	6.03437	5.17291	6.79117	5.43826	6.66609	5.39821	6.6766	noncoding	ENST00000422376	AC092165.2	Ensembl	591	chr2	-	233426579	233427536		AAAGTATGTCAACCATCTCCAGTTCCCCAGTCAATAATCGCTTTAACAGTTTGGTCTCCC	intronic antisense	NM_004846	EIF4E2	eukaryotic translation initiation factor 4E type	+	233415356	233433920
ASHG19A3A010908	0.0277531	2.26058	up	125.258	52.2139	6.72491	5.54822	75.3738	38.3744	41.6114	53.2546	62.022	30.4993	32.8694	208.342	46.8438	175.075	54.5631	246.005	5.50698	5.71066	5.55949	6.2955	5.78433	5.93116	5.42448	7.48808	5.58562	7.22072	5.42842	7.70337	noncoding	uc002mbg.1	AK126532	UCSC_knowngene	2949	chr19	-	4791756	4794948		ATCTCGTTTCTTATCCACATACGTAGCTCCCAGCAATTCCAAGGCTTCCACGGCAGCTTC	natural antisense	NM_018708	FEM1A	protein fem-1 homolog A	+	4791727	4795571
ASHG19A3A018502	0.00694614	3.08722	up	81.5503	35.5529	6.27454	4.64823	66.2914	109.599	17.7737	32.3997	33.0597	30.0712	5	75.6262	40.826	144.245	50.3667	97.3607	5.34318	7.22809	4.39904	5.62505	4.9469	5.91266	2.49256	5.80231	5.40508	6.90002	5.30263	6.1791	noncoding	BC002831		misc_RNA	1013	chr20	+	57209827	57210789		CTTCCCTATTCCATCCTTTGATGGGTGGCCTGTTACACGTTTGGAAATAAAAACAAGTGG	intergenic
ASHG19A3A016105	0.0164329	2.14408	up	189.46	104.681	7.54129	6.44093	163.842	89.4662	104.14	111.965	116.214	67.8471	82.0661	333.452	109.394	309.869	52.4292	224.157	6.52391	6.9317	6.8415	7.30071	6.59575	7.06183	6.58341	8.25545	6.7378	8.15438	5.36318	7.54365	noncoding	ENST00000438148	AC104655.3	Ensembl	415	chr2	+	105760599	105761882		ACAAGCTCTTAAACCCTCCGCCTTTTCCCCTATTGGTTAGAAAGTGAATCTTAAACTGTG	intergenic
ASHG19A3A019133	0.00123679	2.2198	up	65.2505	28.8725	5.88827	4.73784	37.816	39.1807	21.2406	25.3358	30.0801	21.772	19.0033	104.148	33.4547	113.832	31.6401	87.2357	4.61364	5.74303	4.63878	5.29307	4.81968	5.44729	4.70735	6.35433	5.14112	6.49471	4.50649	5.99721	noncoding	ENST00000429843	AP000240.7	Ensembl	406	chr21	+	30868366	30872706		TTGTTATCACAATAATTTATAGCCAGGATGCCTCTTCCACCTGAGAGTGAGCTGCCTGAG	intergenic
ASHG19A3A054291	0.029667	2.30241	up	156.183	75.8044	7.21854	6.01539	81.8451	89.3929	67.4252	64.1583	112.66	53.5005	48.2159	214.107	96.959	212.725	47.7213	303.216	5.6166	6.92989	6.21766	6.54574	6.55185	6.71549	5.92352	7.53213	6.57104	7.52933	5.21168	8.05864	noncoding	AK097200		misc_RNA	2437	chr1	-	160743316	160746080		AATGTTTTTCCTTCTCTGACTCTCTTCTTCCTGGCAAGCCTTGGTCTAGTTTCTTAGCAT	intergenic
ASHG19A3A047671	0.0110159	2.35327	up	94.9314	35.6817	6.26967	5.03501	29.3966	22.5286	32.5726	43.6917	37.5146	22.8217	22.7596	181.639	31.2205	154.756	60.6264	144.152	4.28457	4.96038	5.22719	6.02947	5.11459	5.5182	4.939	7.27599	5.04792	7.02294	5.59678	6.81108	noncoding	ENST00000443034	RP5-1092A11.5	Ensembl	754	chr1	-	3575501	3585336		ACACACCCACCCAGTTTCTGTACCGTGGAGCTTCTTGGGGAAGTTTCAGACTAGGAAACA	intronic antisense	NM_001204187	TP73	tumor protein p73 isoform k	+	3569128	3652765
ASHG19A3A047671	0.0110159	2.35327	up	94.9314	35.6817	6.26967	5.03501	29.3966	22.5286	32.5726	43.6917	37.5146	22.8217	22.7596	181.639	31.2205	154.756	60.6264	144.152	4.28457	4.96038	5.22719	6.02947	5.11459	5.5182	4.939	7.27599	5.04792	7.02294	5.59678	6.81108	noncoding	ENST00000443034	RP5-1092A11.5	Ensembl	754	chr1	-	3575501	3585336		ACACACCCACCCAGTTTCTGTACCGTGGAGCTTCTTGGGGAAGTTTCAGACTAGGAAACA	intronic antisense	NM_001204188	TP73	tumor protein p73 isoform l	+	3569128	3652765
ASHG19A3A047671	0.0110159	2.35327	up	94.9314	35.6817	6.26967	5.03501	29.3966	22.5286	32.5726	43.6917	37.5146	22.8217	22.7596	181.639	31.2205	154.756	60.6264	144.152	4.28457	4.96038	5.22719	6.02947	5.11459	5.5182	4.939	7.27599	5.04792	7.02294	5.59678	6.81108	noncoding	ENST00000443034	RP5-1092A11.5	Ensembl	754	chr1	-	3575501	3585336		ACACACCCACCCAGTTTCTGTACCGTGGAGCTTCTTGGGGAAGTTTCAGACTAGGAAACA	intronic antisense	NM_001204184	TP73	tumor protein p73 isoform h	+	3569128	3652765
ASHG19A3A047671	0.0110159	2.35327	up	94.9314	35.6817	6.26967	5.03501	29.3966	22.5286	32.5726	43.6917	37.5146	22.8217	22.7596	181.639	31.2205	154.756	60.6264	144.152	4.28457	4.96038	5.22719	6.02947	5.11459	5.5182	4.939	7.27599	5.04792	7.02294	5.59678	6.81108	noncoding	ENST00000443034	RP5-1092A11.5	Ensembl	754	chr1	-	3575501	3585336		ACACACCCACCCAGTTTCTGTACCGTGGAGCTTCTTGGGGAAGTTTCAGACTAGGAAACA	intronic antisense	NM_001204185	TP73	tumor protein p73 isoform i	+	3569128	3652765
ASHG19A3A047671	0.0110159	2.35327	up	94.9314	35.6817	6.26967	5.03501	29.3966	22.5286	32.5726	43.6917	37.5146	22.8217	22.7596	181.639	31.2205	154.756	60.6264	144.152	4.28457	4.96038	5.22719	6.02947	5.11459	5.5182	4.939	7.27599	5.04792	7.02294	5.59678	6.81108	noncoding	ENST00000443034	RP5-1092A11.5	Ensembl	754	chr1	-	3575501	3585336		ACACACCCACCCAGTTTCTGTACCGTGGAGCTTCTTGGGGAAGTTTCAGACTAGGAAACA	intronic antisense	NM_001204186	TP73	tumor protein p73 isoform j	+	3569128	3652765
ASHG19A3A047671	0.0110159	2.35327	up	94.9314	35.6817	6.26967	5.03501	29.3966	22.5286	32.5726	43.6917	37.5146	22.8217	22.7596	181.639	31.2205	154.756	60.6264	144.152	4.28457	4.96038	5.22719	6.02947	5.11459	5.5182	4.939	7.27599	5.04792	7.02294	5.59678	6.81108	noncoding	ENST00000443034	RP5-1092A11.5	Ensembl	754	chr1	-	3575501	3585336		ACACACCCACCCAGTTTCTGTACCGTGGAGCTTCTTGGGGAAGTTTCAGACTAGGAAACA	intronic antisense	NM_005427	TP73	tumor protein p73 isoform a	+	3569128	3652765
ASHG19A3A040995	0.0308399	2.10718	up	44.5505	19.5219	5.16621	4.0909	22.4324	19.7914	9.02371	15.8634	21.5467	11.1139	9.38912	85.1179	14.8748	85.4506	39.8647	49.9657	3.9319	4.77191	3.49619	4.63576	4.37414	4.46689	3.79112	6.00939	4.04053	6.00939	4.91152	5.10394	noncoding	AJ421672		RNAdb	342	chrX	+	49967363	50028245		TGATTAGAGCACTCTCCCAGGGCACCTGAATCCTGTCATCCTGGAGGCTAACCAGGAGCA	exon sense-overlapping	NM_033031	CCNB3	G2/mitotic-specific cyclin-B3 isoform 3	+	50027539	50094911
ASHG19A3A040995	0.0308399	2.10718	up	44.5505	19.5219	5.16621	4.0909	22.4324	19.7914	9.02371	15.8634	21.5467	11.1139	9.38912	85.1179	14.8748	85.4506	39.8647	49.9657	3.9319	4.77191	3.49619	4.63576	4.37414	4.46689	3.79112	6.00939	4.04053	6.00939	4.91152	5.10394	noncoding	AJ421672		RNAdb	342	chrX	+	49967363	50028245		TGATTAGAGCACTCTCCCAGGGCACCTGAATCCTGTCATCCTGGAGGCTAACCAGGAGCA	exon sense-overlapping	NM_033670	CCNB3	G2/mitotic-specific cyclin-B3 isoform 1	+	50027539	50094911
ASHG19A3L0002060	0.00364187	2.35397	up	1675.72	1010.67	10.8617	9.62661	1147.41	1282.01	1035.44	1314.74	1218.96	973.351	1325.37	2285.98	944.243	2870.6	392.567	1327.62	9.14711	10.7982	10.1537	10.5729	9.8041	10.72	10.3104	11.144	9.74349	11.5677	8.60087	10.3675	noncoding	BX953928	lincRNA-DOK2	lincRNA	442	chr8	+	21714378	21714822		GAATCCAGACTCCATCCCAGAGCCTCCCCACCTCCATCAGGAATCTGCTCTCAGCCTGAC	intergenic
ASHG19A3A014901	0.00551334	2.38861	up	41.4813	16.3841	5.18011	3.92394	25.2883	13.3261	13.3093	22.2071	18.9308	19.3021	10.7934	80.8217	12.5094	67.5465	17.4732	45.6842	4.08514	4.2131	4.0193	5.10706	4.20162	5.2709	3.97244	5.91757	3.80105	5.61251	3.46406	4.95949	noncoding	AX765693		misc_RNA	417	chr2	-	206036934	206050582		TTACAGCATTTTGACAGTTCTCAAAGCATGGCTTGGAAAATGCCCCACACTCTGCAGGAT	natural antisense	NM_057177	PARD3B	partitioning defective 3 homolog B isoform c	+	205410515	206480537
ASHG19A3A014901	0.00551334	2.38861	up	41.4813	16.3841	5.18011	3.92394	25.2883	13.3261	13.3093	22.2071	18.9308	19.3021	10.7934	80.8217	12.5094	67.5465	17.4732	45.6842	4.08514	4.2131	4.0193	5.10706	4.20162	5.2709	3.97244	5.91757	3.80105	5.61251	3.46406	4.95949	noncoding	AX765693		misc_RNA	417	chr2	-	206036934	206050582		TTACAGCATTTTGACAGTTCTCAAAGCATGGCTTGGAAAATGCCCCACACTCTGCAGGAT	natural antisense	NM_152526	PARD3B	partitioning defective 3 homolog B isoform b	+	205410515	206480537
ASHG19A3A014901	0.00551334	2.38861	up	41.4813	16.3841	5.18011	3.92394	25.2883	13.3261	13.3093	22.2071	18.9308	19.3021	10.7934	80.8217	12.5094	67.5465	17.4732	45.6842	4.08514	4.2131	4.0193	5.10706	4.20162	5.2709	3.97244	5.91757	3.80105	5.61251	3.46406	4.95949	noncoding	AX765693		misc_RNA	417	chr2	-	206036934	206050582		TTACAGCATTTTGACAGTTCTCAAAGCATGGCTTGGAAAATGCCCCACACTCTGCAGGAT	natural antisense	NM_205863	PARD3B	partitioning defective 3 homolog B isoform a	+	205410515	206480537
ASHG19A3A010174	0.0483508	2.48063	up	111.582	39.5509	6.3262	5.01549	43.5545	30.5597	24.8139	19.5787	23.8361	23.5853	20.2242	210.873	23.8515	232.694	101.025	152.201	4.80546	5.3816	4.85155	4.92841	4.51441	5.56489	4.78673	7.50621	4.69066	7.673	6.44415	6.90309	noncoding	AK097793		misc_RNA	1698	chr18	-	13471010	13472708		ATTAACAATCTCCAGCACTTTGCAAAGAGATCCCCAAGTTTGCTCTTTCACCCACAGTAA	intronic antisense	NM_181482	C18orf1	hypothetical protein LOC753 isoform alpha 2	+	13218785	13652753
ASHG19A3A010174	0.0483508	2.48063	up	111.582	39.5509	6.3262	5.01549	43.5545	30.5597	24.8139	19.5787	23.8361	23.5853	20.2242	210.873	23.8515	232.694	101.025	152.201	4.80546	5.3816	4.85155	4.92841	4.51441	5.56489	4.78673	7.50621	4.69066	7.673	6.44415	6.90309	noncoding	AK097793		misc_RNA	1698	chr18	-	13471010	13472708		ATTAACAATCTCCAGCACTTTGCAAAGAGATCCCCAAGTTTGCTCTTTCACCCACAGTAA	intronic antisense	NM_181481	C18orf1	hypothetical protein LOC753 isoform alpha 1	+	13218785	13652753
ASHG19A3A023124	0.00753223	2.11175	up	79.3335	45.7199	6.33985	5.26141	75.6052	52.856	33.7021	58.1926	66.5496	38.2837	22.3524	105.945	45.3287	101.995	30.7813	118.728	5.51198	6.16423	5.27398	6.41714	5.86816	6.25843	4.91519	6.38652	5.54511	6.30558	4.45402	6.50719	noncoding	ENST00000508347	GS1-388B5.5	Ensembl	907	chr3	+	125443381	125444288		TATAAAGCCTTCTCCACCTATGGCTCTCACCTAGCAGTTTTTTGCTGATTTGATGGAACA	intergenic
ASHG19A3A020701	0.0456018	2.00522	up	143.24	65.2859	6.88434	5.88058	79.7046	55.877	57.2765	43.0041	67.7149	30.4689	42.8486	286.759	57.1443	237.406	87.0267	205.926	5.57886	6.24791	5.99342	6.00682	5.89098	5.92999	5.76484	8.00649	5.85973	7.7099	6.19563	7.40492	noncoding	NR_024272	SEC13	RefSeq_NR	1621	chr3	-	10342616	10362858		TGCTTTGCAGCCATCCTCTTCCACTGTCTGCCTTTCTGAAATCACAAGTCAAACTTTATA	exon sense-overlapping	NM_001136232	SEC13	protein SEC13 homolog isoform 2	-	10342614	10362725
ASHG19A3A020701	0.0456018	2.00522	up	143.24	65.2859	6.88434	5.88058	79.7046	55.877	57.2765	43.0041	67.7149	30.4689	42.8486	286.759	57.1443	237.406	87.0267	205.926	5.57886	6.24791	5.99342	6.00682	5.89098	5.92999	5.76484	8.00649	5.85973	7.7099	6.19563	7.40492	noncoding	NR_024272	SEC13	RefSeq_NR	1621	chr3	-	10342616	10362858		TGCTTTGCAGCCATCCTCTTCCACTGTCTGCCTTTCTGAAATCACAAGTCAAACTTTATA	exon sense-overlapping	NM_183352	SEC13	protein SEC13 homolog isoform 1	-	10342614	10362855
ASHG19A3A049934	0.0346373	3.02923	up	270.14	99.6519	7.9099	6.31095	167.17	92.1742	113.524	87.5721	98.9173	89.9754	83.5916	541.942	97.898	425.681	36.811	383.494	6.55009	6.97442	6.97145	6.97165	6.37317	7.44754	6.60809	8.97975	6.58585	8.65418	4.77706	8.43187	noncoding	AM492791		misc_RNA	3142	chr13	+	23234923	23280133		AAAGCTCCTTTCTGTCTTCTGTGCCTGCATTGTCTCCAAAAGGCAAGCTGAACAAATTCC	intergenic
ASHG19A3A035030	0.000578648	2.89832	up	58.8189	20.994	5.80999	4.27477	31.1984	54.9269	17.1518	29.927	22.9713	21.1422	13.758	95.4718	14.2683	90.5669	26.6164	60.8783	4.36198	6.21937	4.3509	5.519	4.46491	5.40595	4.2894	6.20071	3.98055	6.10308	4.20091	5.41181	noncoding	ENST00000465971	RP11-274B21.2	Ensembl	1150	chr7	+	128291238	128292388	uc003icc.1,uc002khh.2,NR_028327,NR_028326,NR_028322,NR_024368,ENST00000418377,ENST00000412867,	ACCTTCTGCTTCCCAGTGGCATGAACAGGCCCAGCTTTGACTTGAGAACAGCCTCTGCAG	intergenic
ASHG19A3A053813	0.0139872	2.86174	up	282.226	116.197	7.6066	6.08971	187.092	163.156	100.242	220.172	232.146	95.2489	86.792	608.031	83.5081	586.183	7.39967	20.5658	6.69637	7.80602	6.78729	8.17891	7.51485	7.53681	6.65378	9.16088	6.37546	9.15434	2.51051	3.80267	noncoding	ENST00000487776	CTD-2503H21.1	Ensembl	387	chr16	-	63384666	63385053		TTTGGTTTCATTGTACAAACCTCAAGGGTCATCATGGACCATGAAGAAGTAAGATGAAAA	intergenic
ASHG19A3A038820	0.00157218	2.26851	up	303.498	165.869	8.2915	7.10975	235.518	203.685	137.042	153.599	137.119	121.908	78.0511	361.004	144.71	404.372	262.776	576.423	6.9875	8.12467	7.24031	7.71219	6.81632	7.85982	6.51657	8.38952	7.1191	8.57531	7.97871	9.08748	noncoding	ENST00000449661	RP11-336N8.4	Ensembl	238	chr9	+	80834035	80834273	NM_001827,	GAGCCAGAACCACATATTCTTCTCTTCAGAGGACCTCTTCCAAAAGATCAACAAAAATGA	intergenic
ASHG19A3A051844	0.0461974	2.3457	up	113.313	45.9717	6.57182	5.3418	52.0478	34.5516	62.1908	34.5186	37.7469	37.6457	21.3711	187.945	31.5875	229.008	70.8861	156.209	5.0437	5.56218	6.10228	5.71286	5.12196	6.23503	4.85825	7.33144	5.06478	7.64494	5.85983	6.94446	noncoding	ENST00000392648	AL512362.1	Ensembl	453	chr14	+	104917315	104917770		AGAAGACCCCGGCCAAGGCAAACCCCGTCCTTCTCAACAACCACGGCAACCTGAAGCCAG	intergenic
ASHG19A3A048375	0.0470927	2.22782	up	95.7312	39.6829	6.30322	5.14758	52.6023	34.2015	41.3025	33.1256	44.4684	21.6347	16.796	178.178	43.0475	157.755	39.8808	149.493	5.05768	5.54889	5.54911	5.65809	5.33502	5.43845	4.55358	7.24804	5.47801	7.05293	4.91211	6.87291	noncoding	uc001rab.1	BC038742	UCSC_knowngene	1305	chr12	+	12202797	12208703		ACTCAGAGTGGTTCTGCCTTGTCTCTGCCTTCTGTTGTTGAGAATAAACCAGAAAAATCC	intergenic
ASHG19A3A019403	0.0281362	2.10179	up	143.886	65.5486	6.94825	5.87663	90.9572	55.0955	66.9695	41.9988	45.9461	43.5465	53.4595	276.489	52.8654	247.796	83.0939	198.393	5.75589	6.22371	6.20673	5.97611	5.38149	6.43572	6.04867	7.94237	5.74652	7.7804	6.12046	7.33116	noncoding	ENST00000448070	LA16c-4G1.4	Ensembl	121	chr22	-	16076051	16076172	ENST00000442207,ENST00000431077,ENST00000425632,AK126828,	TGCCATCCTCCTCCTGTATCTGCCAGAGGAAGACACCTTCTGGGCACTGGATCAGCTGAT	intergenic
ASHG19A3A023354	0.0184346	23.1429	up	1060.87	148.213	9.61665	5.08415	29.6566	2302.61	33.5777	48.5242	34.1512	808.026	5	471.439	12.5166	1876.84	774.378	857.776	4.29642	11.6411	5.26771	6.17309	4.98848	10.4801	2.49256	8.7799	3.80267	10.9362	9.65708	9.68951	noncoding	BC041954		misc_RNA	1055	chr3	+	147111221	147112258		TCTGCTTCACAGAATTCAAACAGTGGGCCGGCAAAGAGCTGTAAAAGTTTGTTTGTTTAA	intronic antisense	NM_032153	ZIC4	zinc finger protein ZIC 4 isoform 3	-	147103834	147124407
ASHG19A3A023354	0.0184346	23.1429	up	1060.87	148.213	9.61665	5.08415	29.6566	2302.61	33.5777	48.5242	34.1512	808.026	5	471.439	12.5166	1876.84	774.378	857.776	4.29642	11.6411	5.26771	6.17309	4.98848	10.4801	2.49256	8.7799	3.80267	10.9362	9.65708	9.68951	noncoding	BC041954		misc_RNA	1055	chr3	+	147111221	147112258		TCTGCTTCACAGAATTCAAACAGTGGGCCGGCAAAGAGCTGTAAAAGTTTGTTTGTTTAA	intronic antisense	NM_001168379	ZIC4	zinc finger protein ZIC 4 isoform 2	-	147103834	147123307
ASHG19A3A023354	0.0184346	23.1429	up	1060.87	148.213	9.61665	5.08415	29.6566	2302.61	33.5777	48.5242	34.1512	808.026	5	471.439	12.5166	1876.84	774.378	857.776	4.29642	11.6411	5.26771	6.17309	4.98848	10.4801	2.49256	8.7799	3.80267	10.9362	9.65708	9.68951	noncoding	BC041954		misc_RNA	1055	chr3	+	147111221	147112258		TCTGCTTCACAGAATTCAAACAGTGGGCCGGCAAAGAGCTGTAAAAGTTTGTTTGTTTAA	intronic antisense	NM_001168378	ZIC4	zinc finger protein ZIC 4 isoform 1	-	147103834	147122071
ASHG19A3A031430	0.0145309	2.19351	up	255.255	137.577	8.01791	6.88467	172.306	169.929	190.369	146.516	140.204	106.717	93.7009	440.109	116.23	457.24	112.651	211.021	6.58542	7.86545	7.69209	7.65258	6.84348	7.69252	6.75147	8.68482	6.8218	8.76755	6.61375	7.44454	noncoding	ENST00000434793	RP1-43O17.1	Ensembl	351	chr1	+	152709993	152710344		ACCACAAGCCCCACTGGCCCCTTTGACTCTGACCTCAGAGCTCTAACTGCTGTGGCAGTG	intergenic
ASHG19A3L0000418	0.00997808	2.18772	up	526.472	284.825	9.03928	7.90986	387.843	243.661	274.251	253.726	276.653	205.285	241.89	764.174	311.868	774.747	216.442	917.238	7.65095	8.37667	8.2165	8.38952	7.74018	8.59304	8.00508	9.50754	8.17316	9.57421	7.67327	9.79471	noncoding	BE080482	lincRNA-CTSC	lincRNA	506	chr11	-	88123120	88123615		ATTAGTAGTTTTAGACATACTTCATTAACCTGCCCTCTGCCTCCAATGTGGATACACTCC	intergenic
ASHG19A3A036024	0.00811928	2.15858	up	49.0229	19.9237	5.2632	4.15312	27.701	12.282	15.6935	24.5412	13.4838	16.3412	17.1725	102.749	31.6139	104.404	13.8778	33.8202	4.2047	4.10263	4.2341	5.24949	3.74199	5.02779	4.58385	6.33508	5.06616	6.35103	3.0879	4.51319	noncoding	CR614054		RNAdb	1740	chr8	-	103897030	103898770		ACCTATCCCCAGAAGTCACATTACCTCATGTTATCTTGTACAGCTGTACCTTCCAGAGAG	intergenic
ASHG19A3A016646	0.018126	2.06866	up	475.164	261.489	8.85814	7.80944	347.419	237.104	268.868	217.311	250.772	163.474	206.753	772.034	225.609	881.46	269.512	579.601	7.50824	8.33714	8.18435	8.16233	7.61495	8.27421	7.79843	9.51971	7.7288	9.75901	8.02186	9.09643	noncoding	BC069790		RNAdb	948	chr1	+	16273332	16274278		GTTGTGAACACCTGCCCTCCACACCCTCTTATTTGGCCGCTACACTTCACCAGTGGAGGA	natural antisense	NM_003443	ZBTB17	zinc finger and BTB domain-containing protein 17	-	16268363	16302627
ASHG19A3A042069	0.00364993	2.56124	up	50.4288	21.6607	5.5369	4.18006	39.7645	29.9754	10.3563	30.4078	23.4385	17.2095	11.2827	85.1825	30.2838	88.9286	14.8385	50.8692	4.67981	5.35559	3.67916	5.54147	4.49095	5.10416	4.0289	6.01116	5.00776	6.0727	3.19379	5.13635	noncoding	ENST00000447105	AC006986.4	Ensembl	810	chrY	+	9789161	9797032		AATGAAGGAATCTACCTTCTCTGGATAGGGTACACCCTGCTCCTCATGAAGGATATGGTA	intergenic
ASHG19A3A037190	0.00408817	2.14986	up	93.8645	50.7603	6.54202	5.43778	69.1669	49.2856	30.9023	52.5898	70.69	45.3358	23.3547	145.454	65.0953	139.557	45.3524	130.965	5.39373	6.06619	5.15135	6.28117	5.94241	6.48932	4.97447	6.9108	6.04081	6.84902	5.12391	6.65565	noncoding	BC043439		misc_RNA	1495	chr9	-	21394887	21396338		ACACCTGCCACCATTGCCTCATTATCATATACTTGGCTAATGTCATTTTTATGTCCATAT	intergenic
ASHG19A3A023393	0.0189102	2.10036	up	318.537	189.715	8.31906	7.24842	222.612	196.284	250.624	197.884	261.744	137.217	121.072	577.37	194.216	572.688	88.023	229.778	6.91451	8.07181	8.08568	8.04258	7.66948	8.02957	7.09398	9.07021	7.51227	9.11527	6.21461	7.58491	noncoding	AK124913		RNAdb	1928	chr3	+	151152536	151154465	NM_053002,	GAGACCCCAGCTCCCCTTAAAGACAAGACCTTGAAATCAAATGGAGTCAGCTATACCTAT	exon sense-overlapping	NM_053002	MED12L	mediator of RNA polymerase II transcription	+	150804675	151154465
ASHG19A3A023393	0.0189102	2.10036	up	318.537	189.715	8.31906	7.24842	222.612	196.284	250.624	197.884	261.744	137.217	121.072	577.37	194.216	572.688	88.023	229.778	6.91451	8.07181	8.08568	8.04258	7.66948	8.02957	7.09398	9.07021	7.51227	9.11527	6.21461	7.58491	noncoding	AK124913		RNAdb	1928	chr3	+	151152536	151154465	NM_053002,	GAGACCCCAGCTCCCCTTAAAGACAAGACCTTGAAATCAAATGGAGTCAGCTATACCTAT	natural antisense	NM_178822	IGSF10	immunoglobulin superfamily member 10 isoform 1	-	151153777	151176497
ASHG19A3A023393	0.0189102	2.10036	up	318.537	189.715	8.31906	7.24842	222.612	196.284	250.624	197.884	261.744	137.217	121.072	577.37	194.216	572.688	88.023	229.778	6.91451	8.07181	8.08568	8.04258	7.66948	8.02957	7.09398	9.07021	7.51227	9.11527	6.21461	7.58491	noncoding	AK124913		RNAdb	1928	chr3	+	151152536	151154465	NM_053002,	GAGACCCCAGCTCCCCTTAAAGACAAGACCTTGAAATCAAATGGAGTCAGCTATACCTAT	natural antisense	NM_001178146	IGSF10	immunoglobulin superfamily member 10 isoform 3	-	151153777	151158578
ASHG19A3A023393	0.0189102	2.10036	up	318.537	189.715	8.31906	7.24842	222.612	196.284	250.624	197.884	261.744	137.217	121.072	577.37	194.216	572.688	88.023	229.778	6.91451	8.07181	8.08568	8.04258	7.66948	8.02957	7.09398	9.07021	7.51227	9.11527	6.21461	7.58491	noncoding	AK124913		RNAdb	1928	chr3	+	151152536	151154465	NM_053002,	GAGACCCCAGCTCCCCTTAAAGACAAGACCTTGAAATCAAATGGAGTCAGCTATACCTAT	natural antisense	NM_001178145	IGSF10	immunoglobulin superfamily member 10 isoform 2	-	151153777	151158578
ASHG19A3A015226	0.00879563	2.20974	up	45.0521	18.0622	5.19518	4.0513	29.418	21.2262	17.9209	21.8953	14.211	9.59702	10.2195	57.6015	17.0818	102.484	19.5223	57.5084	4.28531	4.87629	4.40913	5.08567	3.81225	4.23622	3.90362	5.33514	4.23877	6.31463	3.65874	5.32312	noncoding	ENST00000417267	AC114730.7	Ensembl	668	chr2	-	242694207	242695155		AATGCCCCAGACCAGGTGTGGCTCCAACCCTGGAATCAATCCCAGACAGTGAATGTCCCA	intronic antisense	NM_152783	D2HGDH	"D-2-hydroxyglutarate dehydrogenase,"	+	242674029	242708231
ASHG19A3L0000391	0.0101823	2.40718	up	54.1026	20.5148	5.44688	4.17953	30.0396	21.821	10.5885	19.0472	20.8727	12.6755	9.25118	99.4936	27.9518	101.676	24.385	69.9025	4.31281	4.91697	3.71035	4.89424	4.33375	4.65733	3.77161	6.27737	4.89903	6.29884	4.04964	5.63651	noncoding	DA088898	lincRNA-INCENP	lincRNA	560	chr11	+	61740183	61740743		CCTATCACATGCCCTAGCTATGTGTTTACCTCCTGGCTGGACTTTGAACTTTTAAGCTGT	intergenic
CUST_50_PI426075208	0.000565415	2.68492	up	74.3943	27.555	6.02549	4.60061	22.1006	30.653	15.8702	20.8595	29.5472	34.009	18.454	107.506	19.1872	111.502	60.1709	141.836	3.91028	5.38567	4.24874	5.01775	4.79497	6.09296	4.66849	6.41446	4.39602	6.45818	5.58516	6.78392	noncoding	nc-HOXB4-172+	nc-HOXB4-172	HOX cluster	148	chr17	+	46663130	46663278		AATAGGGTATCCTCTATCATGCCTCCAAATCCCTCAAGAGGCGACGCCCCACACAGGCTG	intergenic
ASHG19A3A014856	0.00197405	3.9681	up	852.59	291.723	9.86439	7.87594	361.989	544.425	404.284	582.049	304.393	449.428	344.027	1304.93	153.211	1353.66	182.434	881.044	7.55747	9.571	8.76849	9.47251	7.86929	9.65836	8.46916	10.318	7.19405	10.4335	7.39715	9.7329	noncoding	ENST00000424739	AC007283.4	Ensembl	197	chr2	-	202027206	202027403		TTCAATGCAGCAGATACCTTCAGAGAAAGAGAAGGCAGAGAAACTGAAGCAGTCCTTGTC	intronic antisense	NM_001202519	CFLAR	CASP8 and FADD-like apoptosis regulator isoform	+	201980876	202037411
ASHG19A3A014856	0.00197405	3.9681	up	852.59	291.723	9.86439	7.87594	361.989	544.425	404.284	582.049	304.393	449.428	344.027	1304.93	153.211	1353.66	182.434	881.044	7.55747	9.571	8.76849	9.47251	7.86929	9.65836	8.46916	10.318	7.19405	10.4335	7.39715	9.7329	noncoding	ENST00000424739	AC007283.4	Ensembl	197	chr2	-	202027206	202027403		TTCAATGCAGCAGATACCTTCAGAGAAAGAGAAGGCAGAGAAACTGAAGCAGTCCTTGTC	intronic antisense	NM_001202516	CFLAR	CASP8 and FADD-like apoptosis regulator isoform	+	201980876	202037411
ASHG19A3A014856	0.00197405	3.9681	up	852.59	291.723	9.86439	7.87594	361.989	544.425	404.284	582.049	304.393	449.428	344.027	1304.93	153.211	1353.66	182.434	881.044	7.55747	9.571	8.76849	9.47251	7.86929	9.65836	8.46916	10.318	7.19405	10.4335	7.39715	9.7329	noncoding	ENST00000424739	AC007283.4	Ensembl	197	chr2	-	202027206	202027403		TTCAATGCAGCAGATACCTTCAGAGAAAGAGAAGGCAGAGAAACTGAAGCAGTCCTTGTC	intronic antisense	NM_001202517	CFLAR	CASP8 and FADD-like apoptosis regulator isoform	+	201980876	202037411
ASHG19A3A014856	0.00197405	3.9681	up	852.59	291.723	9.86439	7.87594	361.989	544.425	404.284	582.049	304.393	449.428	344.027	1304.93	153.211	1353.66	182.434	881.044	7.55747	9.571	8.76849	9.47251	7.86929	9.65836	8.46916	10.318	7.19405	10.4335	7.39715	9.7329	noncoding	ENST00000424739	AC007283.4	Ensembl	197	chr2	-	202027206	202027403		TTCAATGCAGCAGATACCTTCAGAGAAAGAGAAGGCAGAGAAACTGAAGCAGTCCTTGTC	intronic antisense	NM_001202515	CFLAR	CASP8 and FADD-like apoptosis regulator isoform	+	202004997	202037411
ASHG19A3A014856	0.00197405	3.9681	up	852.59	291.723	9.86439	7.87594	361.989	544.425	404.284	582.049	304.393	449.428	344.027	1304.93	153.211	1353.66	182.434	881.044	7.55747	9.571	8.76849	9.47251	7.86929	9.65836	8.46916	10.318	7.19405	10.4335	7.39715	9.7329	noncoding	ENST00000424739	AC007283.4	Ensembl	197	chr2	-	202027206	202027403		TTCAATGCAGCAGATACCTTCAGAGAAAGAGAAGGCAGAGAAACTGAAGCAGTCCTTGTC	intronic antisense	NM_001202518	CFLAR	CASP8 and FADD-like apoptosis regulator isoform	+	201997687	202037411
ASHG19A3A014856	0.00197405	3.9681	up	852.59	291.723	9.86439	7.87594	361.989	544.425	404.284	582.049	304.393	449.428	344.027	1304.93	153.211	1353.66	182.434	881.044	7.55747	9.571	8.76849	9.47251	7.86929	9.65836	8.46916	10.318	7.19405	10.4335	7.39715	9.7329	noncoding	ENST00000424739	AC007283.4	Ensembl	197	chr2	-	202027206	202027403		TTCAATGCAGCAGATACCTTCAGAGAAAGAGAAGGCAGAGAAACTGAAGCAGTCCTTGTC	intronic antisense	NM_001127183	CFLAR	CASP8 and FADD-like apoptosis regulator isoform	+	201983268	202037411
ASHG19A3A014856	0.00197405	3.9681	up	852.59	291.723	9.86439	7.87594	361.989	544.425	404.284	582.049	304.393	449.428	344.027	1304.93	153.211	1353.66	182.434	881.044	7.55747	9.571	8.76849	9.47251	7.86929	9.65836	8.46916	10.318	7.19405	10.4335	7.39715	9.7329	noncoding	ENST00000424739	AC007283.4	Ensembl	197	chr2	-	202027206	202027403		TTCAATGCAGCAGATACCTTCAGAGAAAGAGAAGGCAGAGAAACTGAAGCAGTCCTTGTC	intronic antisense	NM_003879	CFLAR	CASP8 and FADD-like apoptosis regulator isoform	+	201980876	202037411
ASHG19A3L0002719	0.0100279	2.10222	up	95.0651	45.468	6.43382	5.36191	62.4083	39.6436	36.5677	51.085	49.6683	29.2275	25.9568	179.584	48.7192	158.061	49.4876	112.789	5.26625	5.75965	5.38843	6.24123	5.48595	5.87069	5.11364	7.25639	5.64322	7.05602	5.27398	6.41895	noncoding	FN177586	lincRNA-IRF2BP2-3	lincRNA	119	chr1	+	234736258	234736389		ACCAATTCTGACCAGCCTCCTGTTCCAACTGGCCTCTTGATTGTATAAAGATAATGGGTC	intergenic
ASHG19A3A011180	0.00131515	2.21311	up	317.377	159.969	8.26424	7.11817	157.331	156.765	113.013	134.947	157.643	104.401	146.368	495.411	140.558	444.461	244.902	568.278	6.46532	7.75276	6.96411	7.54081	6.99174	7.66329	7.34165	8.84514	7.08339	8.72114	7.8628	9.06232	noncoding	AK056565		misc_RNA	3108	chr19	-	16185102	16188205		ATTTTCAGTCCTCTGTTTATCCCAAGAGTCCTATCCTCCCATCACTCCTAGTTTGAGAAG	natural antisense	NM_003290	TPM4	tropomyosin alpha-4 chain isoform 2	+	16187134	16213813
ASHG19A3A011180	0.00131515	2.21311	up	317.377	159.969	8.26424	7.11817	157.331	156.765	113.013	134.947	157.643	104.401	146.368	495.411	140.558	444.461	244.902	568.278	6.46532	7.75276	6.96411	7.54081	6.99174	7.66329	7.34165	8.84514	7.08339	8.72114	7.8628	9.06232	noncoding	AK056565		misc_RNA	3108	chr19	-	16185102	16188205		ATTTTCAGTCCTCTGTTTATCCCAAGAGTCCTATCCTCCCATCACTCCTAGTTTGAGAAG	natural antisense	NM_001145160	TPM4	tropomyosin alpha-4 chain isoform 1	+	16178316	16213813
ASHG19A3A024567	0.00452194	2.00456	up	41.0148	21.6568	5.25624	4.25295	39.575	66.5391	16.3647	20.942	25.9692	15.9669	14.1151	56.4018	18.0351	51.1093	15.8819	35.1298	4.67273	6.50998	4.28716	5.02287	4.62129	4.99525	4.3223	5.29944	4.31168	5.14023	3.30254	4.56965	noncoding	ENST00000505438	AC004069.1	Ensembl	1113	chr4	-	106024048	106025161		AAATTGAAATCACAAGGTTACTTCTCAACCCTGTCTGTGAACCGTTTGGATGTTTTTGGT	intergenic
ASHG19A3A018802	0.0191494	2.07913	up	59.0009	29.3437	5.73474	4.67876	50.6395	31.5248	21.3213	26.5307	33.8348	18.9696	13.3315	97.8725	31.07	84.7	25.8652	94.4079	5.00497	5.43081	4.6446	5.3544	4.97786	5.24694	4.25117	6.24716	5.04104	5.99529	4.15292	6.13382	noncoding	ENST00000427911	AP000281.2	Ensembl	384	chr21	-	34216676	34222244		ATGCCTATGTTCACCTCTTCCACCTGGATGGATGCTGAGCTCTTAGAAATTGACTTTCCA	intergenic
ASHG19A3A044240	0.0114086	2.01148	up	203.476	114.072	7.64219	6.63394	154.213	87.7101	109.901	111.109	135.219	79.59	71.6747	261.204	107.27	376.692	106.156	304.551	6.43903	6.90169	6.92124	7.29164	6.80013	7.28344	6.41013	7.84617	6.71152	8.46481	6.52156	8.0654	noncoding	uc001ker.1	BC082979	UCSC_knowngene	888	chr10	+	89102678	89115182		ACCTCCATGACCCTGCCTCTGAGAAACCAGCGCGTCCGCAACGATCACTCCTAATTTTCG	intergenic
ASHG19A3A030734	0.0191815	2.08092	up	363.483	201.941	8.49299	7.43577	233.842	183.67	238.959	165.733	217.793	137.913	189.222	627.342	182.27	634.537	149.558	431.7	6.97956	7.98072	8.02092	7.81646	7.42733	8.0378	7.68421	9.21275	7.43028	9.2792	7.07233	8.63102	noncoding	ENST00000453579	RP1-257I9.2	Ensembl	554	chr6	-	155701644	155702317		AAGCCTCCATTGCCCCTCCTAAGCCATGCTTTCCAGCACTGTAATAAAACTGGATTTTTT	intergenic
ASHG19A3A025369	0.0275666	2.11388	up	114.415	48.7605	6.54042	5.46052	53.8097	39.0532	45.1973	38.2373	42.2871	25.6848	30.2531	245.295	36.9029	155.166	84.113	183.052	5.08514	5.73702	5.67086	5.85013	5.27116	5.68814	5.31769	7.74299	5.2763	7.02763	6.14199	7.19662	noncoding	ENST00000510905	RP11-302F12.10	Ensembl	483	chr4	+	25771887	25775199		ATAAAAGAAGAGAAAAGCCACCCTACTGACTCATGCCACATCTTCCGTTCAAATGCTCGG	intronic antisense	NM_015187	SEL1L3	protein sel-1 homolog 3	-	25749048	25864610
ASHG19A3A030289	0.0253328	2.33702	up	127.147	57.2269	6.69929	5.47462	81.2474	45.6439	34.9593	40.2046	51.2774	36.4893	11.295	148.431	53.6967	146.567	110.886	345.546	5.60466	5.95562	5.32626	5.91936	5.52785	6.19215	4.03063	6.94332	5.76919	6.92486	6.58916	8.26044	noncoding	ENST00000404146	RP3-399J4.1	Ensembl	440	chr6	-	95156457	95156897		GAACATCCTCTTATCATCATTGGACAAACAGCATCCATTGTGTTCCTCTCTATTATCCTC	intergenic
ASHG19A3L0000348	0.0038206	2.13025	up	209.559	116.825	7.75445	6.66343	173.154	119.227	119.043	118.958	104.434	89.1559	90.0888	292.223	118.718	301.891	95.5135	335.899	6.5928	7.34412	7.03991	7.37934	6.44618	7.43885	6.70242	8.03408	6.84856	8.11139	6.3507	8.21892	noncoding	DA922283	lincRNA-TH	lincRNA	568	chr11	-	2229882	2230451		TTTCTGCTTGGCACCTGGCTTGCCATCCCGCTCTACCCCAGGGCACTCAGACCTCAAACT	intergenic
ASHG19A3A037039	0.0446388	2.04037	up	197.929	92.9765	7.35423	6.3254	126.162	60.9445	84.7013	59.7052	67.7977	45.3154	43.9058	309.231	98.1841	326.615	137.108	385.762	6.1903	6.37546	6.54912	6.45185	5.89256	6.48907	5.79798	8.12608	6.58916	8.23878	6.93327	8.44415	noncoding	uc003zfy.2	AY343902	UCSC_knowngene	581	chr9	-	100994	102941		GGACATATTTGTACCCCATCTCTATTTAATGCCTTTATACAATTCTTAATTCTACCAGCC	intergenic
ASHG19A3L0001454	0.0139649	2.02212	up	192.974	104.815	7.52798	6.51211	156.55	84.0472	97.0355	86.612	91.6932	67.0558	95.3755	291.897	101.106	307.488	87.1298	320.744	6.45694	6.84489	6.73928	6.95871	6.27296	7.04589	6.77826	8.03293	6.62722	8.14094	6.19802	8.14452	noncoding	DT216591	lincRNA-RAB28-4	lincRNA	636	chr4	+	12129003	12129639		ATAGTATCACTGTTAAACACATTGCCCACCTTTAGCCCTCAGTCCCATCCAAAGTTGTTA	intergenic
ASHG19A3A011687	0.0372759	2.34748	up	69.1815	27.2323	5.79796	4.56685	29.614	22.5263	28.1493	33.1527	22.9793	12.9645	7.67373	123.248	28.1913	131.588	46.7862	91.6088	4.29385	4.96005	5.0221	5.65985	4.46519	4.68826	3.52838	6.64707	4.91211	6.75379	5.17946	6.07876	noncoding	ENST00000505462	AC010524.1	Ensembl	3263	chr19	-	49871961	49891338		TCCTCCTTCACTTTCTCCTCCAGCCTTTCTCAGAGTGGCTGGGCGGGCAAAGCCAGAAAA	intronic antisense	NM_001197302	DKKL1	dickkopf-like protein 1 isoform 3	+	49866986	49878373
ASHG19A3A011687	0.0372759	2.34748	up	69.1815	27.2323	5.79796	4.56685	29.614	22.5263	28.1493	33.1527	22.9793	12.9645	7.67373	123.248	28.1913	131.588	46.7862	91.6088	4.29385	4.96005	5.0221	5.65985	4.46519	4.68826	3.52838	6.64707	4.91211	6.75379	5.17946	6.07876	noncoding	ENST00000505462	AC010524.1	Ensembl	3263	chr19	-	49871961	49891338		TCCTCCTTCACTTTCTCCTCCAGCCTTTCTCAGAGTGGCTGGGCGGGCAAAGCCAGAAAA	intronic antisense	NM_014419	DKKL1	dickkopf-like protein 1 isoform 1 precursor	+	49867041	49878373
ASHG19A3A011687	0.0372759	2.34748	up	69.1815	27.2323	5.79796	4.56685	29.614	22.5263	28.1493	33.1527	22.9793	12.9645	7.67373	123.248	28.1913	131.588	46.7862	91.6088	4.29385	4.96005	5.0221	5.65985	4.46519	4.68826	3.52838	6.64707	4.91211	6.75379	5.17946	6.07876	noncoding	ENST00000505462	AC010524.1	Ensembl	3263	chr19	-	49871961	49891338		TCCTCCTTCACTTTCTCCTCCAGCCTTTCTCAGAGTGGCTGGGCGGGCAAAGCCAGAAAA	intronic antisense	NM_001197301	DKKL1	dickkopf-like protein 1 isoform 2 precursor	+	49867041	49878373
ASHG19A3A011687	0.0372759	2.34748	up	69.1815	27.2323	5.79796	4.56685	29.614	22.5263	28.1493	33.1527	22.9793	12.9645	7.67373	123.248	28.1913	131.588	46.7862	91.6088	4.29385	4.96005	5.0221	5.65985	4.46519	4.68826	3.52838	6.64707	4.91211	6.75379	5.17946	6.07876	noncoding	ENST00000505462	AC010524.1	Ensembl	3263	chr19	-	49871961	49891338		TCCTCCTTCACTTTCTCCTCCAGCCTTTCTCAGAGTGGCTGGGCGGGCAAAGCCAGAAAA	bidirectional	NM_144688	CCDC155	coiled-coil domain-containing protein 155	+	49891474	49921256
ASHG19A3A032702	0.0030008	2.27273	up	137.13	62.7223	6.98051	5.79608	85.4869	61.9638	44.1194	54.2521	52.4125	45.5201	39.363	241.843	56.8413	201.311	98.1105	217.887	5.67203	6.40289	5.6409	6.32454	5.55782	6.49561	5.65912	7.71823	5.8513	7.44454	6.39534	7.49726	noncoding	ENST00000515307	AL590666.2	Ensembl	2293	chr1	+	156638557	156647199		TGACACTCACAGAATCAGACTCCAGGAATTCCCCTCTCTGGGAGCTACTCAGGGCCTGGA	natural antisense	NM_006617	NES	nestin	-	156638555	156647189
ASHG19A3A009864	0.00853419	2.05401	up	70.5796	32.5091	5.96163	4.92319	36.0378	28.0222	36.747	33.2299	30.3427	22.0371	20.5843	130.012	28.9514	101.378	42.3911	108.799	4.54315	5.25659	5.39629	5.66204	4.82995	5.46526	4.80944	6.73345	4.94987	6.29259	5.01044	6.35986	noncoding	AF119885		misc_RNA	1269	chr17	+	67144320	67146580		GTTGTATCAATTTTATCATCAACATTTCCCAGCTCCTGCTCTTTACAGAGTTCTAAGAAT	natural antisense	NM_080282	ABCA10	ATP-binding cassette sub-family A member 10	-	67144147	67240956
ASHG19A3A011344	0.0221648	2.28527	up	95.4346	39.2735	6.25115	5.05878	34.9442	36.0595	27.919	26.2169	30.5921	20.2121	21.8172	182.601	25.5229	148.395	94.8457	159.123	4.50346	5.62359	5.01056	5.33987	4.84311	5.33594	4.88412	7.2844	4.77236	6.95143	6.3391	6.97165	noncoding	NR_024561	LOC100128675	RefSeq_NR	3681	chr19	-	35563704	35597175		ATCTTCAAAGCAGTGTCCCAAAGGGGTGCTCCAGACCCTCAAACCCCAGACAGCCCTTTA	intergenic
CUST_824_PI426073487	0.022759	2.05685	up	95.092	40.6768	6.27889	5.23846	49.139	38.8187	31.9971	22.0825	37.9862	26.0097	45.2269	163.275	36.1303	148.105	43.5811	172.261	4.9655	5.72744	5.19999	5.09853	5.12908	5.70602	5.83409	7.10094	5.24803	6.94672	5.05404	7.09369	noncoding	uc.345-	uc.345	UCR	301	chr12	-	54447599	54447900		GTCGTTTTTCTGCTCCATAAAGCCCTCCTACTAGCTAGCGACCCTGTAAAGTTACTTTCA	natural antisense	NM_014620	HOXC4	homeobox protein Hox-C4	+	54410641	54449814
CUST_824_PI426073487	0.022759	2.05685	up	95.092	40.6768	6.27889	5.23846	49.139	38.8187	31.9971	22.0825	37.9862	26.0097	45.2269	163.275	36.1303	148.105	43.5811	172.261	4.9655	5.72744	5.19999	5.09853	5.12908	5.70602	5.83409	7.10094	5.24803	6.94672	5.05404	7.09369	noncoding	uc.345-	uc.345	UCR	301	chr12	-	54447599	54447900		GTCGTTTTTCTGCTCCATAAAGCCCTCCTACTAGCTAGCGACCCTGTAAAGTTACTTTCA	natural antisense	NM_153633	HOXC4	homeobox protein Hox-C4	+	54447660	54449814
ASHG19A3A009094	0.00237609	2.07861	up	374.823	221.843	8.64255	7.58693	257.977	243.49	246.4	239.528	224.21	162.412	180.462	556.028	219.228	541.734	202.779	505.749	7.10798	8.37509	8.0636	8.29708	7.4672	8.26614	7.62514	9.01149	7.68679	9.02276	7.57086	8.88273	noncoding	uc010cnq.1	BC046191	UCSC_knowngene	1802	chr17	+	7982799	7984881		ATATCAGATAAAAGAATCACGGACCCACCCTCTTTCCTCTTGCTCTACTGTCAAGCTAAG	natural antisense	NM_001139	ALOX12B	"arachidonate 12-lipoxygenase, 12R-type"	-	7975953	7991021
ASHG19A3A046713	0.00352095	2.46101	up	425.266	230.745	8.87408	7.57483	318.355	288.58	218.868	279.704	260.382	232.281	226.327	549.039	234.292	559.294	126.248	642.696	7.39097	8.62035	7.89733	8.52413	7.66329	8.76627	7.91789	8.99716	7.77891	9.07819	6.8006	9.25841	noncoding	ENST00000502284	AP002490.2	Ensembl	4233	chr11	+	71725336	71731956		TAACACCCACCTTAAAGGAAAGGTCTCCATTCTCCTCCGAAAGCTGGTTGATTTTGCGAT	natural antisense	NM_006185	NUMA1	nuclear mitotic apparatus protein 1	-	71713910	71791573
ASHG19A3H0000111	0.00298322	2.47058	up	39.0431	15.6038	5.05123	3.74638	22.5017	15.684	5	14.1151	18.8094	15.4362	13.3387	60.6751	13.0171	64.4877	20.9557	63.8604	3.93543	4.44213	2.46572	4.47489	4.19288	4.94441	4.25231	5.42289	3.85362	5.53937	3.77834	5.48369	noncoding	nc-HOXC11-109-	nc-HOXC11-109	HOX cluster	1088	chr12	+	54358466	54359554		AAAAGGAGACAGTAGGGTCTCCCAACATCACCCTAAGCCCTACAAAATGGCTATTCCTAA	intergenic
ASHG19A3A027916	0.0297861	2.11865	up	101.245	53.6273	6.58179	5.49864	92.5545	41.5248	53.7703	53.295	59.0632	42.6942	25.4858	123.427	56.7919	173.475	34.0981	173.054	5.77998	5.82846	5.90739	6.29799	5.71734	6.40728	5.0901	6.64903	5.85013	7.20623	4.64694	7.10173	noncoding	AF009303		misc_RNA	347	chr5	+	8614461	8614808		ATGTGTCCTGTGCTTTCCAAAAGTAGCCCTGACCCACAGCTTCAGGTATATTGACTCATT	intergenic
ASHG19A3A024538	0.0119393	2.03	up	61.2631	27.9966	5.71651	4.69503	40.1373	21.2484	23.8234	28.9301	27.1869	18.1296	21.205	110.531	19.1918	92.2801	36.4354	96.4588	4.69123	4.8783	4.79587	5.47516	4.68053	5.17878	4.84713	6.46475	4.39647	6.13522	4.75899	6.16688	noncoding	ENST00000514427	RP11-167N19.2	Ensembl	562	chr4	-	101699738	101712392		AGTAACGTGAGGACTAAAACAGAGCAAATGTCACCTTGTCCCTGCATCAGCTCCAGAAAG	intergenic
ASHG19A3A050485	0.0467803	2.22663	up	60.5842	24.094	5.58332	4.42846	32.404	23.9845	19.6481	21.9096	29.3877	11.4021	9.30805	116.847	27.0124	104.506	26.8039	84.856	4.41176	5.04356	4.52838	5.0865	4.78868	4.50441	3.77834	6.55751	4.84941	6.35332	4.21417	5.9546	noncoding	ENST00000440735	RP11-365P13.3	Ensembl	684	chr13	+	111635653	111642911		GTGTGTTCCCTTGCCCTTAGATGAAGAAATGCTTTCAAAACCTCTGAAGATGCCTGAATG	intergenic
ASHG19A3A042630	0.0173859	2.79553	up	144.9	55.1045	7.03962	5.55649	90.4126	58.9883	47.5428	52.477	56.0131	49.6367	43.6468	221.593	62.7311	239.014	30.2806	247.692	5.7474	6.32854	5.74317	6.27808	5.64824	6.60965	5.78851	7.58587	5.98515	7.72147	4.4265	7.71407	noncoding	ENST00000448191	RP11-175J10.2	Ensembl	573	chr10	-	37889723	37890296		AAGAATTCTTATGACTGCTCCTACCATTCATGGCCCCTAGCCATAATATGATTTATCTCC	intergenic
ASHG19A3L0000329	0.0381852	2.14376	up	67.1135	27.4253	5.75117	4.65103	32.873	22.3902	23.1428	27.2355	30.9356	15.2594	18.2629	141.215	16.2951	119.022	43.0421	77.5584	4.42943	4.95311	4.75708	5.38823	4.85648	4.92685	4.65693	6.86263	4.17028	6.57389	5.03596	5.80231	noncoding	BI059095	lincRNA-UBASH3B-1	lincRNA	330	chr11	+	122276676	122276991		TCAGCTATCTATCTACTCCCCACAATAAATGGCTGGTCAGTTCCACGTTTAAAGTATCTC	intergenic
ASHG19A3A007461	0.0285425	2.18023	up	86.2028	39.2153	6.2489	5.12442	55.4176	29.6607	46.3707	44.4533	45.4685	26.1113	18.4531	115.909	34.129	161.475	35.453	139.608	5.11964	5.33987	5.7098	6.05046	5.36672	5.71066	4.66834	6.54361	5.16789	7.09162	4.71414	6.7572	noncoding	NR_027041	NCR1	RefSeq_NR	868	chr19	+	55417507	55424439		GCACCTGAAGACCCCACCTTTCCTGCAGACACTTGGGGCACCTACCTTTTAACCACAGAG	exon sense-overlapping	NM_004829	NCR1	natural cytotoxicity triggering receptor 1	+	55417507	55424439
ASHG19A3A007461	0.0285425	2.18023	up	86.2028	39.2153	6.2489	5.12442	55.4176	29.6607	46.3707	44.4533	45.4685	26.1113	18.4531	115.909	34.129	161.475	35.453	139.608	5.11964	5.33987	5.7098	6.05046	5.36672	5.71066	4.66834	6.54361	5.16789	7.09162	4.71414	6.7572	noncoding	NR_027041	NCR1	RefSeq_NR	868	chr19	+	55417507	55424439		GCACCTGAAGACCCCACCTTTCCTGCAGACACTTGGGGCACCTACCTTTTAACCACAGAG	exon sense-overlapping	NM_001145457	NCR1	natural cytotoxicity triggering receptor 1	+	55417507	55424439
ASHG19A3A007461	0.0285425	2.18023	up	86.2028	39.2153	6.2489	5.12442	55.4176	29.6607	46.3707	44.4533	45.4685	26.1113	18.4531	115.909	34.129	161.475	35.453	139.608	5.11964	5.33987	5.7098	6.05046	5.36672	5.71066	4.66834	6.54361	5.16789	7.09162	4.71414	6.7572	noncoding	NR_027041	NCR1	RefSeq_NR	868	chr19	+	55417507	55424439		GCACCTGAAGACCCCACCTTTCCTGCAGACACTTGGGGCACCTACCTTTTAACCACAGAG	exon sense-overlapping	NM_001145458	NCR1	natural cytotoxicity triggering receptor 1	+	55417507	55424439
ASHG19A3A029550	0.0365854	2.15261	up	369.721	173.306	8.33474	7.22865	221.132	126.714	172.247	119.293	126.997	100.816	148.749	721.297	134.637	682.483	236.075	467.723	6.90521	7.43361	7.56204	7.38143	6.71227	7.61292	7.36614	9.42696	7.01686	9.39159	7.80936	8.76192	noncoding	NR_003504	GUSBL1	RefSeq_NR	1158	chr6	-	26839265	26924333		GGCTGTGTCTATTCCTGCTTCCTCCACCTCACCTTGCAAAAGTGTTTATCCAAATAAATC	intergenic
ASHG19A3A038799	0.0338544	2.17115	up	79.3981	31.1988	5.98888	4.87043	36.6626	24.7089	31.4383	19.3475	22.5879	30.6345	27.1963	155.029	26.9835	168.586	42.3242	78.083	4.57061	5.08379	5.17694	4.91532	4.44065	5.93844	5.17917	7.0189	4.84775	7.16383	5.00744	5.81302	noncoding	NR_026890	RPSAP9	RefSeq_NR	1440	chr9	+	79013514	79014954		TACCCCAATCCATTTTTACCCCTACTCCCACTGAATGCAAATGGAATGGATGAATGGATG	intergenic
ASHG19A3A038929	0.0388382	2.62777	up	228.076	80.1186	7.36017	5.96633	161.512	41.5346	26.5194	78.6609	74.7827	64.1373	39.2355	133.305	69.0755	347.347	109.587	703.471	6.50148	5.82878	4.94285	6.83054	6.01767	6.9835	5.65476	6.77495	6.11095	8.3461	6.5703	9.39718	noncoding	ENST00000415057	RP11-100G15.2	Ensembl	132	chr9	+	94871139	94871271		CTAACTATTCTCAAGTTCGCTGTCACTCTTATTCAAGCTTATGTCTTCACACTATTAGTA	intronic antisense	NM_178324	SPTLC1	serine palmitoyltransferase 1 isoform b	-	94841345	94877690
ASHG19A3A038929	0.0388382	2.62777	up	228.076	80.1186	7.36017	5.96633	161.512	41.5346	26.5194	78.6609	74.7827	64.1373	39.2355	133.305	69.0755	347.347	109.587	703.471	6.50148	5.82878	4.94285	6.83054	6.01767	6.9835	5.65476	6.77495	6.11095	8.3461	6.5703	9.39718	noncoding	ENST00000415057	RP11-100G15.2	Ensembl	132	chr9	+	94871139	94871271		CTAACTATTCTCAAGTTCGCTGTCACTCTTATTCAAGCTTATGTCTTCACACTATTAGTA	intronic antisense	NM_006415	SPTLC1	serine palmitoyltransferase 1 isoform a	-	94793426	94877690
ASHG19A3A000462	0.0125165	2.00445	up	137.336	63.3089	6.83658	5.83337	75.107	54.1128	49.01	62.5533	62.9778	50.9713	66.9483	375.74	71.1342	207.219	54.6763	73.4167	5.50179	6.20022	5.78315	6.51515	5.80334	6.64865	6.32454	8.44951	6.15508	7.49177	5.43233	5.71416	noncoding	ENST00000506795	RP11-462C24.1	Ensembl	1136	chr4	-	109461323	109541585		ccttggcctcccaaagtgctggaattacagGAATTAGCCTCCTTACTGTCAGACCAGCCA	bidirectional	NM_033625	RPL34	60S ribosomal protein L34	+	109541748	109551639
ASHG19A3A000462	0.0125165	2.00445	up	137.336	63.3089	6.83658	5.83337	75.107	54.1128	49.01	62.5533	62.9778	50.9713	66.9483	375.74	71.1342	207.219	54.6763	73.4167	5.50179	6.20022	5.78315	6.51515	5.80334	6.64865	6.32454	8.44951	6.15508	7.49177	5.43233	5.71416	noncoding	ENST00000506795	RP11-462C24.1	Ensembl	1136	chr4	-	109461323	109541585		ccttggcctcccaaagtgctggaattacagGAATTAGCCTCCTTACTGTCAGACCAGCCA	bidirectional	NM_000995	RPL34	60S ribosomal protein L34	+	109541721	109551639
ASHG19A3A049443	0.00823176	2.74777	up	170.235	63.6421	7.26275	5.80449	104.238	51.9914	57.8664	119.163	62.3265	55.7264	40.2753	337.51	62.4958	308.359	54.6505	148.658	5.931	6.14139	6.0063	7.38055	5.79063	6.7741	5.68672	8.27285	5.98061	8.14554	5.43169	6.8621	noncoding	ENST00000453620	RP11-16L6.3	Ensembl	588	chr13	-	37316014	37316602		AAGAAGTTTATAGAACCCCTTCCACCTGAAAAACCCAAGAGAACTCAGCATGGCTGTGAG	intergenic
ASHG19A3L0000869	0.0418767	2.65132	up	106.815	31.4121	6.24967	4.84296	40.6625	34.4445	31.0923	21.7515	25.5515	20.4201	15.7003	223.094	29.1968	245.17	46.2695	96.0111	4.71087	5.55809	5.15981	5.07497	4.59979	5.35154	4.46448	7.59409	4.96128	7.75893	5.1615	6.16038	noncoding	DN604327	lincRNA-CDH11-1	lincRNA	160	chr16	-	65261807	65261927		TTCCCCAGCCTGGACAACACACTTCAAGAGTAAAACTTTGCTGTAAATAAATGAATCAAC	intergenic
CUST_7_PI426073487	0.043442	2.50689	up	53.6078	19.1397	5.39116	4.06526	15.1952	16.9431	21.5595	16.4418	22.6637	13.7992	22.0629	98.6843	5.3182	92.4581	28.0387	83.3203	3.41284	4.5505	4.66111	4.69162	4.4451	4.78222	4.89668	6.26236	2.68644	6.13747	4.2894	5.92279	noncoding	uc.7+	uc.7	UCR	256	chr1	+	10836132	10836388		TTGAGATTTACATTCTCATCCCCTTAATCTCCATAGTAGTGGCTTCAAAATCATTCCTCC	intronic antisense	NM_017766	CASZ1	zinc finger protein castor homolog 1 isoform b	-	10707269	10856707
CUST_7_PI426073487	0.043442	2.50689	up	53.6078	19.1397	5.39116	4.06526	15.1952	16.9431	21.5595	16.4418	22.6637	13.7992	22.0629	98.6843	5.3182	92.4581	28.0387	83.3203	3.41284	4.5505	4.66111	4.69162	4.4451	4.78222	4.89668	6.26236	2.68644	6.13747	4.2894	5.92279	noncoding	uc.7+	uc.7	UCR	256	chr1	+	10836132	10836388		TTGAGATTTACATTCTCATCCCCTTAATCTCCATAGTAGTGGCTTCAAAATCATTCCTCC	intronic antisense	NM_001079843	CASZ1	zinc finger protein castor homolog 1 isoform a	-	10696665	10856707
ASHG19A3A000301	0.0254578	2.07822	up	629.039	350.686	9.17008	8.11473	660.447	365.562	219.007	363.903	335.228	269.547	309.211	1150.52	351.725	1390.47	228.496	234.232	8.37342	8.97876	7.89919	8.85792	7.99794	8.97416	8.3297	10.1226	8.32772	10.4684	7.76041	7.61861	noncoding	ENST00000447469	REG1P	Ensembl	496	chr2	-	79362826	79365156		ATGTCTGGATTGGCCTCCATGACCCCCACCGGAACTGCCATTATCAGTGGAGTAGTGGGT	intergenic
ASHG19A3A018479	0.0279963	2.2895	up	51.6958	23.0216	5.34496	4.14993	17.0623	23.4235	16.8991	15.5469	9.22492	10.7059	11.4605	101.649	13.2016	84.058	70.2809	74.7914	3.56679	5.01086	4.33007	4.60954	3.23265	4.40613	4.05013	6.31669	3.87357	5.98215	5.84635	5.7444	noncoding	ENST00000437350	RP5-843L14.1	Ensembl	298	chr20	+	55171365	55173677		TTCTCTTGTGCCCCAATTACCACATGCGTCATGGGGAGAAGAGCTTGAACCCCCCAGAGG	intergenic
ASHG19A3A027961	0.00859567	2.22068	up	104.189	46.4592	6.49782	5.34682	45.1192	48.2041	38.9661	37.7189	31.0067	25.584	30.1428	165.079	33.5961	175.663	99.9244	172.885	4.8513	6.03114	5.48098	5.83003	4.85972	5.68119	5.31364	7.11787	5.14849	7.22659	6.42681	7.10011	noncoding	ENST00000397725	AC112200.1	Ensembl	231	chr5	+	10541567	10541807	L23852,	ATTCTGATAGAGGAGCATCCTACAATATCCCTCATCAGTCCTCCTGAAAACCACCAAGAT	intergenic
ASHG19A3L0003325	7.93421e-05	2.25524	up	173.708	89.4872	7.47167	6.29839	110.546	87.8952	59.0254	82.9724	86.6979	101.027	68.5336	234.401	77.6753	234.136	134.445	301.819	6.0103	6.90463	6.03189	6.90192	6.2061	7.61495	6.35604	7.67177	6.27916	7.68492	6.90684	8.05181	noncoding	CF128868	lincRNA-DLL1-2	lincRNA	705	chr6	+	170349016	170349726		ACAGTTCGCATGCTTCTGAGGGAAAGAACCTATCCCTCTAGTTCCCAAATGTGTAGTCAA	intergenic
ASHG19A3A028642	0.00967289	2.01277	up	49.7316	24.0284	5.5106	4.50142	29.0923	37.2899	24.0571	15.5087	20.3194	23.1998	18.8124	81.9609	26.6403	77.7391	25.2489	62.691	4.26937	5.67103	4.80802	4.60584	4.29722	5.5419	4.6928	5.94444	4.82984	5.84453	4.11127	5.45585	noncoding	ENST00000506392	CTC-313D10.1	Ensembl	751	chr5	+	113911737	113915667		AATAACCAGGTAAGGGGTCTTGTAAACTTCATACAATGCTGCTGCCTCTGAGTTATTAAA	intergenic
ASHG19A3A035290	0.00507342	2.47874	up	161.714	67.3528	7.21322	5.90362	74.4504	79.8419	92.0814	103.028	70.9485	52.6431	56.6786	360.881	61.7413	266.369	48.2168	107.52	5.4908	6.76673	6.66331	7.18963	5.94809	6.69289	6.12647	8.3891	5.96312	7.89939	5.22991	6.34157	noncoding	ENST00000417506	AC004941.3	Ensembl	3120	chr7	+	149095294	149098547		TTCTGTGCCAATCTTTATTGCCTGAGTCCCCCAGCACCCAGACTGCTGAAATTAAAAGAT	intergenic
ASHG19A3A011575	0.0386552	2.10829	up	84.6399	36.6028	6.14304	5.06697	50.4567	33.4878	33.7066	23.4425	35.9433	30.4611	20.2352	173.933	33.2423	164.462	46.0328	82.0528	5.00004	5.51498	5.27446	5.18251	5.05383	5.9287	4.78772	7.21067	5.13304	7.12276	5.15274	5.89863	noncoding	BC020346		misc_RNA	2044	chr19	-	45836691	45853645		TCTGAGCCCGGCCTGGATTGGCCAACTGTCAGCCAACCCCACATCCATTTTAGAGCTATT	natural antisense	NM_177417	KLC3	kinesin light chain 3	+	45843997	45854778
ASHG19A3A007708	0.0461331	2.12183	up	34.6738	18.4621	5.11535	4.03004	17.6896	25.2158	35.8223	22.3014	17.6721	29.379	16.7037	38.0581	11.9593	40.3154	10.9257	52.7732	3.61835	5.11158	5.36029	5.11459	4.10904	5.87822	4.54532	4.64412	3.74099	4.74962	2.80624	5.19396	noncoding	NR_030775	SHISA4	RefSeq_NR	1375	chr1	+	201857796	201861715		AGGGGCACCCAGCTCCAGAGGCTAGTGCTGGCCGGCGAGGACTGCCTGTGGTACCTGGAC	exon sense-overlapping	NM_198149	SHISA4	protein shisa-4 precursor	+	201857804	201861715
ASHG19A3A000378	0.0208221	2.06348	up	182.706	88.9614	7.34727	6.30219	106.349	74.5057	89.1319	54.9089	62.2491	58.7519	73.4959	336.072	67.7728	251.859	134.77	320.139	5.95833	6.67366	6.62279	6.34195	5.78916	6.85432	6.44473	8.26572	6.08707	7.80634	6.91106	8.14163	noncoding	ENST00000460233	MOXD2	Ensembl	1590	chr7	-	141940558	141946886		TACAGCAATTTTAACAACCTTCCTGGTTTCCTCTCTGCACCAGGTGTGTATGATTCCTCG	intergenic
ASHG19A3A020010	0.0342814	2.04754	up	156.129	76.0559	7.03599	6.00209	127.282	49.5374	42.7394	53.3515	54.4647	38.8774	44.9615	287.824	63.6685	279.841	123.219	227.345	6.20465	6.07484	5.59694	6.29937	5.60986	6.28258	5.82779	8.01163	6.01116	7.98109	6.76216	7.5664	noncoding	ENST00000435410	LA16c-59E1.2	Ensembl	822	chr22	+	16333632	16342783		TTAATGCTGATACCACCACTAGCACCGATGCCAATACAACCGCTGTCGCCCTCAATGCAG	intergenic
ASHG19A3L0002206	0.023191	2.19949	up	298.497	158.853	8.24489	7.10772	213.873	306.371	158.561	169.916	153.771	156.149	111.534	462.401	159.093	542.446	156.288	153.702	6.86401	8.70564	7.44659	7.85158	6.96007	8.2109	6.98962	8.75425	7.23993	9.02634	7.14606	6.92063	noncoding	chr9:137160729-137173954-	lincRNA-WDR5-2	lincRNA	13226	chr9	-	137160729	137173954		AAACACACACACACACACACAGTCTTGAATCCTGCTCTCGGGGTCCGTCTCAGGCACTGT	intergenic
ASHG19A3A035984	0.000364518	2.29271	up	693.352	385.937	9.53729	8.34023	488.91	428.312	272.689	404.656	386.421	319.256	315.774	973.733	371.45	1071.36	480.382	962.794	7.96353	9.20646	8.20689	9.00835	8.19922	9.1973	8.35361	9.85533	8.40747	10.094	8.91068	9.86228	noncoding	NR_026900	FLJ23867	RefSeq_NR	2717	chr1	+	180167143	180169857		AGATTAAGAAACATCCTATCCCCTTTACTCCCACCAAAATAAATACATTTGCCCTATTCT	exon sense-overlapping	NM_001004128	QSOX1	sulfhydryl oxidase 1 isoform b	+	180123967	180167169
ASHG19A3A035984	0.000364518	2.29271	up	693.352	385.937	9.53729	8.34023	488.91	428.312	272.689	404.656	386.421	319.256	315.774	973.733	371.45	1071.36	480.382	962.794	7.96353	9.20646	8.20689	9.00835	8.19922	9.1973	8.35361	9.85533	8.40747	10.094	8.91068	9.86228	noncoding	NR_026900	FLJ23867	RefSeq_NR	2717	chr1	+	180167143	180169857		AGATTAAGAAACATCCTATCCCCTTTACTCCCACCAAAATAAATACATTTGCCCTATTCT	exon sense-overlapping	NM_002826	QSOX1	sulfhydryl oxidase 1 isoform a	+	180123967	180167169
ASHG19A3A039292	0.00267742	2.31086	up	781.374	424.135	9.65145	8.44303	596.536	464.031	286.761	388.819	398.499	291.941	269.235	1140.35	418.141	1295.23	575.636	1107.87	8.22856	9.33134	8.28303	8.95047	8.24311	9.07962	8.15114	10.1076	8.57207	10.3634	9.18026	10.0763	noncoding	NR_026817	LOC148696	RefSeq_NR	4241	chr1	+	207991723	207995940		ATACCCATCTCCCTAGCATTCTTCCCTCTAAATAAAAAGTTTTGGGAGCCCTGAGCTCTT	intergenic
ASHG19A3A032704	0.00907402	2.00186	up	128.267	65.7176	6.90742	5.90608	74.2999	57.7806	67.277	49.071	60.458	51.903	52.2462	214.327	55.1777	198.868	84.8467	197.654	5.48837	6.29509	6.21341	6.19112	5.7499	6.67352	6.02094	7.53438	5.80666	7.42494	6.15718	7.32545	noncoding	NR_028347	FAM183B	RefSeq_NR	1647	chr7	-	38724946	38726689		TTTGGAAAAATGACTAGAAAGCTACCTCCAATTTCTCGGCCTCAACCCCAGCCTCATTTT	intergenic
ASHG19A3A030571	0.00623283	2.15288	up	591.742	359.595	9.101	7.99473	466.255	554.608	366.625	532.254	584.989	361.407	284.296	1041.98	375.99	946.675	79.415	113.525	7.90025	9.59729	8.6262	9.35938	8.75425	9.36156	8.22152	9.9676	8.42292	9.88814	6.04323	6.43201	noncoding	ENST00000423411	RP1-38C16.1	Ensembl	1007	chr6	-	135940302	135941309		GACCCGACCTGCCATCTGGAAAACCTGCCAAATATTATGACATCAAGAAGATGATGAAGC	intergenic
ASHG19A3A027773	0.00757674	2.27381	up	10159.5	7506.65	13.4539	12.2688	16934.1	11530.2	4213.94	6831.24	6366.46	7272.91	1299.24	6803.12	9174.27	13534.4	7051.9	14985.2	12.9877	13.9806	12.2282	12.8707	12.1919	13.6178	10.2837	12.7229	13.0108	13.7534	12.9106	13.7783	noncoding	uc003mjv.3	CR598488	UCSC_knowngene	2883	chr5	-	178537853	178540736		TTCTGGCTTACCGATACAACAACCAATACATCTTTGTTCTGTAATGTAAAATTTGACTCC	exon sense-overlapping	NM_014244	ADAMTS2	A disintegrin and metalloproteinase with	-	178537851	178772431
ASHG19A3A051454	0.0241416	2.08134	up	408.496	212.326	8.55184	7.49433	260.394	154.392	186.66	161.441	185.461	113.985	142.348	711.128	170.47	649.898	328.622	660.135	7.12209	7.72929	7.66918	7.78089	7.20942	7.77845	7.30517	9.40811	7.3358	9.31618	8.3243	9.2981	noncoding	AF086279		misc_RNA	603	chr14	+	56382444	56383037		TAAATTATGAAAGCTTTCCTCAGTACTCCTGCCCTATGATCCTTCCCTCACTTCATTAAG	intergenic
ASHG19A3A051129	0.0431313	2.30569	up	271.481	114.165	7.75756	6.55236	109.544	82.4846	80.5945	67.7951	98.9365	53.6518	61.8216	497.635	79.4192	482.852	254.677	444.469	5.99826	6.81798	6.47558	6.62363	6.37432	6.71893	6.23503	8.85259	6.3082	8.85579	7.92275	8.67642	noncoding	uc009wiv.1	GnRHRII	UCSC_knowngene	1188	chr1	-	145509752	145515899		AGATCTTAACATCTCACTTCTACTCCTGCTCTCCTAGTTCCCCCCAAAAAAGAAATACTG	bidirectional	NM_003846	PEX11B	peroxisomal membrane protein 11B isoform 1	+	145516164	145523732
ASHG19A3A051129	0.0431313	2.30569	up	271.481	114.165	7.75756	6.55236	109.544	82.4846	80.5945	67.7951	98.9365	53.6518	61.8216	497.635	79.4192	482.852	254.677	444.469	5.99826	6.81798	6.47558	6.62363	6.37432	6.71893	6.23503	8.85259	6.3082	8.85579	7.92275	8.67642	noncoding	uc009wiv.1	GnRHRII	UCSC_knowngene	1188	chr1	-	145509752	145515899		AGATCTTAACATCTCACTTCTACTCCTGCTCTCCTAGTTCCCCCCAAAAAAGAAATACTG	natural antisense	NM_005105	RBM8A	RNA-binding protein 8A	+	145507556	145513535
ASHG19A3A051129	0.0431313	2.30569	up	271.481	114.165	7.75756	6.55236	109.544	82.4846	80.5945	67.7951	98.9365	53.6518	61.8216	497.635	79.4192	482.852	254.677	444.469	5.99826	6.81798	6.47558	6.62363	6.37432	6.71893	6.23503	8.85259	6.3082	8.85579	7.92275	8.67642	noncoding	uc009wiv.1	GnRHRII	UCSC_knowngene	1188	chr1	-	145509752	145515899		AGATCTTAACATCTCACTTCTACTCCTGCTCTCCTAGTTCCCCCCAAAAAAGAAATACTG	bidirectional	NM_001184795	PEX11B	peroxisomal membrane protein 11B isoform 2	+	145516559	145523732
ASHG19A3A031922	0.0404046	2.34188	up	48.0198	17.6816	5.23162	4.00396	23.9683	26.0715	20.3764	19.8183	19.6494	18.2952	18.1266	106.58	7.87733	102.04	16.0917	15.3147	4.01538	5.15485	4.58033	4.94528	4.25298	5.19175	4.64877	6.39945	3.20033	6.30651	3.32594	3.3919	noncoding	ENST00000368966	C6orf184	Ensembl	2943	chr6	+	109615511	109676266		CTAAAGAAAAAATGGTGCTCTGCCAGCCCCGATGAAGGAATGAAAGAAAACCCAGCCAAA	intergenic
ASHG19A3A018482	0.0280703	2.10642	up	163.939	83.3298	7.2227	6.14791	145.473	60.2251	75.6607	73.2485	56.7339	57.231	44.2077	333.066	96.6866	269.626	81.2165	190.24	6.37244	6.35778	6.39107	6.73367	5.66729	6.81283	5.80666	8.25338	6.56687	7.92243	6.08312	7.25612	noncoding	ENST00000442780	RP11-560A15.4	Ensembl	377	chr20	+	55680796	55682184		AGATGGTTCAAGGGTTGTGTGTGTTTCCTCTGCCTGCTGTAATAAATTACTACAAACTAA	intergenic
ASHG19A3A015534	0.028712	2.82937	up	278.371	87.9046	7.78299	6.28251	113.141	81.7987	104.703	89.0064	70.4865	49.731	74.474	549.022	56.8162	576.148	107.807	324.522	6.04785	6.80564	6.84984	6.99524	5.93968	6.61248	6.46091	8.99668	5.85083	9.12462	6.54596	8.16329	noncoding	ENST00000431999	C2orf58	Ensembl	527	chr2	+	38302790	38358759		GATTTCCTTTAAAGTACCTACCACGCCACCCGCTACCTGTAATAATCCATCTGAAGAGGT	natural antisense	NM_000104	CYP1B1	cytochrome P450 1B1	-	38294745	38303323
ASHG19A3A036373	0.0101346	2.29319	up	157.887	74.3829	7.25014	6.05279	77.9994	77.4016	89.2065	81.8687	72.7056	56.4984	38.2031	289.889	72.8228	244.506	95.3597	197.158	5.55327	6.72541	6.62424	6.88456	5.98215	6.79299	5.61956	8.02232	6.1908	7.75305	6.3467	7.32254	noncoding	uc003wwo.1	BC035181	UCSC_knowngene	3488	chr8	+	13196082	13200263		TTCTGAGAAGTCTATTTCCCATGTCCCCACACCTCATCTGTACGTGAAGATAAGCCAGAT	intronic antisense	NM_182643	DLC1	rho GTPase-activating protein 7 isoform 1	-	12940871	13372429
ASHG19A3A036373	0.0101346	2.29319	up	157.887	74.3829	7.25014	6.05279	77.9994	77.4016	89.2065	81.8687	72.7056	56.4984	38.2031	289.889	72.8228	244.506	95.3597	197.158	5.55327	6.72541	6.62424	6.88456	5.98215	6.79299	5.61956	8.02232	6.1908	7.75305	6.3467	7.32254	noncoding	uc003wwo.1	BC035181	UCSC_knowngene	3488	chr8	+	13196082	13200263		TTCTGAGAAGTCTATTTCCCATGTCCCCACACCTCATCTGTACGTGAAGATAAGCCAGAT	intronic antisense	NM_024767	DLC1	rho GTPase-activating protein 7 isoform 3	-	13162115	13372429
ASHG19A3A022086	0.0455355	2.36564	up	41.4848	18.5513	5.15018	3.90795	23.0507	11.8175	17.5933	20.4804	10.8225	20.5928	5	67.0612	23.9849	47.1746	30.8564	81.7826	3.96861	4.04799	4.38469	4.991	3.44302	5.36493	2.49256	5.59882	4.6987	5.00654	4.46012	5.89178	noncoding	ENST00000438156	RP11-95L3.2	Ensembl	526	chr3	-	190415711	190416637		TAGCATGGTTCAGGAGGTTTATTTCAAGTATCAACCTCTCCTACACACACACACGCACAC	intergenic
ASHG19A3A000449	0.0451252	2.04659	up	6684.07	3881.36	12.6072	11.574	7327.93	4439.64	3911.86	3726.35	2886.53	3212.01	3441.53	13089.8	3373.05	13085.3	2347.27	2551.36	11.7516	12.6011	12.1351	12.0177	11.0304	12.4079	11.6899	13.5822	11.5335	13.709	11.3036	11.3256	noncoding	ENST00000505157	CTA-250D10.15	Ensembl	222	chr22	+	42348168	42353835		ACTGCCCCCTCCTGGCCCACTCAGAGCCCCAGCCAAGGCCGCCGCGATGCCGCACTTCCT	intergenic
ASHG19A3A007498	0.0318101	2.11769	up	301.702	141.956	8.00818	6.9257	170.842	143.858	191.65	196.648	133.59	73.727	139.602	574.012	120.684	681.316	95.3701	140.652	6.57642	7.62414	7.7002	8.03536	6.78309	7.16781	7.27443	9.0606	6.87236	9.38957	6.34767	6.77162	noncoding	NR_027303	TRIB2	RefSeq_NR	2855	chr2	+	12856997	12882856		GCCCCGCTCGCTCCGAGATCCCCGGCCACGTGTTTGATATCAGCTGCTACCAGGAATCCC	exon sense-overlapping	NM_021643	TRIB2	tribbles homolog 2	+	12856997	12882858
ASHG19A3A008625	0.0288574	2.03001	up	55.4579	23.8369	5.49669	4.4752	27.8933	16.4332	23.8639	26.2056	26.6537	16.5671	24.0324	111.364	14.3279	110.211	26.2503	51.9668	4.2131	4.50931	4.79726	5.33901	4.65841	5.04875	5.01704	6.47621	3.98737	6.43969	4.17804	5.16714	noncoding	ENST00000456771	RP11-540K16.2	Ensembl	532	chr1	-	181159606	181160285		TCAAGTCACCGTCCACCCTTCAGCTCTGAGCTAGAATCTCAGCAGACACATCTGGGCCAG	intergenic
ASHG19A3A014417	0.0100283	3.09493	up	767.836	323.285	9.3535	7.72359	283.619	656.143	613.592	683.119	463.17	456.442	188.772	1356.98	339.605	1361.61	50.9477	92.7251	7.23563	9.82549	9.38087	9.69925	8.44102	9.681	7.68053	10.3721	8.28579	10.44	5.31769	6.10308	noncoding	ENST00000392399	AC112255.1	Ensembl	473	chr2	-	137087010	137087483		AGTCAAGCAGGTGGAAGATGACTGCACTCATTCTGACTATAACATCCAGAAAGAGTAGAC	intergenic
ASHG19A3A026779	0.0394959	2.01018	up	129.332	66.0197	6.85773	5.85041	106.038	66.0141	66.0279	52.5825	67.8308	45.2152	36.1979	246.899	56.0037	264.23	64.0203	101.053	5.95283	6.49745	6.18657	6.28087	5.89281	6.48637	5.54852	7.7563	5.8298	7.88725	5.6919	6.23813	noncoding	BC040654		misc_RNA	2587	chr5	-	50348676	50351245		TTTCTACCTTCTGAATTTATTTCTTCGAATGCCCACCCACCTCAAGAAATAAAGATGTTA	intergenic
ASHG19A3A039400	0.0123374	2.03949	up	219.697	123.492	7.7647	6.73649	159.532	105.161	116.368	109.775	110.74	80.1143	68.4946	354.349	100.926	334.994	184.893	333.787	6.48484	7.17437	7.00796	7.27509	6.52874	7.29146	6.35415	8.35636	6.62396	8.28403	7.41932	8.20689	noncoding	ENST00000416759	AL590710.1	Ensembl	3612	chr9	+	136566924	136570642		TGTTTGCAGCTACCCTCACTGCCTCACCCTGAGAACCCCTATGTGTAGAATTACCACCTG	natural antisense	NM_007101	SARDH	"sarcosine dehydrogenase, mitochondrial"	-	136528683	136605077
ASHG19A3A039400	0.0123374	2.03949	up	219.697	123.492	7.7647	6.73649	159.532	105.161	116.368	109.775	110.74	80.1143	68.4946	354.349	100.926	334.994	184.893	333.787	6.48484	7.17437	7.00796	7.27509	6.52874	7.29146	6.35415	8.35636	6.62396	8.28403	7.41932	8.20689	noncoding	ENST00000416759	AL590710.1	Ensembl	3612	chr9	+	136566924	136570642		TGTTTGCAGCTACCCTCACTGCCTCACCCTGAGAACCCCTATGTGTAGAATTACCACCTG	natural antisense	NM_001134707	SARDH	"sarcosine dehydrogenase, mitochondrial"	-	136528683	136603479
ASHG19A3A032276	0.00576331	2.4494	up	37.9814	19.8614	5.28985	3.99742	33.4898	37.5344	21.6546	38.1719	19.5288	34.1003	5	39.0739	18.3593	35.8173	21.1357	43.1907	4.45179	5.68023	4.66745	5.84721	4.24465	6.09721	2.49256	4.69083	4.33484	4.55196	3.79326	4.87168	noncoding	ENST00000419064	RP11-13P5.2	Ensembl	385	chr6	+	159586940	159588385		TGACCACGTTGAGAACAGATGACTGACTCCGAGTTCCATTTTCTTTAAGATATTTTGAGC	intergenic
ASHG19A3A028602	0.00391207	2.44215	up	139.506	82.3572	6.967	5.67885	73.2458	84.0992	124.74	160.175	123.679	88.431	130.4	299.926	35.4365	170.873	6.64211	33.5317	5.46846	6.84549	7.1027	7.76812	6.68003	7.42992	7.19137	8.07513	5.22061	7.18366	2.40991	4.4997	noncoding	ENST00000505048	KRT18P42	Ensembl	1255	chr5	+	108924038	108925293		AAATCCATGGAAACCATCCAAATACCACTACCCGCTGGATAGTGGATAGCAAAGTGGTGT	intergenic
ASHG19A3A054804	0.0423231	2.26793	up	155.019	61.9288	6.988	5.80663	73.2109	69.6649	72.4899	53.7216	56.6423	35.9895	36.404	262.226	57.7252	391.092	75.1006	117.422	5.46792	6.57747	6.32541	6.30917	5.66418	6.17491	5.55581	7.85349	5.87344	8.52272	5.95299	6.49024	noncoding	uc002fey.1	AK057218	UCSC_knowngene	2198	chr16	+	76668894	76692375		TCAGCACCTCTACCCCCCAAAAAGAAAAGAAATTCAGGGAGGGAGCAAAGAAACATTCCT	intergenic
ASHG19A3A013424	0.0103114	2.13507	up	61.9212	28.9963	5.8069	4.71261	32.7455	27.3707	28.0624	26.9837	23.4619	23.9665	23.521	105.177	14.6592	100.459	51.5276	87.57	4.4244	5.224	5.01786	5.37734	4.4927	5.58777	4.98599	6.37349	4.01794	6.27392	5.33678	6.00486	noncoding	ENST00000515139	AC013413.1	Ensembl	876	chr2	-	27505300	27526416		AATCTAGTTGTGTGATAGAGAGGACCCTGCAAGTATCTCACCCACCATACTGAAGTCTCT	natural antisense	NM_187841	TRIM54	tripartite motif-containing protein 54 isoform	+	27505296	27530307
ASHG19A3A013424	0.0103114	2.13507	up	61.9212	28.9963	5.8069	4.71261	32.7455	27.3707	28.0624	26.9837	23.4619	23.9665	23.521	105.177	14.6592	100.459	51.5276	87.57	4.4244	5.224	5.01786	5.37734	4.4927	5.58777	4.98599	6.37349	4.01794	6.27392	5.33678	6.00486	noncoding	ENST00000515139	AC013413.1	Ensembl	876	chr2	-	27505300	27526416		AATCTAGTTGTGTGATAGAGAGGACCCTGCAAGTATCTCACCCACCATACTGAAGTCTCT	natural antisense	NM_032546	TRIM54	tripartite motif-containing protein 54 isoform	+	27505296	27530307
ASHG19A3A019424	0.00139581	3.33197	up	1361.02	532.351	10.0601	8.32376	680.32	1426.43	551.733	959.665	791.153	871.443	521.834	1964.76	607.363	2844.51	41.7038	99.3315	8.4086	10.9542	9.22711	10.1484	9.17992	10.5765	9.03841	10.9203	9.10684	11.5529	4.98168	6.20859	noncoding	ENST00000448961	AC007064.26	Ensembl	204	chr22	-	17357107	17357311	ENST00000455231,	ACCATCATGACCCCTAGCCATGATATGACTTGTCTCCACACTAGCAGAAACTAATCGAGT	intergenic
ASHG19A3A039164	0.00672783	2.06938	up	216.082	118.244	7.75679	6.70759	147.845	102.289	124.997	110.667	122.761	94.6666	111.245	376.638	98.5715	360.406	104.042	251.827	6.39061	7.13411	7.10676	7.28541	6.67334	7.528	6.98668	8.45296	6.59343	8.39596	6.49471	7.74428	noncoding	NR_024168	TLR4	RefSeq_NR	5787	chr9	+	120466459	120479764		CCTCAGCCCTTCACCCCGATTCCATTGCTTCTTGCTAAATGCTGCCGTTTTATCACGGAG	exon sense-overlapping	NM_138554	TLR4	toll-like receptor 4 precursor	+	120466459	120479766
ASHG19A3A025750	0.0130756	3.4661	up	518.562	219.569	8.83429	7.04098	335.987	373.146	381.292	384.086	282.509	269.945	222.81	1077.62	65.0718	904.149	29.7446	102.426	7.462	9.00614	8.68287	8.9325	7.76717	8.97805	7.90025	10.0182	6.0403	9.81026	4.39328	6.26055	noncoding	ENST00000494923	RP11-722P15.1	Ensembl	336	chr4	+	84423851	84424187		GGCTATCATTGACCCCATTCTGATATCATTAGTAGCATGCCAGAGCAGACTGGTGAAAAG	intergenic
ASHG19A3A037252	0.025912	2.05475	up	121.676	60.5609	6.77977	5.74081	66.3439	75.3589	56.7691	43.1261	50.4405	32.7143	38.8663	241.694	40.0034	167.401	110.942	169.759	5.34404	6.6902	5.98261	6.01016	5.50755	6.03999	5.64224	7.7176	5.37807	7.15188	6.59035	7.06881	noncoding	ENST00000440885	RP11-448G4.4	Ensembl	247	chr1	+	197726448	197731095		TAAAAAGCCAGTCTCACCAAAGAAACCATAAAGAGAACATCCCAGCCTGTGCCTCTCTAA	intronic antisense	NM_144977	DENND1B	DENN domain-containing protein 1B isoform 2	-	197521384	197744623
ASHG19A3A037252	0.025912	2.05475	up	121.676	60.5609	6.77977	5.74081	66.3439	75.3589	56.7691	43.1261	50.4405	32.7143	38.8663	241.694	40.0034	167.401	110.942	169.759	5.34404	6.6902	5.98261	6.01016	5.50755	6.03999	5.64224	7.7176	5.37807	7.15188	6.59035	7.06881	noncoding	ENST00000440885	RP11-448G4.4	Ensembl	247	chr1	+	197726448	197731095		TAAAAAGCCAGTCTCACCAAAGAAACCATAAAGAGAACATCCCAGCCTGTGCCTCTCTAA	intronic antisense	NM_001195216	DENND1B	DENN domain-containing protein 1B isoform 4	-	197703138	197744623
ASHG19A3A037252	0.025912	2.05475	up	121.676	60.5609	6.77977	5.74081	66.3439	75.3589	56.7691	43.1261	50.4405	32.7143	38.8663	241.694	40.0034	167.401	110.942	169.759	5.34404	6.6902	5.98261	6.01016	5.50755	6.03999	5.64224	7.7176	5.37807	7.15188	6.59035	7.06881	noncoding	ENST00000440885	RP11-448G4.4	Ensembl	247	chr1	+	197726448	197731095		TAAAAAGCCAGTCTCACCAAAGAAACCATAAAGAGAACATCCCAGCCTGTGCCTCTCTAA	intronic antisense	NM_001195215	DENND1B	DENN domain-containing protein 1B isoform 3	-	197473878	197744623
ASHG19A3A012003	0.00440962	2.38928	up	378.497	184.343	8.51597	7.25939	228.702	177.907	198.112	269.034	243.364	223.342	165.71	553.627	168.088	856.471	102.082	190.6	6.94973	7.93525	7.75039	8.47014	7.57435	8.70855	7.50824	9.00687	7.31204	9.71502	6.46159	7.25997	noncoding	NR_026557	PLK5P	RefSeq_NR	1928	chr19	+	1524077	1535455		CTGCGCTTCCTGGCCTCTGAGCACGCCCTGCTGCTGCTGTTCAGCAATGGGATGGTGCAG	intergenic
ASHG19A3A042696	0.0111036	2.09806	up	220.306	118.128	7.77293	6.70387	131.12	103.41	126.065	107.786	104.687	86.7894	86.3017	386.615	90.8232	342.071	169.77	295.166	6.24587	7.15126	7.1213	7.25349	6.45025	7.40492	6.64816	8.49223	6.4783	8.31883	7.27933	8.01683	noncoding	ENST00000433115	RP11-445N18.8	Ensembl	471	chr10	-	45646892	45647363		ACGTGAACAACTGGAATGGCTGGACCACCTCTGCACCCACCTCCAGATGACCAGTACCAA	intergenic
ASHG19A3A022505	0.0122753	2.26936	up	184.582	89.8354	7.50811	6.32582	113.186	99.4728	91.7162	89.8363	85.3709	87.5837	63.7091	348.136	72.1419	321.68	112.888	160.786	6.04828	7.09566	6.6562	7.00844	6.18861	7.41514	6.26713	8.3243	6.1769	8.21469	6.61782	6.99043	noncoding	ENST00000423165	RP4-613B23.3	Ensembl	557	chr3	+	42744144	42746120		TATTAGAGAGCCACAGACACCCTGACCCCCAGAGGCCCAGAAAGGCTGGATTCACACTCA	natural antisense	NM_020707	HHATL	protein-cysteine N-palmitoyltransferase	-	42734154	42744319
ASHG19A3A055154	0.0441542	2.24899	up	110.593	51.7829	6.56363	5.39436	51.013	47.5029	42.1037	43.6119	38.9377	23.9904	23.4283	184.255	25.7712	203.25	129.444	160.948	5.01341	6.01094	5.57599	6.02736	5.1644	5.59004	4.97943	7.30113	4.78589	7.45975	6.84704	6.99259	noncoding	uc002qgt.1	BC131616	UCSC_knowngene	2014	chr19	+	55219699	55224842	ENST00000413439,	CAAAACAAGACAGACTCCAAGACTGCCTCACACCCCCAGGATTACACAGTGGAGAATCTC	intergenic
ASHG19A3A041931	0.0325807	2.00994	up	36.9574	19.2397	5.05516	4.04801	35.5467	18.9415	20.3213	20.9184	16.0486	14.8676	9.07993	59.4232	8.69909	70.9453	25.7426	36.6481	4.52399	4.70762	4.57499	5.02117	3.97836	4.89144	3.74515	5.38878	3.32129	5.69289	4.14427	4.62909	noncoding	ENST00000411585	AC010141.8	Ensembl	623	chrY	-	23717737	23719956	ENST00000414540,	ATAACCAGTCCACATGGCCTGCCCACAGCTGAGATGTAAGCTTTGGCAGAGGTGCCTTCC	intergenic
ASHG19A3A034497	0.0298731	2.02564	up	807.865	520.176	9.61287	8.59449	834.409	361.19	238.154	384.074	438.022	241.03	236.015	1267.37	396.344	1196.91	978.115	1396.61	8.70235	8.96141	8.01806	8.93213	8.36638	8.81904	7.96995	10.2645	8.49934	10.2629	10.0109	10.4372	noncoding	ENST00000440681	RP4-736H5.1	Ensembl	189	chr7	+	67092817	67093006		TGTAGCCCTTTTTCAGGCCTACATCTTTACACTACTAGTAAGCCTCTACTTCCATGACAA	intergenic
ASHG19A3A049457	0.00373661	2.97444	up	69.6978	37.5019	5.73133	4.15871	112.865	163.695	5	22.6645	23.1278	48.3159	5	17.8768	60.8725	122.497	18.1466	43.1374	6.04465	7.80866	2.46572	5.1345	4.47546	6.57576	2.49256	3.37634	5.94256	6.62396	3.53131	4.86877	noncoding	AK021444		NRED	1611	chr13	-	38142835	38145562		TAGCTTATGGATGTATAGTCACAATATGAGGGTAAATCAAATGCATTTGTATTCCCCTGC	exon sense-overlapping	NM_001135936	POSTN	periostin isoform 4	-	38136718	38172981
ASHG19A3A049457	0.00373661	2.97444	up	69.6978	37.5019	5.73133	4.15871	112.865	163.695	5	22.6645	23.1278	48.3159	5	17.8768	60.8725	122.497	18.1466	43.1374	6.04465	7.80866	2.46572	5.1345	4.47546	6.57576	2.49256	3.37634	5.94256	6.62396	3.53131	4.86877	noncoding	AK021444		NRED	1611	chr13	-	38142835	38145562		TAGCTTATGGATGTATAGTCACAATATGAGGGTAAATCAAATGCATTTGTATTCCCCTGC	exon sense-overlapping	NM_001135935	POSTN	periostin isoform 3	-	38136718	38172981
ASHG19A3A049457	0.00373661	2.97444	up	69.6978	37.5019	5.73133	4.15871	112.865	163.695	5	22.6645	23.1278	48.3159	5	17.8768	60.8725	122.497	18.1466	43.1374	6.04465	7.80866	2.46572	5.1345	4.47546	6.57576	2.49256	3.37634	5.94256	6.62396	3.53131	4.86877	noncoding	AK021444		NRED	1611	chr13	-	38142835	38145562		TAGCTTATGGATGTATAGTCACAATATGAGGGTAAATCAAATGCATTTGTATTCCCCTGC	exon sense-overlapping	NM_001135934	POSTN	periostin isoform 2	-	38136718	38172981
ASHG19A3A049457	0.00373661	2.97444	up	69.6978	37.5019	5.73133	4.15871	112.865	163.695	5	22.6645	23.1278	48.3159	5	17.8768	60.8725	122.497	18.1466	43.1374	6.04465	7.80866	2.46572	5.1345	4.47546	6.57576	2.49256	3.37634	5.94256	6.62396	3.53131	4.86877	noncoding	AK021444		NRED	1611	chr13	-	38142835	38145562		TAGCTTATGGATGTATAGTCACAATATGAGGGTAAATCAAATGCATTTGTATTCCCCTGC	exon sense-overlapping	NM_006475	POSTN	periostin isoform 1	-	38136718	38172981
ASHG19A3A008219	0.0311687	2.06193	up	68.752	30.9777	5.86756	4.82357	36.0553	29.6384	42.3101	34.6456	32.0168	16.9757	16.9382	132.035	27.3291	133.987	31.2166	65.23	4.54418	5.33828	5.58259	5.71905	4.90143	5.0842	4.56422	6.75871	4.86822	6.78184	4.48079	5.52332	noncoding	uc002hmd.3	TBC1D3	UCSC_knowngene	2721	chr17	-	34745935	34757050	NM_001123391,	CTTCCATCCAGCTGCCCCTAATAATGATGTTTTGCAGTCCCATGGCACATAAGAAATTTA	exon sense-overlapping	NM_001123392	TBC1D3H	"TBC1 domain family, member 3H"	-	34745935	34757050
ASHG19A3A033662	0.0161906	2.31891	up	198.908	86.5157	7.35851	6.14506	86.6284	62.0465	60.6127	60.9139	54.1158	42.9893	54.2488	318.562	56.4045	331.893	207.084	377.044	5.68853	6.40567	6.06463	6.48028	5.60025	6.41993	6.0689	8.17587	5.84126	8.26769	7.60676	8.40161	noncoding	ENST00000481590	TRBV8-1	Ensembl	279	chr7	-	142273055	142273334		GTACAATGTCTCTGGAAACAAACTCAAGCATTTTCCCTCAACCCTGGAGTCTACTAGCAC	intergenic
ASHG19A3A034014	0.0240384	2.21951	up	172.528	89.7485	7.43047	6.28022	133.828	241.891	81.7791	64.3748	109.828	108.443	47.8522	170.447	72.2302	331.266	92.9741	118.745	6.27046	8.36546	6.49343	6.55126	6.5201	7.7151	5.91244	7.17816	6.17825	8.26526	6.30666	6.50756	noncoding	HIT000325634		H-invDB	635	chr7	+	19154851	19155484		GATGCCTTTCCTTTCAGTGGCTGATTGGCACGACCTCTTGAGAATGCATGCATGAAAAAA	natural antisense	NM_000474	TWIST1	twist-related protein 1	-	19155090	19157295
ASHG19A3A018574	0.0344548	2.02066	up	57.7791	25.1757	5.55441	4.53958	24.9011	20.1902	27.5181	19.1253	23.558	16.3288	12.0002	109.382	23.3602	103.548	39.7165	78.1006	4.06518	4.80431	4.99179	4.89994	4.49825	5.02639	4.1142	6.44675	4.66401	6.33556	4.90406	5.81349	noncoding	AL080160		misc_RNA	3404	chr20	+	62109283	62112659		AGCCTTTTGCTTAATCACACTTCCTGGCATCCCACCTACAGAGATGAAATCCATTTAGGT	intergenic
ASHG19A3L0000311	0.0204814	2.35641	up	616.286	297.836	9.18177	7.94518	353.835	254.529	274.547	301.851	245.208	163.476	205.239	960.764	199.108	1160.03	509.079	857.066	7.52986	8.44147	8.21792	8.62373	7.58304	8.27449	7.78921	9.8415	7.55391	10.2216	8.99716	9.68784	noncoding	exon848+	lincRNA-ZW10	lincRNA	153	chr11	+	113592424	113592576		TCTCTCCCCAACACCACCCATCCCCCATGTGGCTACCAGGTTTCCTTCCTAAACAGGTCA
ASHG19A3A032436	0.0487859	2.20011	up	102.275	40.4025	6.33503	5.19746	52.4236	29.4163	45.6375	40.7403	36.7633	22.4241	41.6731	216.771	20.8809	202.432	45.0363	101.868	5.05272	5.32851	5.68853	5.93612	5.08819	5.4914	5.72804	7.55051	4.5151	7.45278	5.11217	6.25087	noncoding	CR609520		misc_RNA	2044	chr1	+	156053477	156055858		CTTACTTAAACAATACTCCCCACTCTCTGCCTTATGACCAGAAAGGTGTAGAGGTGGCAT	intergenic
ASHG19A3L0003311	0.00134745	2.34153	up	87.1334	49.3299	6.35905	5.13159	34.4084	45.8471	69.0224	91.434	39.0826	47.4201	11.4448	76.5213	14.6458	60.2815	127.375	201.296	4.48392	5.96268	6.25506	7.0347	5.17084	6.55305	4.04727	5.82299	4.01661	5.42397	6.81586	7.35689	noncoding	AF279774	lincRNA-GAP43	lincRNA	1205	chr3	+	115036855	115439886	NM_002045,NM_001130064,	AAAGAAGAGGAACCTGAGGCTGACCAAGAACATGCCTGAACTCTAAGAAATGGCTTTCCA	exon sense-overlapping	NM_002045	GAP43	neuromodulin isoform 2	+	115342150	115440334
ASHG19A3L0003311	0.00134745	2.34153	up	87.1334	49.3299	6.35905	5.13159	34.4084	45.8471	69.0224	91.434	39.0826	47.4201	11.4448	76.5213	14.6458	60.2815	127.375	201.296	4.48392	5.96268	6.25506	7.0347	5.17084	6.55305	4.04727	5.82299	4.01661	5.42397	6.81586	7.35689	noncoding	AF279774	lincRNA-GAP43	lincRNA	1205	chr3	+	115036855	115439886	NM_002045,NM_001130064,	AAAGAAGAGGAACCTGAGGCTGACCAAGAACATGCCTGAACTCTAAGAAATGGCTTTCCA	exon sense-overlapping	NM_001130064	GAP43	neuromodulin isoform 1	+	115342150	115440334
ASHG19A3A009234	0.00764377	2.19695	up	973.708	584.834	10.0019	8.86643	746.672	649.794	432.6	547.25	465.006	367.102	307.236	1395.96	542.695	1456.68	1014.8	1425.46	8.53946	9.8144	8.87389	9.40148	8.44415	9.38028	8.32157	10.4132	8.95314	10.5352	10.0664	10.467	noncoding	ENST00000427400	AC025627.2	Ensembl	950	chr17	+	19505571	19506521		TAGCATTCTGCATATGTTATATGGCCTGTCCTAATTTCCAGCATTCCACCTCAAACATAG	intergenic
ASHG19A3A016059	0.0266531	2.00339	up	81.784	37.2822	6.10801	5.10557	53.8276	29.5235	34.6714	30.7424	35.1756	21.6872	33.2712	139.436	28.3	127.991	38.4471	141.324	5.0858	5.33328	5.31629	5.55667	5.02671	5.44067	5.43811	6.83899	4.91879	6.70096	4.84775	6.77752	noncoding	AK098124		RNAdb	2470	chr2	+	101637762	101640490		GTGTTCCCTTGTTACCCTGACATCCTTACCCACATGAACATGTAATTTTCACGTTGGTTT	natural antisense	NM_001102426	TBC1D8	TBC1 domain family member 8	-	101623689	101767846
ASHG19A3A051377	0.0470902	2.02923	up	1038.4	588.185	9.92229	8.90136	786.949	753.918	683.673	589.323	692.482	384.508	449.289	1714.05	567.23	2359.85	349.484	428.779	8.61093	10.008	9.54585	9.49049	8.98019	9.44103	8.8289	10.7099	9.0153	11.2662	8.42698	8.61806	noncoding	uc001wtw.1	BX161496	UCSC_knowngene	1238	chr14	+	36988520	36991722		TAGTTATTATCATGACTATCCCCACCCCCTCTTAGGTCCCAAGACCTGAGTAAAAGGAAG	natural antisense	NM_001079668	NKX2-1	homeobox protein Nkx-2.1 isoform 1	-	36985603	36989430
ASHG19A3A051377	0.0470902	2.02923	up	1038.4	588.185	9.92229	8.90136	786.949	753.918	683.673	589.323	692.482	384.508	449.289	1714.05	567.23	2359.85	349.484	428.779	8.61093	10.008	9.54585	9.49049	8.98019	9.44103	8.8289	10.7099	9.0153	11.2662	8.42698	8.61806	noncoding	uc001wtw.1	BX161496	UCSC_knowngene	1238	chr14	+	36988520	36991722		TAGTTATTATCATGACTATCCCCACCCCCTCTTAGGTCCCAAGACCTGAGTAAAAGGAAG	natural antisense	NM_003317	NKX2-1	homeobox protein Nkx-2.1 isoform 2	-	36985603	36988903
ASHG19A3A016448	0.0135643	2.11686	up	105.785	48.7264	6.56614	5.48422	59.6	51.1098	48.217	49.7655	50.0257	28.595	32.074	203.532	43.6461	187.376	58.7957	114.332	5.21001	6.11555	5.76206	6.20859	5.4943	5.84166	5.39604	7.45445	5.49765	7.32986	5.54524	6.44675	noncoding	ENST00000413391	AC009476.1	Ensembl	526	chr2	+	146951863	146952389		ATTAACTCATACATAAAGAAGCCCTCCTTGCTGCATTGAAATCATCCTTACTGAATAGAA	intergenic
ASHG19A3A035831	0.00302105	2.5836	up	1292.84	483.276	9.90824	8.53886	593.706	350.822	297.521	367.349	343.942	456.039	269.9	1059.52	370.352	915.398	1024.24	4607.93	8.22097	8.91479	8.33519	8.87094	8.0356	9.67965	8.15324	9.99316	8.40296	9.82822	10.0852	12.1627	noncoding	NR_002734	PTTG3P	RefSeq_NR	609	chr8	-	67679633	67680240	NM_004219,	TGAAGATGCCCTCTCCACCATGGAAATCCAATCTGTTGCAGTCTCCTTTAAGCATTCTGT	intronic antisense	NM_001033578	SGK3	serine/threonine-protein kinase Sgk3 isoform 1	+	67624652	67774257
ASHG19A3A035831	0.00302105	2.5836	up	1292.84	483.276	9.90824	8.53886	593.706	350.822	297.521	367.349	343.942	456.039	269.9	1059.52	370.352	915.398	1024.24	4607.93	8.22097	8.91479	8.33519	8.87094	8.0356	9.67965	8.15324	9.99316	8.40296	9.82822	10.0852	12.1627	noncoding	NR_002734	PTTG3P	RefSeq_NR	609	chr8	-	67679633	67680240	NM_004219,	TGAAGATGCCCTCTCCACCATGGAAATCCAATCTGTTGCAGTCTCCTTTAAGCATTCTGT	intronic antisense	NM_001204173	C8orf44-SGK3	serine/threonine-protein kinase Sgk3	+	67579786	67774257
CUST_51_PI426075208	0.0497586	2.16038	up	1001.63	522.7	9.84762	8.73633	644.788	610.137	683.309	465.276	484.846	338.129	618.518	2154.55	360.884	1952.91	343.851	488.765	8.33855	9.72639	9.54491	9.19372	8.50387	9.27619	9.26541	11.0619	8.36404	10.999	8.40122	8.82846	noncoding	nc-HOXB4-173+	nc-HOXB4-173	HOX cluster	138	chr17	+	46664300	46664438		AATCCCCCACCCCGCCAACCATTACCACCATGAGACTTGTGTGTGGAGTTGACTGTAGAG	intergenic
ASHG19A3A042903	0.0241266	2.07731	up	83.2401	39.1605	6.0928	5.03808	32.1042	23.4803	28.5515	24.2889	29.1327	27.7044	26.7055	133.589	19.9712	137.094	98.4981	153.284	4.39884	5.01452	5.04184	5.23394	4.77632	5.79645	5.15427	6.77772	4.45552	6.81946	6.40171	6.9147	noncoding	ENST00000418575	RP11-343J3.4	Ensembl	892	chr10	-	71353796	71354688		GCTACCATAGCCCTATTCAATCTGTACTTTTATATGTGCCTAATCTACTCTACTTCACTA	intergenic
ASHG19A3A054701	0.00308824	2.34099	up	630.571	333.169	9.18778	7.96066	414.351	295.149	344.167	533.091	438.94	455.811	408.547	958.349	301.247	1361.94	91.7583	179.084	7.74794	8.65358	8.54067	9.36122	8.3682	9.67877	8.69544	9.83654	8.12892	10.4404	6.28279	7.15616	noncoding	U23861		misc_RNA	174	chr16	+	67264095	67264355		CTCACGGTATGTGGCCTGCTTCTGCTGCTGCTGTAGCACTCGTTCCCGGCAAGTCCGATA	natural antisense	NM_013241	FHOD1	FH1/FH2 domain-containing protein 1	-	67263291	67281425
ASHG19A3L0002582	0.0427997	2.133	up	57.4424	20.2324	5.3329	4.24002	29.1858	12.3022	18.022	18.7252	15.9532	13.0944	14.1632	150.257	22.2627	102.172	21.8076	48.1034	4.27629	4.10467	4.41737	4.87028	3.96979	4.70408	4.32666	6.96537	4.60052	6.30931	3.84947	5.0437	noncoding	chr3:126825067-126831976+	lincRNA-TPRA1-3	lincRNA	6910	chr3	+	126825067	126831976		GGACAGTGACCATCCTCCAACCTCCATGACTCTTAAAAGAGGCATGTCCAATACTTAATT	intergenic
ASHG19A3A015227	0.00574731	2.54908	up	85.3077	35.1086	6.30675	4.95677	55.1659	48.7017	28.8082	50.9368	45.7835	33.8895	31.9372	144.306	20.9522	175.708	28.0043	58.304	5.11299	6.04514	5.05435	6.23767	5.37697	6.08676	5.39039	6.89801	4.51944	7.22686	4.28647	5.34606	noncoding	ENST00000431968	RP3-477M7.6	Ensembl	147	chr1	+	8969818	8969965		GCCACACGACCAGGAGTATACTACGGTCAATGGTCAGAAATCTGCAGAGCTAGCCACAGT	intergenic
ASHG19A3A024598	0.00944392	2.73795	up	176.488	87.4802	7.37125	5.91815	75.5931	112.19	45.7725	64.9488	43.2422	55.1473	24.4524	181.371	59.0929	328.621	276.728	316.649	5.51177	7.26233	5.69289	6.56368	5.29782	6.75783	5.0399	7.2736	5.90331	8.25024	8.06321	8.11979	noncoding	ENST00000502779	RP11-75N20.3	Ensembl	1034	chr4	-	109709900	109710934		AATGCTAGACTGAGAAAGAGAAGATCAAGAAACTGCCAGAATACAACCCCCCAACCCTCT	intergenic
ASHG19A3A013355	0.00212631	2.53971	up	135.312	62.1582	7.15716	5.8125	72.1645	117.987	70.1859	69.8288	47.469	74.0009	38.6191	189.245	64.1919	187.309	80.3187	173.505	5.4502	7.3306	6.28087	6.66159	5.42536	7.17437	5.63329	7.34145	6.01999	7.32869	6.06526	7.10627	noncoding	BC050294		misc_RNA	5158	chr2	-	21341576	21346717		TTTTAAACAATACAAGGGACCTTGGGACACTTTAACACACACACACACACACCTTTCTCT	intergenic
ASHG19A3A015374	0.00887904	3.77322	up	321.85	130.55	8.49231	6.57651	227.062	373.513	36.6789	375.565	96.1496	256.617	74.3405	395.556	246.09	328.117	102.979	201.733	6.93975	9.00906	5.39347	8.89974	6.33867	8.90815	6.45803	8.52862	7.85271	8.2471	6.47645	7.36119	noncoding	ENST00000484962	AC012065.7	Ensembl	1437	chr2	+	20877568	20879005		CCTCCCAGGGCTGGTAGAAACCTATGTGTATATATATTCTCAAATTTAAATAGATTGTAC	intergenic
ASHG19A3A021810	0.0364046	2.18641	up	155.993	66.7245	7.04407	5.9155	82.6623	59.8691	77.2008	50.4533	60.9689	38.9857	54.8812	327.493	46.5461	266.602	78.088	192.554	5.63041	6.35032	6.42211	6.22548	5.76143	6.28591	6.08566	8.22152	5.5773	7.90116	6.01611	7.28002	noncoding	ENST00000513484	RP11-639F1.1	Ensembl	108	chr3	-	155093471	155093579		AAAGTGCCTTTCCCCAGACAGTTAGAATGTGTAATGAAGATGGAAATTTCCGAGACCTGA	intergenic
ASHG19A3A043683	0.0216876	2.06098	up	432.459	243.016	8.69671	7.65338	303.733	203.581	198.04	195.397	228.119	124.703	143.063	645.413	172.962	697.925	412.178	727.735	7.33095	8.12321	7.74941	8.02424	7.49036	7.89499	7.31204	9.26292	7.35509	9.42494	8.68242	9.44995	noncoding	ENST00000452981	RP11-56H7.2	Ensembl	186	chr10	+	21130303	21130489		AAGGCCCCCTTTACTATCTCTGATGGAATCTATGGCTCAACATTCATGATGATGAATGGA	intronic antisense	NM_006393	NEBL	nebulette isoform 1	-	21068902	21186531
ASHG19A3A043683	0.0216876	2.06098	up	432.459	243.016	8.69671	7.65338	303.733	203.581	198.04	195.397	228.119	124.703	143.063	645.413	172.962	697.925	412.178	727.735	7.33095	8.12321	7.74941	8.02424	7.49036	7.89499	7.31204	9.26292	7.35509	9.42494	8.68242	9.44995	noncoding	ENST00000452981	RP11-56H7.2	Ensembl	186	chr10	+	21130303	21130489		AAGGCCCCCTTTACTATCTCTGATGGAATCTATGGCTCAACATTCATGATGATGAATGGA	intronic antisense	NM_001173484	NEBL	nebulette isoform 3	-	21068902	21463116
ASHG19A3A043683	0.0216876	2.06098	up	432.459	243.016	8.69671	7.65338	303.733	203.581	198.04	195.397	228.119	124.703	143.063	645.413	172.962	697.925	412.178	727.735	7.33095	8.12321	7.74941	8.02424	7.49036	7.89499	7.31204	9.26292	7.35509	9.42494	8.68242	9.44995	noncoding	ENST00000452981	RP11-56H7.2	Ensembl	186	chr10	+	21130303	21130489		AAGGCCCCCTTTACTATCTCTGATGGAATCTATGGCTCAACATTCATGATGATGAATGGA	intronic antisense	NM_213569	NEBL	nebulette isoform 2	-	21068902	21463116
ASHG19A3A028307	0.0242855	2.14839	up	89.2942	35.4689	6.14262	5.03936	30.1104	25.3513	38.1393	26.3447	28.3337	22.9758	38.8186	182.534	24.0952	161.472	53.3164	117.087	4.31668	5.12064	5.45004	5.34568	4.73626	5.52848	5.64038	7.28364	4.70213	7.09134	5.3907	6.48592	noncoding	ENST00000515504	CTC-537E7.1	Ensembl	587	chr5	+	67819704	67825834		AAACTGGGTAACTCCTGATCCCTCCACCCAGTTTCAAAAGACAAAATAAGGTGCAGCTCT	intergenic
ASHG19A3A000414	0.00318925	2.05019	up	76.0828	35.4386	6.04608	5.01033	40.6513	29.3881	37.245	51.6068	44.083	36.7034	38.8998	202.689	23.7681	91.48	27.9843	44.6292	4.71047	5.32701	5.41577	6.25506	5.32213	6.20052	5.64322	7.44778	4.68566	6.12046	4.28471	4.92566	noncoding	ENST00000499690	AC093087.1	Ensembl	2182	chr7	+	140037708	140040016		gcgattatcttgcctcagcctcccaagtagctgggattaAAAgagacagggtctttctct	intronic antisense	NM_032295	SLC37A3	sugar phosphate exchanger 3 isoform 2	-	140033551	140098311
ASHG19A3A000414	0.00318925	2.05019	up	76.0828	35.4386	6.04608	5.01033	40.6513	29.3881	37.245	51.6068	44.083	36.7034	38.8998	202.689	23.7681	91.48	27.9843	44.6292	4.71047	5.32701	5.41577	6.25506	5.32213	6.20052	5.64322	7.44778	4.68566	6.12046	4.28471	4.92566	noncoding	ENST00000499690	AC093087.1	Ensembl	2182	chr7	+	140037708	140040016		gcgattatcttgcctcagcctcccaagtagctgggattaAAAgagacagggtctttctct	intronic antisense	NM_207113	SLC37A3	sugar phosphate exchanger 3 isoform 1	-	140033551	140098311
ASHG19A3L0001061	0.0431491	2.12839	up	47.7738	22.1443	5.38506	4.2953	20.7349	16.7861	24.8108	23.5471	26.2361	20.4126	23.594	86.4511	6.81968	88.8849	30.6706	50.5611	3.83334	4.53931	4.8513	5.18804	4.63705	5.3506	4.99156	6.03694	3.01139	6.072	4.44714	5.12347	noncoding	chr2:129541655-129552355-	lincRNA-HS6ST1-6	lincRNA	10701	chr2	-	129541655	129552355		ATCCCTTATCCATGGGCTCCATGCTGTGCCTCAGACAGGATGCTGAGTTTCACCCGCCAA	intergenic
ASHG19A3A038701	0.0332057	2.00118	up	829.932	518.285	9.74169	8.74083	600.767	442.551	511.308	515.713	476.661	325.004	524.789	1292.8	287.833	1497.07	708.352	906.447	8.23878	9.25375	9.10814	9.32973	8.47586	9.22217	9.04607	10.2971	8.06959	10.5745	9.50656	9.77289	noncoding	ENST00000445641	RP11-381O7.6	Ensembl	643	chr9	+	66954106	66954749	ENST00000433281,ENST00000416546,ENST00000412149,	ATGCACCAGCCCTCCCTACAAGGCTCCTACCACCTGGCCACTGCTGCAGCCCGTCCATCG	intergenic
ASHG19A3A031666	0.038956	2.10832	up	233.847	118.111	7.70958	6.63348	203.343	101.623	97.0276	100.377	99.2571	53.0914	65.4807	470.672	90.918	387.403	152.641	289.916	6.8006	7.12445	6.73896	7.15275	6.37941	6.70323	6.29615	8.77875	6.47926	8.51045	7.10649	7.98783	noncoding	ENST00000406100	XXbac-BPG55C20.3	Ensembl	1752	chr6	+	58263734	58266381		GCTTTTCGGGTAGATCCTACTGCCACCCTAGCTATGGGCACATGTCAGAGTCCCATGTAA	intergenic
ASHG19A3A014202	0.00256393	2.28045	up	650.567	436.499	9.54372	8.3544	844.424	632.792	465.873	831.271	452.947	495.551	150.276	777.61	441.513	686.885	263.959	479.291	8.71852	9.77013	8.98019	9.95412	8.40956	9.80522	7.37934	9.53026	8.65124	9.40056	7.98752	8.802	noncoding	uc002the.2	LOC541471	UCSC_knowngene	1583	chr2	-	111965358	112252692	ENST00000439362,	TAGGATAAAGCAACAAGCCTGGACTTTGCTCTACAACAGGGTTTTGCATAGGGAGTGGTA	intergenic
ASHG19A3A000363	0.0100848	2.36884	up	725.617	378.489	9.53879	8.29461	570.844	492.235	394.427	343.185	349.622	256.791	255.843	1333.54	383.461	1139.97	316.734	787.981	8.16734	9.42454	8.73755	8.78791	8.05448	8.90984	8.0808	10.3489	8.45365	10.1883	8.27382	9.57326	noncoding	ENST00000455754	AC106875.1	Ensembl	1059	chr2	+	11821585	11823449		TTCCCCTTCGCCTTCTGCCGTCATTTGACAGGAAATTAGGATGAGCACGAGCAAAGTCGG	intergenic
ASHG19A3A000492	0.0140109	3.62429	up	411.602	164.454	8.8113	6.9536	249.226	284.978	89.7495	462.487	165.758	253.798	38.7349	751.114	156.336	332.671	286.917	384.566	7.05798	8.59831	6.63154	9.18594	7.05372	8.89214	5.63778	9.48255	7.21737	8.27323	8.12321	8.43562	noncoding	ENST00000512300	CTC-327F10.5	Ensembl	793	chr5	-	147265648	147266441		CATCAATGTGAACAGTGGTTTCCTCTAATTTGTGGAATTTATGGATGAAGAGAATGAAAG	intergenic
ASHG19A3A027843	0.00322083	2.31704	up	585.392	351.947	9.34631	8.13402	502.565	545.448	485.873	536.081	370.876	393.668	191.393	770.407	356.226	906.403	204.75	360.346	7.99794	9.57553	9.04009	9.36887	8.13724	9.46896	7.69827	9.51611	8.3461	9.81532	7.58449	8.33305	noncoding	uc011cly.1	BC013821	UCSC_knowngene	2680	chr5	+	478317	480997		ATTCTGTCTGAATGAATGGAGTTTCCAGGCCCCCACTGGCCCTCTGTGTGAGGGTCTGCA	natural antisense	NM_004174	SLC9A3	sodium/hydrogen exchanger 3	-	473333	524549
ASHG19A3A000168	0.04512	2.42304	up	74.5991	26.7591	5.86488	4.58806	31.1269	30.0134	30.3246	46.9524	41.3155	15.4052	17.008	165.734	16.9814	152.779	23.7983	36.7105	4.35855	5.35791	5.12376	6.13169	5.24164	4.94069	4.56862	7.12518	4.2302	7.00207	4.00558	4.63172	noncoding	ENST00000424010	AC010980.2	Ensembl	349	chr2	+	223185392	223186378		AGAGCCCAGGCAGCCCTGCAGCCCACATCTAGGTTTCTCTGCAGAAGACAGCAAGATGCC	intergenic
ASHG19A3A000436	0.0107654	2.30907	up	52.6604	20.9567	5.45505	4.24773	25.6495	20.5792	28.5853	23.1013	20.4013	17.9232	21.7884	117.75	17.2599	94.6999	12.0557	41.909	4.10449	4.83244	5.04356	5.16316	4.30315	5.16371	4.88245	6.56983	4.25364	6.17624	2.89912	4.8249	noncoding	ENST00000503711	CSN1S2A	Ensembl	500	chr4	+	70934799	70950837		GAGATAAAGCACTCCTCCTCTTCCAGTGAGGAAACTGCAAATAAAATAGATACGATGGTG	intergenic
ASHG19A3A054031	0.0318354	2.53735	up	53.2478	19.4978	5.42946	4.08613	22.0239	17.7538	17.9806	21.5501	24.0451	13.455	6.57155	103.15	11.2047	88.9225	35.1609	74.6553	3.90495	4.61586	4.41421	5.05998	4.52625	4.74418	3.32293	6.34107	3.64876	6.07239	4.69971	5.74327	noncoding	NR_024406	LOC732275	RefSeq_NR	2618	chr16	-	86365455	86379285		CAGGCTCCCTAACCCAGTCCTGGATATCTGTGAAAGAATGAGTGGATCCCCACAGGCCAG	intergenic
ASHG19A3A037695	0.0434584	2.50147	up	126.769	42.2152	6.46281	5.14003	43.5337	28.0878	34.8377	31.8937	24.6601	17.2854	29.9256	268.47	19.4217	208.664	100.912	206.215	4.80514	5.26045	5.32213	5.60376	4.55493	5.11124	5.30445	7.89168	4.41237	7.50186	6.44118	7.40787	noncoding	ENST00000415471	RP11-100G15.10	Ensembl	211	chr9	-	94912662	94919727	NM_174937,	ATTACACAAAATCGTGTTTGACCCACGCTATCTCCTGCTCAACTCTGAGGAACGAAAGCA	intergenic
ASHG19A3A000037	0.0167377	2.19315	up	754.084	429.276	9.6222	8.48919	421.169	344.541	559.063	576.767	416.37	371.107	409.384	1399.14	256.624	1138.93	513.045	694.023	7.76847	8.89115	9.248	9.46326	8.3037	9.39619	8.69699	10.4162	7.90597	10.1866	9.01199	9.37974	noncoding	BC040186		RNAdb	4580	chr10	-	119243810	119301845		ctataagccaaggaacgccaaagattgccaCCCACCCCACTCTATGCTGTCCACAGCCTC	bidirectional	NM_001165924	EMX2	homeobox protein EMX2 isoform 2	+	119301955	119309057
ASHG19A3A000037	0.0167377	2.19315	up	754.084	429.276	9.6222	8.48919	421.169	344.541	559.063	576.767	416.37	371.107	409.384	1399.14	256.624	1138.93	513.045	694.023	7.76847	8.89115	9.248	9.46326	8.3037	9.39619	8.69699	10.4162	7.90597	10.1866	9.01199	9.37974	noncoding	BC040186		RNAdb	4580	chr10	-	119243810	119301845		ctataagccaaggaacgccaaagattgccaCCCACCCCACTCTATGCTGTCCACAGCCTC	bidirectional	NM_004098	EMX2	homeobox protein EMX2 isoform 1	+	119301955	119309057
ASHG19A3A047012	0.0259678	2.22713	up	8887.79	5091.38	13.0548	11.8996	7101.83	6989.57	6258.85	6554.99	7242.59	3480.93	3883.71	18913.3	4529.69	13690.2	1531.62	3697.64	11.7141	13.258	12.7996	12.8098	12.3831	12.5263	11.8826	14.1127	11.9437	13.7658	10.6745	11.8562	noncoding	ENST00000465511	RP11-861M13.1	Ensembl	891	chr11	+	118431404	118432295		AAATGTCCCTTGCTCAGAAGAAACATCAGGTAGCTTAAAAGAAGGCAAGCTCCCTCAGAG	intronic antisense	NM_001168618	IFT46	intraflagellar transport protein 46 homolog	-	118415242	118436791
ASHG19A3A047012	0.0259678	2.22713	up	8887.79	5091.38	13.0548	11.8996	7101.83	6989.57	6258.85	6554.99	7242.59	3480.93	3883.71	18913.3	4529.69	13690.2	1531.62	3697.64	11.7141	13.258	12.7996	12.8098	12.3831	12.5263	11.8826	14.1127	11.9437	13.7658	10.6745	11.8562	noncoding	ENST00000465511	RP11-861M13.1	Ensembl	891	chr11	+	118431404	118432295		AAATGTCCCTTGCTCAGAAGAAACATCAGGTAGCTTAAAAGAAGGCAAGCTCCCTCAGAG	intronic antisense	NM_020153	IFT46	intraflagellar transport protein 46 homolog	-	118415242	118436791
ASHG19A3A007501	0.0281868	2.09094	up	175.11	90.8615	7.36037	6.29622	117.683	80.2001	100.953	84.6769	109.951	57.7319	91.3542	339.903	51.2701	297.039	73.9575	191.11	6.10013	6.77344	6.79713	6.92966	6.52062	6.82652	6.72085	8.28403	5.7098	8.0839	5.92879	7.26467	noncoding	NR_027314	LOC150527	RefSeq_NR	2114	chr2	-	131294142	131307468		GTCTAGTCCACCTCGTCCCTCTCTGCAGCAGGCATGTTCCTACGTGAAGCATGGAGTTAC	intergenic
ASHG19A3A020584	0.00361644	2.07354	up	172.438	95.1477	7.4306	6.37851	122.841	103.486	110.175	129.958	108.335	60.2954	80.1256	316.803	80.5619	260.919	68.8485	163.168	6.15444	7.15253	6.92729	7.49051	6.49894	6.89322	6.55197	8.16575	6.32594	7.8678	5.81247	7.01384	noncoding	ENST00000502868	AL021392.1	Ensembl	3283	chr22	+	46999594	47003264		CCACCCTGTGATGGTTGTGATGTCCTTTCCTGAGCCACAGTTCCCTCGTGTCTTTAAAAA	intergenic
CUST_40_PI426075208	0.0271224	2.33127	up	4374.97	2247.98	12.0895	10.8684	2709.95	3068.42	2316.4	2035.83	2196.55	1429.55	1721.41	7001.47	1766.14	7369.56	2777.4	5345	10.3191	12.056	11.364	11.1683	10.6493	11.2731	10.6967	12.7534	10.622	12.9272	11.5591	12.3587	noncoding	nc-HOXB1-156+	nc-HOXB1-156	HOX cluster	128	chr17	+	46609401	46609529		TCTCCTGGTTCCCTCCTACCTGTCTCTCCTTCACCACCCTCCATCTCCTTCCAAAAAAAA	intergenic
ASHG19A3A019875	0.0324303	2.08955	up	2800.74	1701.61	11.4778	10.4146	2343.63	1740.46	2349.54	2334.91	1872.08	976.311	1069.39	4738.57	1504.25	5040.33	1070.74	1973.83	10.1371	11.2433	11.3825	11.3683	10.4153	10.7243	10.0259	12.2115	10.3735	12.3708	10.1537	10.9488	noncoding	NR_002570	CYP2D7P1	RefSeq_NR	1680	chr22	-	42536215	42540575	NM_001025161,NM_000106,	GTCCCCAGCCTGCTCCCTAGCCAGAGGCTCTAATGTACAATAAAGCAATGTGGTAGTTCC	intergenic
ASHG19A3A024889	0.0229624	2.22145	up	6665.98	3990.56	12.8313	11.6798	4061.37	5994.04	4911.45	4939.96	4095.72	2851.44	3801.88	7620.32	2491.74	9476.62	4581.2	9113.51	10.8923	13.0527	12.4444	12.4189	11.5392	12.2493	11.8517	12.8672	11.0849	13.2785	12.2665	13.1212	noncoding	ENST00000503579	RP11-627H22.9	Ensembl	789	chr4	-	156372768	156373557		AATTCTAGTACTATTTTCGCCTGACCTCCTGGGCGACCCAGATAACTATGCATTAGCCAA	intergenic
CUST_7_PI426265844	0.00122939	4.25394	up	299.708	93.4081	8.22326	6.13446	180.577	440.695	58.8091	88.7431	65.1778	170.375	20.0135	209.528	93.2271	553.354	142.645	335.554	6.65187	9.24528	6.02768	6.99147	5.84441	8.33084	4.77273	7.49584	6.51657	9.05961	6.99348	8.2165	noncoding	chr10:127700955-127703336	CAR Intergenic 10	lncRNAdb	2375	chr10	-	127700955	127703336		CTCATATTGGGGTTCGACAGGTAAACACAAACTGCTATTTCAGTAGAAAAAGTTATTGTT	exon sense-overlapping	NM_003474	ADAM12	disintegrin and metalloproteinase	-	127702901	128077127
ASHG19A3A000460	0.0286528	2.0381	up	105.903	49.5012	6.48669	5.45946	54.4844	39.7755	45.6243	45.5619	42.356	22.2507	34.9613	174.97	28.3101	178.613	91.2712	174.245	5.09978	5.76443	5.68814	6.08796	5.27311	5.4801	5.50352	7.22072	4.91909	7.25383	6.27314	7.11309	noncoding	ENST00000506383	AL161940.1	Ensembl	3240	chr20	+	59205911	59228954		GAGGCTTACCAGTGACGAGCAAGCGACACACGCTTATTCCCTGCCTCCACCAAAGAAGTG	intergenic
ASHG19A3A040661	0.012825	2.06828	up	217.72	121.197	7.70165	6.65321	118.525	108.945	105.956	96.3444	90.3422	68.0906	109.342	301.096	57.2976	304.752	245.716	427.089	6.10827	7.21941	6.86751	7.1015	6.25533	7.0659	6.95902	8.08158	5.86244	8.12806	7.8667	8.61344	noncoding	BC131500		misc_RNA	441	chrX	+	6983504	6983935		GCTACTTATGGGTCACGTGTTCTCTGTATTCAATACACCATTCTCCTCCAATCGCAGTGA	intronic antisense	NM_001178135	HDHD1	pseudouridine-5'-monophosphatase isoform c	-	6975626	7066231
ASHG19A3A040661	0.012825	2.06828	up	217.72	121.197	7.70165	6.65321	118.525	108.945	105.956	96.3444	90.3422	68.0906	109.342	301.096	57.2976	304.752	245.716	427.089	6.10827	7.21941	6.86751	7.1015	6.25533	7.0659	6.95902	8.08158	5.86244	8.12806	7.8667	8.61344	noncoding	BC131500		misc_RNA	441	chrX	+	6983504	6983935		GCTACTTATGGGTCACGTGTTCTCTGTATTCAATACACCATTCTCCTCCAATCGCAGTGA	intronic antisense	NM_001178136	HDHD1	pseudouridine-5'-monophosphatase isoform d	-	6966960	7066231
ASHG19A3A040661	0.012825	2.06828	up	217.72	121.197	7.70165	6.65321	118.525	108.945	105.956	96.3444	90.3422	68.0906	109.342	301.096	57.2976	304.752	245.716	427.089	6.10827	7.21941	6.86751	7.1015	6.25533	7.0659	6.95902	8.08158	5.86244	8.12806	7.8667	8.61344	noncoding	BC131500		misc_RNA	441	chrX	+	6983504	6983935		GCTACTTATGGGTCACGTGTTCTCTGTATTCAATACACCATTCTCCTCCAATCGCAGTGA	intronic antisense	NM_001135565	HDHD1	pseudouridine-5'-monophosphatase isoform a	-	6966960	7066231
ASHG19A3A040661	0.012825	2.06828	up	217.72	121.197	7.70165	6.65321	118.525	108.945	105.956	96.3444	90.3422	68.0906	109.342	301.096	57.2976	304.752	245.716	427.089	6.10827	7.21941	6.86751	7.1015	6.25533	7.0659	6.95902	8.08158	5.86244	8.12806	7.8667	8.61344	noncoding	BC131500		misc_RNA	441	chrX	+	6983504	6983935		GCTACTTATGGGTCACGTGTTCTCTGTATTCAATACACCATTCTCCTCCAATCGCAGTGA	intronic antisense	NM_012080	HDHD1	pseudouridine-5'-monophosphatase isoform b	-	6966960	7066231
ASHG19A3A009957	0.0270942	2.23937	up	139.895	59.8796	6.92792	5.76482	56.941	61.411	80.3111	57.8756	54.5976	34.3335	37.0305	285.998	56.3514	252.181	74.0462	147.571	5.14986	6.38865	6.47107	6.40899	5.61271	6.10779	5.58336	8.0037	5.83985	7.80936	5.93208	6.84902	noncoding	uc002jqy.1	AK093500	UCSC_knowngene	1812	chr17	+	74136636	74150364		AAGATGTGTAAGAAATTAGCCCATGGACCCCAGCTCCACCTGAACATCAATATACCGTGA	natural antisense	NM_052916	RNF157	RING finger protein 157	-	74138533	74236390
ASHG19A3A009957	0.0270942	2.23937	up	139.895	59.8796	6.92792	5.76482	56.941	61.411	80.3111	57.8756	54.5976	34.3335	37.0305	285.998	56.3514	252.181	74.0462	147.571	5.14986	6.38865	6.47107	6.40899	5.61271	6.10779	5.58336	8.0037	5.83985	7.80936	5.93208	6.84902	noncoding	uc002jqy.1	AK093500	UCSC_knowngene	1812	chr17	+	74136636	74150364		AAGATGTGTAAGAAATTAGCCCATGGACCCCAGCTCCACCTGAACATCAATATACCGTGA	natural antisense	NM_001454	FOXJ1	forkhead box protein J1	-	74132414	74137380
ASHG19A3A014464	0.00682668	3.574	up	445.278	165.556	8.47697	6.63943	163.872	377.889	302.193	378.993	252.134	169.355	77.4309	815.544	180.797	874.429	16.9101	55.4552	6.52413	9.02371	8.35505	8.91245	7.62261	8.32338	6.5079	9.59018	7.41812	9.74772	3.40874	5.26435	noncoding	ENST00000445497	AC105402.1	Ensembl	241	chr2	-	149621132	149621373		TTGTAGGCAAGCAGTTAGAAGATGGCTGCACTGTTTGTGACTACAACATTCAGAAAGAGT	intergenic
ASHG19A3A030053	0.0147291	2.67985	up	70.6011	21.6244	5.74207	4.31992	20.7982	18.2645	19.4136	20.4179	19.7917	16.4527	11.7681	140.211	17.9326	131.288	40.0419	96.972	3.83649	4.65611	4.51229	4.98751	4.26294	5.03764	4.0853	6.84856	4.30446	6.7493	4.91803	6.1733	noncoding	ENST00000429053	RP13-476E20.1	Ensembl	483	chr6	-	53655672	53659072		ATGAAGCTCATTTCTGCCACCCTTCCTAGAAAACTGGTTCCTGACAGAGACATGTGGAAA	bidirectional	NM_018214	LRRC1	leucine-rich repeat-containing protein 1	+	53659777	53788919
ASHG19A3A035236	0.0138724	2.49569	up	694.777	330.63	9.44847	8.12903	397.831	407.565	363.998	403.312	365.757	228.773	235.651	1382.59	249.134	1093.48	371.411	652.943	7.68679	9.13618	8.61883	9.00354	8.11694	8.74363	7.96718	10.4008	7.86728	10.124	8.51717	9.28278	noncoding	ENST00000448886	AC073264.6	Ensembl	166	chr7	+	143275999	143276165		CTCCACCTGCCAACGTCAGTGCCACACTCGTGTCTGAAAGGAATAACAGGAACAGGACAG	intergenic
ASHG19A3A035822	0.0152417	2.09483	up	42.7784	19.5032	5.25268	4.18585	24.0454	15.9459	26.6312	22.4123	15.1369	21.2715	16.9322	58.3676	14.4725	89.5278	19.8011	49.1452	4.01857	4.46461	4.94974	5.11948	3.89963	5.41376	4.5636	5.35551	4.00122	6.0847	3.68233	5.07801	noncoding	uc003xvk.1	AK094960	UCSC_knowngene	2506	chr8	-	66439242	66474887		AATGACTGAATAGGGGCAGAGTCCCTTCCTGGTCCTGAAACGTGGAAATTGATTATAGCA	intergenic
ASHG19A3A043274	0.0217921	2.52672	up	40.5842	19.2324	5.21594	3.87868	37.6549	32.2103	9.07492	19.0772	18.3911	17.9345	5	74.622	23.9752	70.0274	21.2983	29.634	4.60809	5.46168	3.50349	4.89609	4.1634	5.16471	2.49256	5.78056	4.6981	5.67366	3.80642	4.31896	noncoding	AY605064		misc_RNA	243	chr1	-	36200591	36200832		CTAATCAATGGACATTTCAGCATTTCATTACTAATTTTGAGAGAAGGCCACCATGGAATT	exon sense-overlapping	NM_001190481	CLSPN	claspin isoform 2	-	36197712	36235551
ASHG19A3A043274	0.0217921	2.52672	up	40.5842	19.2324	5.21594	3.87868	37.6549	32.2103	9.07492	19.0772	18.3911	17.9345	5	74.622	23.9752	70.0274	21.2983	29.634	4.60809	5.46168	3.50349	4.89609	4.1634	5.16471	2.49256	5.78056	4.6981	5.67366	3.80642	4.31896	noncoding	AY605064		misc_RNA	243	chr1	-	36200591	36200832		CTAATCAATGGACATTTCAGCATTTCATTACTAATTTTGAGAGAAGGCCACCATGGAATT	exon sense-overlapping	NM_022111	CLSPN	claspin isoform 1	-	36197712	36235551
ASHG19A3A046586	0.0290449	2.29889	up	281.956	127.003	7.97188	6.77094	129.955	114.017	131.688	114.077	112.552	62.3573	63.1966	529.797	109.385	450.622	215.242	420.869	6.23387	7.28608	7.17955	7.32573	6.55009	6.9431	6.25794	8.94262	6.73757	8.74145	7.66661	8.59227	noncoding	uc001czt.1	AK097193	UCSC_knowngene	2344	chr1	-	61125302	61291256		ATATCTGGGTTTTCTTCTCTTTTCTCCAGCCTCTGCCTCTGAATGTGAAGGGAAACTGGA	intergenic

## Sheet: Blood_Hyperp vs Blood_Control_d
# Fold-Change cut-off: 2.0 # P-value cut-off: 0.05 # Condition pairs: group_Blood_Hyperp vs group_Blood_Control # Column A: ProbeName, it represents probe name. # Column B: P, P-value, P-value calculated from paired t-test. # Column C: FC (abs), Absolute Fold Change, the absolute ratio (no log scale) of normalized intensities between two conditions. # Column D: Regulation, it depicts which group …
group_Blood_Hyperp vs group_Blood_Control 2.0 fold down regulated LncRNAs
	P-value	Fold change and Regulation		Group--Raw Intensity		Group--Normalized Intensity		Raw Intensity												Normalized Intensity												Annotations
ProbeName	p	FC (abs)	Regulation	group_Blood_Hyperp(raw)	group_Blood_Control(raw)	group_Blood_Hyperp(normalized)	group_Blood_Control(normalized)	[1-Control, group_Blood_Control](raw)	[1-Hyperplasia, group_Blood_Hyperp](raw)	[2-Control, group_Blood_Control](raw)	[2-Hyperplasia, group_Blood_Hyperp](raw)	[3-Control, group_Blood_Control](raw)	[3-Hyperplasia, group_Blood_Hyperp](raw)	[4-Control, group_Blood_Control](raw)	[4-Hyperplasia, group_Blood_Hyperp](raw)	[5-Control, group_Blood_Control](raw)	[5-Hyperplasia, group_Blood_Hyperp](raw)	[Blood_Control, group_Blood_Control](raw)	[Blood_Hyperplasia, group_Blood_Hyperp](raw)	[1-Control, group_Blood_Control](normalized)	[1-Hyperplasia, group_Blood_Hyperp](normalized)	[2-Control, group_Blood_Control](normalized)	[2-Hyperplasia, group_Blood_Hyperp](normalized)	[3-Control, group_Blood_Control](normalized)	[3-Hyperplasia, group_Blood_Hyperp](normalized)	[4-Control, group_Blood_Control](normalized)	[4-Hyperplasia, group_Blood_Hyperp](normalized)	[5-Control, group_Blood_Control](normalized)	[5-Hyperplasia, group_Blood_Hyperp](normalized)	[Blood_Control, group_Blood_Control](normalized)	[Blood_Hyperplasia, group_Blood_Hyperp](normalized)	type	seqname	GeneSymbol	source	RNAlength	chrom	strand	txStart	txEnd	Xhyb	probeSeq	relationship	Associated_gene_acc	Associated_gene_name	Associated_protein_name	Associated_gene_strand	Associated_gene_start	Associated_gene_end
ASHG19A3A021797	0.0319732	2.00607	down	108.249	355.51	6.83649	7.84087	934.497	135.708	136.035	83.5018	298.067	69.0469	161.983	81.1616	467.99	118.387	134.487	161.686	8.86103	7.53813	7.22867	6.9106	7.83841	7.08043	7.47584	5.92619	8.73333	6.56531	6.9079	6.9983	noncoding	AK097849		misc_RNA	1763	chr3	-	153990874	153992637		GGCATTACTGAGTAGAAAATACATTCCAGGTCTAAGAACTGTTTGTTCTTTAGTGGATTT	intergenic
ASHG19A3A041661	0.0368739	2.08742	down	37.9323	87.5816	5.19739	6.25912	107.338	45.9231	103.12	20.8505	92.6622	27.9698	81.6924	27.1254	81.6997	66.6301	58.9779	39.0947	5.97038	5.96551	6.82631	5.01689	6.28542	5.80967	6.57685	4.07735	6.34549	5.59055	5.55025	4.72439	noncoding	ENST00000316861	AC002368.2	Ensembl	735	chrX	+	147546209	147546948		GAGCAGAGGAAAGGAAAAGGGCTCAGGTTTAAGCAACTGGAGTCATTCCTACATGATTGT	intergenic
ASHG19A3A040083	0.00336964	2.92922	down	74.6053	196.847	5.67396	7.22448	282.053	36.8402	93.0565	34.1793	131.451	25.7132	92.9138	30.1588	153.555	42.478	428.053	278.262	7.22784	5.6532	6.68003	5.69694	6.76313	5.68976	6.74439	4.25437	7.19662	4.83225	8.73488	7.91728	noncoding	uc004ebr.1	AK057701	UCSC_knowngene	2597	chrX	-	73498208	73512435		ATCCCACTTGACAGTTTAGAAGTGGATTGATAATACTCTTCTGGCTTAAAACCCTTCTTC	intergenic
ASHG19A3A041263	0.0323981	2.48737	down	18.1625	41.9378	3.8048	5.11942	80.0045	28.6329	31.4108	5.90798	44.828	9.84632	35.84	5	39.3281	51.4653	20.2156	8.12261	5.58272	5.287	5.17574	3.25474	5.34683	4.27296	5.53691	2.40192	5.35571	5.15145	3.71862	2.46076	noncoding	ENST00000426065	RP13-24G8.2	Ensembl	228	chrX	+	90677307	90677535		CTGGATGTGATGAAGAATCATCTGATGCATGCTGTGAGAGAAGAGGTGGAGATTCTGAAG	intergenic
ASHG19A3A051682	0.0307626	2.0269	down	56.1482	143.481	5.72283	6.7421	303.281	64.0717	49.8197	30.8703	148.493	28.5321	76.7079	41.4838	175.956	52.31	106.631	119.621	7.32759	6.45104	5.80611	5.56159	6.91652	5.83895	6.49769	4.78892	7.37699	5.17894	6.52772	6.51755	noncoding	ENST00000500463	AL138478.1	Ensembl	3509	chr14	+	89622525	89627743		CGGCTGTTAAAAGATGGATCGTTTTAAAAACTGTGTTTTCCTTCCTTAATTTTTGGTCAG	natural antisense	NM_005197	FOXN3	forkhead box protein N3 isoform 2	-	89622515	89883454
ASHG19A3A051682	0.0307626	2.0269	down	56.1482	143.481	5.72283	6.7421	303.281	64.0717	49.8197	30.8703	148.493	28.5321	76.7079	41.4838	175.956	52.31	106.631	119.621	7.32759	6.45104	5.80611	5.56159	6.91652	5.83895	6.49769	4.78892	7.37699	5.17894	6.52772	6.51755	noncoding	ENST00000500463	AL138478.1	Ensembl	3509	chr14	+	89622525	89627743		CGGCTGTTAAAAGATGGATCGTTTTAAAAACTGTGTTTTCCTTCCTTAATTTTTGGTCAG	natural antisense	NM_001085471	FOXN3	forkhead box protein N3 isoform 1	-	89622515	90085494
ASHG19A3A050568	0.0367114	2.0866	down	28.2601	86.4324	4.79101	5.85216	236.773	37.7656	36.4319	34.7013	60.7253	17.0412	24.0118	28.8469	114.201	32.5558	46.4511	18.6495	6.99407	5.68853	5.38358	5.72157	5.75624	5.09035	5.01519	4.18497	6.7958	4.39266	5.16808	3.66795	noncoding	uc001vzu.1	AK092333	UCSC_knowngene	4275	chr14	-	21668239	21672514		GTAATCAGTAATCTCATGCCAAGGATGAGAGAGGGGCATTATCCAAAAAGTTGGGTGTGT	intergenic
ASHG19A3A007732	0.0461751	2.00364	down	50.3812	126.321	5.63533	6.63796	240.711	45.6914	74.8868	32.3649	118.811	30.0816	135.082	51.6918	126.117	48.0055	62.3165	94.4517	7.01214	5.95639	6.37792	5.62326	6.6266	5.91326	7.23396	5.1501	6.93096	5.03451	5.64617	6.13446	noncoding	NR_033195	ZFAND1	RefSeq_NR	2148	chr8	-	82613567	82633539		AGTTGGACATCGGGCAGCACTGCCAGATTTTCTTCCATTTGTGTGTGATGATTGTTCAGG	exon sense-overlapping	NM_001170797	ZFAND1	AN1-type zinc finger protein 1 isoform c	-	82615148	82633539
ASHG19A3A007732	0.0461751	2.00364	down	50.3812	126.321	5.63533	6.63796	240.711	45.6914	74.8868	32.3649	118.811	30.0816	135.082	51.6918	126.117	48.0055	62.3165	94.4517	7.01214	5.95639	6.37792	5.62326	6.6266	5.91326	7.23396	5.1501	6.93096	5.03451	5.64617	6.13446	noncoding	NR_033195	ZFAND1	RefSeq_NR	2148	chr8	-	82613567	82633539		AGTTGGACATCGGGCAGCACTGCCAGATTTTCTTCCATTTGTGTGTGATGATTGTTCAGG	exon sense-overlapping	NM_024699	ZFAND1	AN1-type zinc finger protein 1 isoform a	-	82613565	82633539
ASHG19A3A007732	0.0461751	2.00364	down	50.3812	126.321	5.63533	6.63796	240.711	45.6914	74.8868	32.3649	118.811	30.0816	135.082	51.6918	126.117	48.0055	62.3165	94.4517	7.01214	5.95639	6.37792	5.62326	6.6266	5.91326	7.23396	5.1501	6.93096	5.03451	5.64617	6.13446	noncoding	NR_033195	ZFAND1	RefSeq_NR	2148	chr8	-	82613567	82633539		AGTTGGACATCGGGCAGCACTGCCAGATTTTCTTCCATTTGTGTGTGATGATTGTTCAGG	exon sense-overlapping	NM_001170796	ZFAND1	AN1-type zinc finger protein 1 isoform b	-	82613565	82633539
ASHG19A3A054709	0.0349584	2.09692	down	76.2017	185.713	6.16685	7.23511	339.286	135.214	197.068	37.0425	164.147	52.675	107.968	37.5554	180.13	117.471	125.68	77.2515	7.47686	7.53321	7.74218	5.8069	7.04227	6.69378	6.94251	4.62034	7.4136	6.54991	6.79327	5.79693	noncoding	ENST00000400979	RP11-7G12.2	Ensembl	1969	chr1	-	166244865	166246834		AAAGATTTTCAAGGGAGCAAACTTAAAGTCTCTCTTGCTCGGAAGAGGCCTCCAGTGAAC	intergenic
ASHG19A3A041611	0.0486756	2.01683	down	51.5019	127.473	5.6926	6.70469	148.279	51.2159	80.6571	35.6027	199.801	34.1903	158.594	38.4714	58.5369	73.6524	118.969	75.8784	6.39389	6.11796	6.4771	5.75364	7.31278	6.10112	7.44629	4.66332	5.89145	5.75412	6.70662	5.76543	noncoding	uc004fao.2	BC023610	UCSC_knowngene	822	chrX	+	137794268	137798752		CAACTGGATAGAAATACAAATGAGGAGTTTAGAGAAAAGCTAACAGAATAGGCTCTTTTC	intronic antisense	NM_001139500	FGF13	fibroblast growth factor 13 isoform 2	-	137713733	138287185
ASHG19A3A041611	0.0486756	2.01683	down	51.5019	127.473	5.6926	6.70469	148.279	51.2159	80.6571	35.6027	199.801	34.1903	158.594	38.4714	58.5369	73.6524	118.969	75.8784	6.39389	6.11796	6.4771	5.75364	7.31278	6.10112	7.44629	4.66332	5.89145	5.75412	6.70662	5.76543	noncoding	uc004fao.2	BC023610	UCSC_knowngene	822	chrX	+	137794268	137798752		CAACTGGATAGAAATACAAATGAGGAGTTTAGAGAAAAGCTAACAGAATAGGCTCTTTTC	intronic antisense	NM_033642	FGF13	fibroblast growth factor 13 isoform 5	-	137713733	137821515
ASHG19A3A041611	0.0486756	2.01683	down	51.5019	127.473	5.6926	6.70469	148.279	51.2159	80.6571	35.6027	199.801	34.1903	158.594	38.4714	58.5369	73.6524	118.969	75.8784	6.39389	6.11796	6.4771	5.75364	7.31278	6.10112	7.44629	4.66332	5.89145	5.75412	6.70662	5.76543	noncoding	uc004fao.2	BC023610	UCSC_knowngene	822	chrX	+	137794268	137798752		CAACTGGATAGAAATACAAATGAGGAGTTTAGAGAAAAGCTAACAGAATAGGCTCTTTTC	bidirectional	NM_004114	FGF13	fibroblast growth factor 13 isoform 1	-	137713733	137793827
ASHG19A3A041611	0.0486756	2.01683	down	51.5019	127.473	5.6926	6.70469	148.279	51.2159	80.6571	35.6027	199.801	34.1903	158.594	38.4714	58.5369	73.6524	118.969	75.8784	6.39389	6.11796	6.4771	5.75364	7.31278	6.10112	7.44629	4.66332	5.89145	5.75412	6.70662	5.76543	noncoding	uc004fao.2	BC023610	UCSC_knowngene	822	chrX	+	137794268	137798752		CAACTGGATAGAAATACAAATGAGGAGTTTAGAGAAAAGCTAACAGAATAGGCTCTTTTC	intronic antisense	NM_001139501	FGF13	fibroblast growth factor 13 isoform 3	-	137713733	138287185
ASHG19A3A041611	0.0486756	2.01683	down	51.5019	127.473	5.6926	6.70469	148.279	51.2159	80.6571	35.6027	199.801	34.1903	158.594	38.4714	58.5369	73.6524	118.969	75.8784	6.39389	6.11796	6.4771	5.75364	7.31278	6.10112	7.44629	4.66332	5.89145	5.75412	6.70662	5.76543	noncoding	uc004fao.2	BC023610	UCSC_knowngene	822	chrX	+	137794268	137798752		CAACTGGATAGAAATACAAATGAGGAGTTTAGAGAAAAGCTAACAGAATAGGCTCTTTTC	intronic antisense	NM_001139498	FGF13	fibroblast growth factor 13 isoform 4	-	137713733	138287185
ASHG19A3A041611	0.0486756	2.01683	down	51.5019	127.473	5.6926	6.70469	148.279	51.2159	80.6571	35.6027	199.801	34.1903	158.594	38.4714	58.5369	73.6524	118.969	75.8784	6.39389	6.11796	6.4771	5.75364	7.31278	6.10112	7.44629	4.66332	5.89145	5.75412	6.70662	5.76543	noncoding	uc004fao.2	BC023610	UCSC_knowngene	822	chrX	+	137794268	137798752		CAACTGGATAGAAATACAAATGAGGAGTTTAGAGAAAAGCTAACAGAATAGGCTCTTTTC	intronic antisense	NM_001139502	FGF13	fibroblast growth factor 13 isoform 3	-	137713733	137949717
ASHG19A3A012451	0.00823295	3.16673	down	20.1236	40.4264	3.40361	5.06661	37.991	9.57226	35.7453	5	39.9846	5	13.1192	5	24.5721	18.4108	91.1462	77.7583	4.61946	3.74823	5.35664	2.4991	5.19983	2.54574	4.22993	2.40192	4.7237	3.41933	6.2701	5.80737	noncoding	NR_027130	ZNF738	RefSeq_NR	11734	chr19	+	21541734	21571383		CTGTCCTGAAAAATTTTTGTTGAGAATCCACTGGCTATCTCATAAGAGTATTCTTGCAAA	intergenic
ASHG19A3A053582	0.0377348	2.01761	down	39.8144	92.501	4.87729	5.88994	59.7306	16.9759	43.4332	19.4376	60.775	20.1565	50.4467	18.8176	20.5086	31.2904	320.112	132.208	5.21305	4.55322	5.61632	4.91937	5.7572	5.33246	5.97611	3.4624	4.49034	4.32625	8.28659	6.67004	noncoding	AK097966		misc_RNA	1908	chr16	-	22424506	22427098		TCAGGTAATTACCCCCGCTCAAAACTAAAAACTGTCCAGTCGCCATTTTTTCTGTTTTTT	intergenic
ASHG19A3A053889	0.00246339	2.68016	down	22.6447	68.3743	4.30721	5.72953	156.634	27.6446	43.5115	8.73671	47.3458	14.696	22.1149	12.4841	72.2893	28.9992	68.3505	43.3075	6.45736	5.23818	5.61956	3.80883	5.42088	4.87489	4.89955	2.84924	6.18035	4.19591	5.79946	4.87619	noncoding	uc010cfp.1	AK308867	UCSC_knowngene	1210	chr16	-	70263706	70269272	uc002djs.3,uc002diz.1,NR_027155,NR_027154,NR_002473,NR_002453,NM_015092,ENST00000309865,	TCTTTTGGCAGTGGGCCATATGGGAAGCTGCACAATTCACTGTTCTTTCTAAGCTGAGAA	intergenic
ASHG19A3A011811	0.00320159	2.25485	down	628.93	2199.69	9.42922	10.6023	5073.56	838.936	1182.29	358.752	2042.92	366.073	1087.11	512.231	2653.08	640.173	1159.19	1057.42	11.2061	10.1724	10.3681	8.84124	10.5493	9.37851	10.0481	8.89075	11.1738	9.29055	10.2681	10.0019	noncoding	ENST00000413308	AC008753.2	Ensembl	775	chr19	-	54275759	54276534		GTTAAAAAGATAAAGGACCGTTTACCTCTTGCTGTGGTGGGTAGTGATATTATCACTGAA	intergenic
ASHG19A3A024604	0.0175974	2.24957	down	25.3394	42.1841	4.05206	5.22171	46.9924	9.2161	33.3902	8.29976	47.2627	10.6992	28.5371	12.2415	21.3336	20.0984	75.5883	91.4817	4.90545	3.69437	5.25948	3.73839	5.41825	4.40545	5.2396	2.8265	4.54436	3.57029	5.96312	6.07739	noncoding	uc003hzj.3	BC009800	UCSC_knowngene	953	chr4	-	110351122	110354973		TATGGCATTCCAGTTGAGTTTCACCACGCATTATCATGAGAATAAATAATTTCACTGACT	natural antisense	NM_006323	SEC24B	protein transport protein Sec24B isoform a	+	110354970	110461615
ASHG19A3A024604	0.0175974	2.24957	down	25.3394	42.1841	4.05206	5.22171	46.9924	9.2161	33.3902	8.29976	47.2627	10.6992	28.5371	12.2415	21.3336	20.0984	75.5883	91.4817	4.90545	3.69437	5.25948	3.73839	5.41825	4.40545	5.2396	2.8265	4.54436	3.57029	5.96312	6.07739	noncoding	uc003hzj.3	BC009800	UCSC_knowngene	953	chr4	-	110351122	110354973		TATGGCATTCCAGTTGAGTTTCACCACGCATTATCATGAGAATAAATAATTTCACTGACT	natural antisense	NM_001042734	SEC24B	protein transport protein Sec24B isoform b	+	110354970	110461615
ASHG19A3A007547	0.00188012	2.80959	down	13.6166	47.4698	3.63514	5.1255	97.3902	16.6417	37.4596	5.59201	69.9424	10.4231	20.3133	12.2575	44.41	28.0945	15.3032	8.69079	5.84658	4.52745	5.42497	3.18303	5.92999	4.36663	4.79314	2.82785	5.52048	4.14451	3.23783	2.76136	noncoding	NR_027639	ADAM9	RefSeq_NR	3912	chr8	+	38854504	38962777		ACGAAGGCACAAAATGTGGTGCTGGAAAGAAATGAATACTGCATTGAGGGACGGACTTCT	exon sense-overlapping	NM_003816	ADAM9	disintegrin and metalloproteinase	+	38854504	38962779
ASHG19A3A007547	0.00188012	2.80959	down	13.6166	47.4698	3.63514	5.1255	97.3902	16.6417	37.4596	5.59201	69.9424	10.4231	20.3133	12.2575	44.41	28.0945	15.3032	8.69079	5.84658	4.52745	5.42497	3.18303	5.92999	4.36663	4.79314	2.82785	5.52048	4.14451	3.23783	2.76136	noncoding	NR_027639	ADAM9	RefSeq_NR	3912	chr8	+	38854504	38962777		ACGAAGGCACAAAATGTGGTGCTGGAAAGAAATGAATACTGCATTGAGGGACGGACTTCT	bidirectional	NM_031940	TM2D2	TM2 domain-containing protein 2 isoform b	-	38846326	38854041
ASHG19A3A007547	0.00188012	2.80959	down	13.6166	47.4698	3.63514	5.1255	97.3902	16.6417	37.4596	5.59201	69.9424	10.4231	20.3133	12.2575	44.41	28.0945	15.3032	8.69079	5.84658	4.52745	5.42497	3.18303	5.92999	4.36663	4.79314	2.82785	5.52048	4.14451	3.23783	2.76136	noncoding	NR_027639	ADAM9	RefSeq_NR	3912	chr8	+	38854504	38962777		ACGAAGGCACAAAATGTGGTGCTGGAAAGAAATGAATACTGCATTGAGGGACGGACTTCT	bidirectional	NM_001024380	TM2D2	TM2 domain-containing protein 2 isoform b	-	38846326	38854041
ASHG19A3A007547	0.00188012	2.80959	down	13.6166	47.4698	3.63514	5.1255	97.3902	16.6417	37.4596	5.59201	69.9424	10.4231	20.3133	12.2575	44.41	28.0945	15.3032	8.69079	5.84658	4.52745	5.42497	3.18303	5.92999	4.36663	4.79314	2.82785	5.52048	4.14451	3.23783	2.76136	noncoding	NR_027639	ADAM9	RefSeq_NR	3912	chr8	+	38854504	38962777		ACGAAGGCACAAAATGTGGTGCTGGAAAGAAATGAATACTGCATTGAGGGACGGACTTCT	bidirectional	NM_001024381	TM2D2	TM2 domain-containing protein 2 isoform b	-	38846326	38854041
ASHG19A3A007547	0.00188012	2.80959	down	13.6166	47.4698	3.63514	5.1255	97.3902	16.6417	37.4596	5.59201	69.9424	10.4231	20.3133	12.2575	44.41	28.0945	15.3032	8.69079	5.84658	4.52745	5.42497	3.18303	5.92999	4.36663	4.79314	2.82785	5.52048	4.14451	3.23783	2.76136	noncoding	NR_027639	ADAM9	RefSeq_NR	3912	chr8	+	38854504	38962777		ACGAAGGCACAAAATGTGGTGCTGGAAAGAAATGAATACTGCATTGAGGGACGGACTTCT	bidirectional	NM_078473	TM2D2	TM2 domain-containing protein 2 isoform a	-	38846326	38854041
ASHG19A3A027206	0.0407423	2.64667	down	28.9792	55.1647	4.15182	5.556	84.9032	39.9741	36.6514	5	48.1122	10.571	30.9784	6.47759	32.2852	21.5851	98.0578	90.2677	5.66142	5.77221	5.39247	2.4991	5.44499	4.38901	5.34874	2.49497	5.09428	3.69916	6.39409	6.05645	noncoding	ENST00000314747	CTC-298B17.1	Ensembl	1146	chr5	-	108387012	108388158	NM_000165,	ATTCTAAAAAACTAGCTGCTGGACATGAACTACAGCCACTAGCCATTGTGGACCAGCAAC	intronic antisense	NM_005246	FER	tyrosine-protein kinase Fer	+	108083522	108523373
ASHG19A3A007484	0.0495439	2.35249	down	36.7211	83.4247	4.70002	5.9342	47.3904	25.5339	60.8688	16.6921	90.0489	10.6932	50.8941	13.6869	22.5454	34.1703	228.8	119.55	4.91614	5.12939	6.07078	4.71414	6.25236	4.40481	5.98672	2.96363	4.61668	4.4726	7.76254	6.51554	noncoding	NR_027169	NCRNA00188	RefSeq_NR	1068	chr17	+	16342300	16345338	NR_027163,NR_027162,NR_027161,	GGGTGTGCAAACCCGAGAGAACTGGGAAGTGCCGTCAGAAGCGATAACTGACGACGTCTA	natural antisense	NM_001113567	C17orf76	leucine-rich repeat-containing protein C17orf76	-	16345327	16395480
ASHG19A3A007484	0.0495439	2.35249	down	36.7211	83.4247	4.70002	5.9342	47.3904	25.5339	60.8688	16.6921	90.0489	10.6932	50.8941	13.6869	22.5454	34.1703	228.8	119.55	4.91614	5.12939	6.07078	4.71414	6.25236	4.40481	5.98672	2.96363	4.61668	4.4726	7.76254	6.51554	noncoding	NR_027169	NCRNA00188	RefSeq_NR	1068	chr17	+	16342300	16345338	NR_027163,NR_027162,NR_027161,	GGGTGTGCAAACCCGAGAGAACTGGGAAGTGCCGTCAGAAGCGATAACTGACGACGTCTA	natural antisense	NM_207387	C17orf76	leucine-rich repeat-containing protein C17orf76	-	16345327	16395480
ASHG19A3A026912	0.00500607	2.07769	down	305.802	926.572	8.428	9.48298	1875.68	415.214	523.209	285.537	883.783	230.107	626.323	220.949	834.04	390.903	816.395	292.098	9.82977	9.1599	9.13864	8.54909	9.34911	8.75465	9.28249	7.5813	9.55543	8.52203	9.74247	8.00103	noncoding	ENST00000513408	RP11-497H16.8	Ensembl	1180	chr5	-	69790117	69796730	NR_027386,ENST00000512685,	CATTTTTCATCTATATTATGAGGCAGTAAGAGTCTTCTGTTTTTCCAAAGTTGAGACTGC	intergenic
ASHG19A3A020957	0.0459502	2.18857	down	32.3894	121.347	4.87522	6.00521	302.789	55.383	45.5695	23.9091	120.278	32.0246	68.0834	25.1747	183.517	49.1369	7.84642	8.70845	7.32513	6.23326	5.68524	5.21012	6.6445	6.00736	6.3445	3.9586	7.44156	5.07358	2.59031	2.7684	noncoding	ENST00000399046	RP11-944L7.3	Ensembl	1062	chr3	-	44566235	44567297		CACCAGCGGTTCCTCTAACACAGAGAGGAACTGGCTTTACTACTTTGGGTTTGGTTTTTT	intergenic
ASHG19A3A054165	0.0210008	2.206	down	15.167	29.4441	3.449	4.59044	36.8894	8.49245	16.9964	9.05541	23.0195	5	20.1473	5	10.4109	17.5475	69.2012	45.9069	4.57899	3.57969	4.33892	3.85933	4.46843	2.54574	4.78176	2.40192	3.55365	3.33957	5.82087	4.96777	noncoding	NR_028103	DCAF8	RefSeq_NR	4201	chr1	-	160185504	160232318	NR_028104,NM_015726,	CCCTGTACGTTCTTATCTGCAGGTGAAGATGCAGTTGTTTTCACCATTGACCTGAGACAA	exon sense-overlapping	NM_015726	DCAF8	DDB1- and CUL4-associated factor 8	-	160185504	160232350
ASHG19A3A027088	0.0490449	2.32141	down	22.7504	62.062	4.40534	5.62034	127.798	9.71259	31.0257	35.4276	59.0286	21.3236	61.0155	30.5143	63.3736	27.283	30.1301	12.2415	6.21116	3.76886	5.15719	5.74788	5.71578	5.41639	6.21868	4.27264	6.00185	4.09769	4.41737	3.12857	noncoding	uc003kjh.3	LOC645323	UCSC_knowngene	3406	chr5	-	87960263	87980620	NR_024384,NR_024383,	GAAAGCACTCAATGAAGTCAAATTACTGAAGCTTTTGCCTACATCTTGGTCTTTTATGTA	intergenic
ASHG19A3A030739	0.0138868	3.04273	down	29.737	161.66	4.85477	6.46014	467.603	30.7289	48.8554	17.1873	165.522	18.0406	78.2642	32.3268	185.3	50.2816	24.4183	29.8568	7.90362	5.38939	5.77955	4.75474	7.05221	5.17238	6.52156	4.37173	7.45278	5.11124	4.05112	4.32914	noncoding	ENST00000392189	RP5-933K21.2	Ensembl	930	chr6	-	157787016	157787955	NM_016142,	GACCAGGTTTCCAGGGAAATAAAAGAAAACTTCAAAGTGGAGACAAGAACCATTGCTGTT	intergenic
ASHG19A3A018718	0.0280888	3.26005	down	39.688	187.04	5.24774	6.95263	487.483	34.308	47.097	38.0969	170.16	23.1372	117.639	42.1881	209.802	25.5489	90.0616	74.8487	7.95828	5.55244	5.7307	5.84441	7.08968	5.53841	7.05995	4.8176	7.62826	3.98646	6.24893	5.74712	noncoding	AL109791		misc_RNA	2110	chr21	-	29327484	29329576		GAAATGATGATCTGTAGTTCGTCTGAGAGAGTTGCAAGATTCTAAACAGAGAGCTTTTTC	intergenic
ASHG19A3A040026	0.0195193	2.0192	down	198.297	436.304	7.41114	8.42492	538.453	68.5339	675.848	131.409	392.192	95.9607	159.306	126.878	302.625	150.483	549.397	616.516	8.09476	6.55324	9.52981	7.50639	8.22278	7.546	7.45201	6.69074	8.13373	6.97626	9.11645	9.19419	noncoding	ENST00000453086	RP5-1091N2.3	Ensembl	375	chrX	-	70236380	70236755		TAAAGAACATCAACGATGCTTTCACCAATGACATGTTCAGGCTTGCCCTGCACAACTTCG	intergenic
ASHG19A3A032155	0.0295569	2.17591	down	18.4295	44.1086	4.12147	5.2431	81.7806	14.0797	22.4526	19.7375	45.9619	10.0383	36.0927	15.65	41.7436	22.4243	36.6201	28.647	5.61498	4.29703	4.71463	4.94005	5.38172	4.30411	5.54493	3.15574	5.43476	3.76428	4.76755	4.26764	noncoding	AK130405		misc_RNA	724	chr6	+	143924510	143925233		TATCCAAGCATTTTGCTTGTCAAAACTATTTGATAGCTGTATTTGTAAAAGCAGTGGCTC	intergenic
ASHG19A3A048824	0.0038538	2.59545	down	24.8841	81.2668	4.51959	5.89558	158.38	21.8974	44.1109	25.0649	127.608	17.8966	71.2193	28.1006	59.155	47.9505	27.1276	8.39456	6.47308	4.92257	5.64026	5.27767	6.71849	5.16238	6.40309	4.13908	5.90486	5.03173	4.2337	2.58413	noncoding	ENST00000420836	AC005294.1	Ensembl	1083	chr12	+	68429546	68430635		ACTGTGGAGGAGGCAGATGCATGCATGGCCACACAAGGGGATGGAAGAGTTGTACAACCA	intergenic
ASHG19A3A040360	0.00836952	3.25453	down	14.6101	50.8509	3.56552	5.26797	114.352	24.38	12.6556	5	41.0802	7.70395	36.1015	7.1894	63.189	15.8131	37.7274	27.574	6.06175	5.06478	3.95224	2.4991	5.23417	3.9124	5.54524	2.52382	5.99475	3.17724	4.81968	4.21578	noncoding	ENST00000505276	AL023575.2	Ensembl	928	chrX	-	122889838	123046064		CAAACTGAAAATGATTATTGAAGTGGGAAAAAGCCAATTGCTTCTCTTAGAAAGCTCAAC	natural antisense	NM_001167	XIAP	baculoviral IAP repeat-containing protein 4	+	122994016	123047829
ASHG19A3A040360	0.00836952	3.25453	down	14.6101	50.8509	3.56552	5.26797	114.352	24.38	12.6556	5	41.0802	7.70395	36.1015	7.1894	63.189	15.8131	37.7274	27.574	6.06175	5.06478	3.95224	2.4991	5.23417	3.9124	5.54524	2.52382	5.99475	3.17724	4.81968	4.21578	noncoding	ENST00000505276	AL023575.2	Ensembl	928	chrX	-	122889838	123046064		CAAACTGAAAATGATTATTGAAGTGGGAAAAAGCCAATTGCTTCTCTTAGAAAGCTCAAC	natural antisense	NM_001204401	XIAP	baculoviral IAP repeat-containing protein 4	+	122993661	123047829
ASHG19A3A041914	0.0461744	3.8157	down	27.8682	243.757	4.15944	6.09138	774.382	73.7143	5	5	220.97	18.4263	140.863	11.9304	313.602	49.5312	7.72775	8.60684	8.59227	6.66041	2.46572	2.4991	7.44828	5.20294	7.29	2.80439	8.18198	5.08514	2.57005	2.70464	noncoding	BX648634		misc_RNA	2757	chrY	-	21853830	21856492		CTAGCATGGTTCTTATGTAAAACATCTTGTATTCTAATTTAAGCTGATAGTACGTTAATT	intergenic
ASHG19A3A026244	0.0102116	2.52802	down	25.6262	105.444	4.55474	5.89274	259.381	37.5212	52.1108	19.7692	117.281	17.4674	60.8764	31.8254	135.562	38.8729	7.45411	8.30085	7.11583	5.67935	5.86562	4.94268	6.60942	5.13176	6.21615	4.3443	7.0291	4.68883	2.52034	2.54151	noncoding	ENST00000515074	RP11-686G17.1	Ensembl	1025	chr4	+	163243339	163245059		AAAGACCCATAACGCTGTTTCTCCAGACAGGGATGTTGATTGCTTTCATGTACTTAATGT	intergenic
ASHG19A3A048816	0.00475664	2.07081	down	86.6781	246.756	6.5219	7.5721	495.742	113.03	125.687	71.1361	246.57	63.3691	226.632	93.751	244.379	111.885	141.528	66.898	7.98037	7.27509	7.11542	6.6902	7.59271	6.9645	7.91899	6.16801	7.84276	6.46666	6.98234	5.56696	noncoding	ENST00000501254	AC078983.2	Ensembl	2679	chr12	+	67708477	67713730		GGTTCCTGAGGAGATCTAAAAGTTAATACAAAACCAAGCTGTTTACTGATTTTCATGAGA	intergenic
ASHG19A3A037399	0.0148829	2.21885	down	63.3347	187.325	5.95195	7.10176	413.36	55.5773	124.776	40.4097	235.49	24.6861	65.8153	86.7364	177.076	63.163	107.432	109.436	7.74387	6.24026	7.10303	5.92603	7.53162	5.63063	6.30228	6.04388	7.39055	5.50162	6.53919	6.36926	noncoding	ENST00000454645	RP11-204M4.2	Ensembl	1890	chr9	-	41961614	42019580	NR_003674,NR_003670,NM_002009,ENST00000514120,ENST00000443706,ENST00000377614,ENST00000377549,ENST00000332473,	AAAGGGGTGGAAAGTGAATTCTATCTTGCAACGAACGAGGAAGGAAAACTCTATGCAAAG	intergenic
ASHG19A3A050419	0.0311608	2.72845	down	23.2462	67.0229	4.41697	5.86505	110.008	30.2663	40.8688	22.026	73.7904	23.8899	55.4661	18.6635	62.5107	37.0287	59.4935	7.60268	6.00349	5.36945	5.53661	5.09266	6.00307	5.58204	6.10174	3.4491	5.98107	4.60974	5.5643	2.39879	noncoding	NR_026644	UBAC2	RefSeq_NR	2840	chr13	+	99853162	100038751	NM_177967,	TTTAGACAAACACACACTGATGAGAGTGCTTTCAAGTGGAGGGAAGTTAGGAAGTCGTGG	exon sense-overlapping	NM_001144072	UBAC2	ubiquitin-associated domain-containing protein 2	+	99852678	100038753
ASHG19A3A050419	0.0311608	2.72845	down	23.2462	67.0229	4.41697	5.86505	110.008	30.2663	40.8688	22.026	73.7904	23.8899	55.4661	18.6635	62.5107	37.0287	59.4935	7.60268	6.00349	5.36945	5.53661	5.09266	6.00307	5.58204	6.10174	3.4491	5.98107	4.60974	5.5643	2.39879	noncoding	NR_026644	UBAC2	RefSeq_NR	2840	chr13	+	99853162	100038751	NM_177967,	TTTAGACAAACACACACTGATGAGAGTGCTTTCAAGTGGAGGGAAGTTAGGAAGTCGTGG	exon sense-overlapping	NM_177967	UBAC2	ubiquitin-associated domain-containing protein 2	+	99853162	100038753
ASHG19A3A050419	0.0311608	2.72845	down	23.2462	67.0229	4.41697	5.86505	110.008	30.2663	40.8688	22.026	73.7904	23.8899	55.4661	18.6635	62.5107	37.0287	59.4935	7.60268	6.00349	5.36945	5.53661	5.09266	6.00307	5.58204	6.10174	3.4491	5.98107	4.60974	5.5643	2.39879	noncoding	NR_026644	UBAC2	RefSeq_NR	2840	chr13	+	99853162	100038751	NM_177967,	TTTAGACAAACACACACTGATGAGAGTGCTTTCAAGTGGAGGGAAGTTAGGAAGTCGTGG	intronic antisense	NM_001098200	GPR18	N-arachidonyl glycine receptor	-	99906966	99910682
ASHG19A3A050419	0.0311608	2.72845	down	23.2462	67.0229	4.41697	5.86505	110.008	30.2663	40.8688	22.026	73.7904	23.8899	55.4661	18.6635	62.5107	37.0287	59.4935	7.60268	6.00349	5.36945	5.53661	5.09266	6.00307	5.58204	6.10174	3.4491	5.98107	4.60974	5.5643	2.39879	noncoding	NR_026644	UBAC2	RefSeq_NR	2840	chr13	+	99853162	100038751	NM_177967,	TTTAGACAAACACACACTGATGAGAGTGCTTTCAAGTGGAGGGAAGTTAGGAAGTCGTGG	intronic antisense	NM_005292	GPR18	N-arachidonyl glycine receptor	-	99906966	99910682
ASHG19A3A050419	0.0311608	2.72845	down	23.2462	67.0229	4.41697	5.86505	110.008	30.2663	40.8688	22.026	73.7904	23.8899	55.4661	18.6635	62.5107	37.0287	59.4935	7.60268	6.00349	5.36945	5.53661	5.09266	6.00307	5.58204	6.10174	3.4491	5.98107	4.60974	5.5643	2.39879	noncoding	NR_026644	UBAC2	RefSeq_NR	2840	chr13	+	99853162	100038751	NM_177967,	TTTAGACAAACACACACTGATGAGAGTGCTTTCAAGTGGAGGGAAGTTAGGAAGTCGTGG	intronic antisense	NM_004951	GPR183	G-protein coupled receptor 183	-	99946788	99959749
ASHG19A3A011448	0.0125954	2.37825	down	29.6839	82.4476	4.7451	5.995	149.544	51.324	53.5721	30.7759	106.542	20.1001	62.3475	25.7657	91.9519	41.5961	30.7277	8.54175	6.40475	6.12068	5.90281	5.55766	6.47308	5.32926	6.24265	3.99488	6.49605	4.80068	4.45069	2.66743	noncoding	AK022295		misc_RNA	1860	chr19	-	40311840	40313698		TAAGGAGTTTGGGTGTTTACCCCACATGTAGTGGGAAGTTGTAGAATTTTAAGCTGGGGA	intergenic
ASHG19A3A052210	0.0496923	2.28818	down	238.442	896.307	7.97438	9.16858	2223.89	203.906	384.037	365.99	879.885	214.765	522.263	337.821	1118.99	145.53	248.776	162.642	10.075	8.1268	8.69303	8.86692	9.342	8.65092	9.04071	8.27578	9.97448	6.91716	7.88627	7.00868	noncoding	AK125533		misc_RNA	2656	chr15	-	59951344	59953992		CAGAGAAGGTTAGCAGTTACAGCACTTAAAAGTTTAGGATTGAGGGTTTTTGGTTGGTTT	intergenic
ASHG19A3A024477	0.0317301	2.66573	down	12.7044	38.9879	3.4623	4.87683	90.4893	20.0292	37.1801	5	30.2186	9.51953	10.588	7.18018	44.058	12.6408	21.3933	21.8566	5.74892	4.78955	5.4127	2.4991	4.82592	4.22579	3.94996	2.52341	5.50941	2.84981	3.81409	3.88616	noncoding	ENST00000340589	RP11-466G12.3	Ensembl	663	chr4	-	89429747	89431354		TCACCCAAAAGCAGACGTTGGAGAATAGACTTCTTCCAGAGCCTGCAGTTTCTTCAGTAA	intergenic
CUST_934_PI426073487	0.0382913	2.02407	down	94.9029	120.899	5.3068	6.32406	98.7326	38.3386	55.0626	11.6756	67.4459	9.28786	58.3066	28.1907	41.8561	44.7761	403.992	437.149	5.86621	5.70879	5.94154	4.22257	5.88622	4.18874	6.16081	4.14632	5.43868	4.92082	8.65092	8.65358	noncoding	uc.455-	uc.455	UCR	245	chr20	-	34328378	34328623		TGAGTGACTTATCGCTGTACCGTGGTCCCCTAGGTAAAATGACTCAACTAAGAATTACCA	intron sense-overlapping	NM_004902	RBM39	RNA-binding protein 39 isoform b	-	34291530	34330193
CUST_934_PI426073487	0.0382913	2.02407	down	94.9029	120.899	5.3068	6.32406	98.7326	38.3386	55.0626	11.6756	67.4459	9.28786	58.3066	28.1907	41.8561	44.7761	403.992	437.149	5.86621	5.70879	5.94154	4.22257	5.88622	4.18874	6.16081	4.14632	5.43868	4.92082	8.65092	8.65358	noncoding	uc.455-	uc.455	UCR	245	chr20	-	34328378	34328623		TGAGTGACTTATCGCTGTACCGTGGTCCCCTAGGTAAAATGACTCAACTAAGAATTACCA	intron sense-overlapping	NM_184234	RBM39	RNA-binding protein 39 isoform a	-	34291530	34330193
ASHG19A3A044435	0.0277149	2.6152	down	109.346	499.063	6.64913	8.03605	1004.18	167.964	322.081	71.3693	706.442	65.2831	553.748	94.903	380.659	221.846	27.2674	34.7125	8.96646	7.84941	8.44338	6.69705	9.00954	7.00868	9.11408	6.19112	8.44076	7.59569	4.24207	4.55283	noncoding	ENST00000426243	RP11-753C18.7	Ensembl	351	chr10	+	104605351	104605702		GGGTGGTGAAGAGGATGTAGATTTAGCAGATGGAGCAGATGATCATTCACAAGACAGTGA	intergenic
ASHG19A3A037037	0.00265343	2.11783	down	199.07	587.86	7.80335	8.88594	846.514	220.634	577.547	216.899	674.89	152.956	599.781	198.112	520.874	205.264	307.554	200.559	8.72316	8.23961	9.29328	8.15972	8.95113	8.18366	9.22469	7.40974	8.89214	7.4753	8.23121	7.35205	noncoding	ENST00000272546	RP11-143M1.7	Ensembl	369	chr9	-	52452	73344	NR_002836,NM_021965,ENST00000510760,ENST00000445081,ENST00000426020,	AGCCACTGCCCTGGAGGACCAGGGGGAGAGTTTGGAGTGAAGTTTAATGTTGCCAATGGA	intergenic
ASHG19A3A009937	0.0378967	2.23816	down	16.0176	32.0999	3.69332	4.85564	38.625	18.2188	29.5965	5	38.5736	8.69528	19.8918	9.54854	17.0264	24.9969	48.8859	29.646	4.63914	4.65227	5.09035	2.4991	5.14951	4.08701	4.76593	2.65194	4.2341	3.94965	5.25481	4.31997	noncoding	AK021565		RNAdb	1903	chr17	+	73599615	73601517		CTAGAAATGAAATAAATACTGAGGGGCTCAGGGTGTCGTACAGCAAGTGTGAAAGGGCTT	intergenic
ASHG19A3A000018	0.0187596	2.11424	down	19.0666	43.2402	4.14136	5.2215	71.8135	27.9624	28.766	8.60604	35.6578	10.7885	19.2049	27.53	38.5583	24.3613	65.441	15.1513	5.44428	5.25288	5.05242	3.78818	5.04433	4.41905	4.72076	4.10144	5.33433	3.90774	5.73288	3.3789	noncoding	AK096805		RNAdb	1974	chr20	-	33850016	33851990		ATTAAATCACTCTGGCTGCAGTTGAGGGAGGATTAGAGGGAACAAGACCTGGGGCAGGGG	natural antisense	NM_006690	MMP24	matrix metalloproteinase-24 preproprotein	+	33814538	33864804
CUST_687_PI426073487	0.0374049	2.52995	down	17.0542	54.0272	4.05107	5.39018	124.076	15.2516	19.5019	18.3845	49.2036	14.5948	25.9694	29.2088	58.8346	14.3606	46.5775	10.525	6.16506	4.40371	4.51904	4.84713	5.47128	4.86515	5.11459	4.20379	5.89823	3.0215	5.17291	2.96517	noncoding	uc.208-	uc.208	UCR	218	chr7	-	23561669	23561887		CCTAGGTTAAGTAAATGTATGGTTTATGTTCCAGTGTCTGTATGATCAAGTTGTAGATGA	intron sense-overlapping	NM_013293	TRA2A	transformer-2 protein homolog alpha	-	23544400	23571656
ASHG19A3A039015	0.0247132	2.3741	down	29.9487	120.358	4.79867	6.04605	339.579	51.5525	43.0704	20.6501	131.12	16.0595	54.7888	25.6585	137.788	47.2674	15.8	18.5041	7.47856	6.12771	5.60695	5.00268	6.75871	5.00317	6.08386	3.98935	7.05349	5.00943	3.29474	3.65969	noncoding	ENST00000428299	RP11-270F18.2	Ensembl	506	chr9	+	100997009	100997818		ACAGTTACAAGGAATTCCAGTGCTAGTACTTGGAAGCAAGAGAGAGATCTTTCTAATGCC	intronic antisense	NM_018421	TBC1D2	TBC1 domain family member 2A	-	100961279	101018003
ASHG19A3A041208	0.00883613	2.457	down	356.61	1131.07	8.20763	9.50453	2772.07	455.357	403.31	59.4774	897.155	154.186	286.995	154.311	1496.14	375.715	930.743	940.612	10.3564	9.3034	8.76627	6.44675	9.36962	8.19367	8.23296	7.01046	10.3675	8.46172	9.93437	9.82977	noncoding	ENST00000431331	RP11-212D3.3	Ensembl	754	chrX	+	75107993	75109321	NM_005197,NM_001085471,	TGTTGACAGTTAAGTCCTTAGTGTCGTAGGTCCCAGCCCACCAATACTATATCAAACACT	intergenic
ASHG19A3A028207	0.00643923	2.84539	down	21.9256	62.6202	4.20903	5.71766	113.842	40.3407	27.5081	9.08511	55.6198	9.486	39.2215	13.5286	57.7698	23.5461	81.7603	35.5671	6.05532	5.78315	4.99136	3.86364	5.63681	4.22042	5.65444	2.94843	5.87473	3.85064	6.09331	4.58793	noncoding	ENST00000405226	ASS1P9	Ensembl	1233	chr5	+	53154995	53156231		AAGAATGCACTGAAGTTTGGGGCTAAAAAGGTGTTCATTGAGGATGTCGGCAGGGAGTTT	intergenic
ASHG19A3A028512	0.0485442	3.56928	down	116.768	232.605	5.60381	7.43944	313.143	96.6799	122.891	6.43879	236.212	21.2701	96.8574	10.7894	119.698	101.83	506.831	463.6	7.36995	7.0475	7.08279	3.37863	7.53681	5.41314	6.79738	2.73226	6.86067	6.30279	8.98903	8.74851	noncoding	CR624187		RNAdb	2237	chr5	+	90664552	90666786		AGTAGACAATTCTGAGCATGTGCATACGCAGGTAAAGTCCAGGCTATATTAAATAAAAAA	natural antisense	NM_020801	ARRDC3	arrestin domain-containing protein 3	-	90664540	90679149
ASHG19A3A015480	0.0123957	2.43217	down	81.6208	310.066	6.39976	7.682	735.52	64.3833	126.933	102.28	340.471	61.5261	238.67	123.16	332.607	86.3957	86.1934	51.9799	8.51601	6.45967	7.13096	7.17955	8.0191	6.91892	7.98551	6.6459	8.25978	6.02675	6.18064	5.16775	noncoding	uc002rng.2	AK123934	UCSC_knowngene	1512	chr2	+	30573783	30575295	ENST00000421976,	CATGAGAATTGGGAAGAGAGAAAGCCTATAGTGATAATAAAGTCAAATTATCCTAAACGC	intergenic
ASHG19A3A019036	0.00499548	2.50025	down	68.1675	245.992	6.10624	7.42831	575.603	66.3182	131.998	44.506	302.493	29.4117	88.2326	100.783	252.479	78.9486	125.145	89.0378	8.17867	6.50306	7.18238	6.05353	7.86158	5.87955	6.67638	6.30263	7.88357	5.86699	6.78729	6.03167	noncoding	ENST00000332473	FGF7P2	Ensembl	296	chr21	+	14721585	14722969	NR_003674,NR_003670,NM_002009,ENST00000514120,ENST00000454645,ENST00000443706,ENST00000377614,ENST00000377549,	AAAGGGGTGGAAAGTGAATTCTATCTTGCAATGAATGAGGAAGGAAAACTCTATGCAAAG	intergenic
ASHG19A3A052516	0.00391354	4.39054	down	14.852	51.9189	3.41092	5.54532	72.8321	17.0536	42.4206	5	65.3754	5	38.1045	12.5919	44.3047	26.7235	48.4758	22.7428	5.46168	4.55944	5.58618	2.4991	5.84978	2.54574	5.61742	2.85737	5.51801	4.06301	5.23883	3.94085	noncoding	uc002bmd.2	AL109700	UCSC_knowngene	2604	chr15	-	88402983	88405587		GAAAGGACCTATGGGGATAGGAAAGCTTAATAATACAAGTTATTTTCCCTTAGAACAGAG	intergenic
ASHG19A3A020656	0.0171105	2.54743	down	10.0069	28.1612	3.3607	4.70975	32.2889	16.0976	21.426	5.97363	34.6124	8.57787	28.3836	5	17.7715	12.1787	34.4847	12.2135	4.40796	4.47747	4.65122	3.27376	5.00776	4.06961	5.23362	2.40192	4.29169	2.81544	4.66623	3.12601	noncoding	ENST00000412804	AC024168.2	Ensembl	858	chr3	-	4532574	4534847		CAAAAACGCCAGTGTTTGCGGTCAAGGATTAAAGGCGCGAGGTGTCTTTATTTAATCTGC	bidirectional	NM_001099952	ITPR1	"inositol 1,4,5-trisphosphate receptor type 1"	+	4535031	4889524
ASHG19A3A020656	0.0171105	2.54743	down	10.0069	28.1612	3.3607	4.70975	32.2889	16.0976	21.426	5.97363	34.6124	8.57787	28.3836	5	17.7715	12.1787	34.4847	12.2135	4.40796	4.47747	4.65122	3.27376	5.00776	4.06961	5.23362	2.40192	4.29169	2.81544	4.66623	3.12601	noncoding	ENST00000412804	AC024168.2	Ensembl	858	chr3	-	4532574	4534847		CAAAAACGCCAGTGTTTGCGGTCAAGGATTAAAGGCGCGAGGTGTCTTTATTTAATCTGC	bidirectional	NM_002222	ITPR1	"inositol 1,4,5-trisphosphate receptor type 1"	+	4535031	4889524
ASHG19A3A020656	0.0171105	2.54743	down	10.0069	28.1612	3.3607	4.70975	32.2889	16.0976	21.426	5.97363	34.6124	8.57787	28.3836	5	17.7715	12.1787	34.4847	12.2135	4.40796	4.47747	4.65122	3.27376	5.00776	4.06961	5.23362	2.40192	4.29169	2.81544	4.66623	3.12601	noncoding	ENST00000412804	AC024168.2	Ensembl	858	chr3	-	4532574	4534847		CAAAAACGCCAGTGTTTGCGGTCAAGGATTAAAGGCGCGAGGTGTCTTTATTTAATCTGC	bidirectional	NM_001168272	ITPR1	"inositol 1,4,5-trisphosphate receptor type 1"	+	4535031	4889524
ASHG19A3A008661	0.0346154	2.17318	down	47.2889	113.392	5.47514	6.59495	160.781	59.5266	81.7883	27.2674	115.226	22.9539	78.1721	34.3309	72.2341	94.2439	172.151	45.4104	6.49492	6.34107	6.49402	5.39023	6.58483	5.52735	6.51916	4.47056	6.17851	6.1695	7.29823	4.95212	noncoding	AL157428		NRED	3574	chr17	-	58536870	58542522		AAACAGCCTATAGGAGGCTGGGAGTTAGAACTGAAACCCTCACATGAAGCAAAGTCAAGA	exon sense-overlapping	NM_006380	APPBP2	amyloid protein-binding protein 2	-	58520519	58603580
ASHG19A3A027012	0.0108836	2.21676	down	57.0808	236.476	5.59787	6.74632	631.174	84.4012	102.113	50.8482	277.445	40.9273	140.327	73.6017	261.633	85.4036	6.1614	7.30303	8.30662	6.84961	6.8118	6.23481	7.74338	6.34611	7.28425	5.75771	7.93572	6.00827	2.39617	2.39071	noncoding	ENST00000415279	RP11-90H3.1	Ensembl	1779	chr1	+	106434360	106436139		CTGTCTGAGAAATATAAAAATCTAGTACTGAGGATTCCAAACAGAGGCATTGATTTACTG	intergenic
ASHG19A3A052361	0.0341221	2.9553	down	49.7683	166.114	5.56182	7.12512	167.678	70.7156	120.386	27.0808	206.296	33.0132	202.39	25.3946	80.2816	70.9742	219.652	71.4314	6.55356	6.60094	7.05589	5.38204	7.35137	6.05327	7.77113	3.97173	6.32105	5.69338	7.69775	5.66956	noncoding	AK025552		NRED	2497	chr15	-	73874194	73876675		TGACAACACCTTTAAGGATAGATTTTCTTTGAAGATAAGTTGCTGGGTTATGAACATGCT	intron sense-overlapping	NM_001161363	NPTN	neuroplastin isoform c precursor	-	73852343	73925753
ASHG19A3A052361	0.0341221	2.9553	down	49.7683	166.114	5.56182	7.12512	167.678	70.7156	120.386	27.0808	206.296	33.0132	202.39	25.3946	80.2816	70.9742	219.652	71.4314	6.55356	6.60094	7.05589	5.38204	7.35137	6.05327	7.77113	3.97173	6.32105	5.69338	7.69775	5.66956	noncoding	AK025552		NRED	2497	chr15	-	73874194	73876675		TGACAACACCTTTAAGGATAGATTTTCTTTGAAGATAAGTTGCTGGGTTATGAACATGCT	intron sense-overlapping	NM_017455	NPTN	neuroplastin isoform a precursor	-	73852343	73925753
ASHG19A3A052361	0.0341221	2.9553	down	49.7683	166.114	5.56182	7.12512	167.678	70.7156	120.386	27.0808	206.296	33.0132	202.39	25.3946	80.2816	70.9742	219.652	71.4314	6.55356	6.60094	7.05589	5.38204	7.35137	6.05327	7.77113	3.97173	6.32105	5.69338	7.69775	5.66956	noncoding	AK025552		NRED	2497	chr15	-	73874194	73876675		TGACAACACCTTTAAGGATAGATTTTCTTTGAAGATAAGTTGCTGGGTTATGAACATGCT	intron sense-overlapping	NM_001161364	NPTN	neuroplastin isoform d precursor	-	73852343	73925753
ASHG19A3A052361	0.0341221	2.9553	down	49.7683	166.114	5.56182	7.12512	167.678	70.7156	120.386	27.0808	206.296	33.0132	202.39	25.3946	80.2816	70.9742	219.652	71.4314	6.55356	6.60094	7.05589	5.38204	7.35137	6.05327	7.77113	3.97173	6.32105	5.69338	7.69775	5.66956	noncoding	AK025552		NRED	2497	chr15	-	73874194	73876675		TGACAACACCTTTAAGGATAGATTTTCTTTGAAGATAAGTTGCTGGGTTATGAACATGCT	intron sense-overlapping	NM_012428	NPTN	neuroplastin isoform b precursor	-	73852343	73925753
CUST_897_PI426073487	0.00714792	2.39632	down	286.699	979.409	8.18183	9.44265	2233.58	408.861	514.511	128.808	1027.65	142.089	471.478	184.863	1107.59	289.486	521.641	566.087	10.0783	9.14016	9.11721	7.47923	9.56306	8.07592	8.90212	7.30536	9.95955	8.03651	9.03562	9.05377	noncoding	uc.418-	uc.418	UCR	217	chr17	-	56082227	56082444	NM_006924,NM_001078166,	AATGGTATGACTCCAAGTGCTATTGTCACAGATGAAATTGGCAGTATTGACCTTATACTA	exon sense-overlapping	NM_001078166	SRSF1	serine/arginine-rich splicing factor 1 isoform	-	56078279	56084707
CUST_897_PI426073487	0.00714792	2.39632	down	286.699	979.409	8.18183	9.44265	2233.58	408.861	514.511	128.808	1027.65	142.089	471.478	184.863	1107.59	289.486	521.641	566.087	10.0783	9.14016	9.11721	7.47923	9.56306	8.07592	8.90212	7.30536	9.95955	8.03651	9.03562	9.05377	noncoding	uc.418-	uc.418	UCR	217	chr17	-	56082227	56082444	NM_006924,NM_001078166,	AATGGTATGACTCCAAGTGCTATTGTCACAGATGAAATTGGCAGTATTGACCTTATACTA	exon sense-overlapping	NM_006924	SRSF1	serine/arginine-rich splicing factor 1 isoform	-	56078279	56084707
ASHG19A3A038792	0.00739153	2.12977	down	65.9509	201.092	6.05969	7.15039	483.743	81.1192	58.809	40.857	195.482	43.7542	104.534	46.5415	211.062	94.858	152.922	88.5754	7.94835	6.79072	6.02751	5.94134	7.28319	6.44241	6.89588	4.98006	7.63583	6.18013	7.11158	6.02348	noncoding	AK091034		misc_RNA	1741	chr9	+	77762606	77764347		CAGTAGATTAATTATGTTATTACTCAAAGGGAAATGTTGAACAAAGCAATGGCGACTCCA	intergenic
CUST_182_PI426073487	0.0384773	2.94301	down	41.5245	135.799	4.98355	6.54085	341.76	64.9077	55.7958	9.99517	143.062	22.1013	64.5625	12.9241	154.567	45.4633	55.0477	93.7557	7.48511	6.47411	5.9594	4.00431	6.86916	5.46998	6.2831	2.88761	7.20457	4.94375	5.44373	6.12156	noncoding	uc.184+	uc.184	UCR	230	chr5	+	173385291	173385521	NM_030627,	CACTGACGGGATATCTCTTTATGCAATACCTCAATTTTTCATATTGCAAAGAGTAGCTTT	exon sense-overlapping	NM_030627	CPEB4	cytoplasmic polyadenylation element-binding	+	173315330	173387313
ASHG19A3A052022	0.00176913	2.01253	down	62.0758	153.78	6.00506	7.01407	255.24	70.1536	103.157	39.0894	167.502	40.1178	126.146	65.9601	126.292	88.7325	144.342	68.4014	7.09369	6.58795	6.82733	5.88005	7.06982	6.3226	7.14705	5.56958	6.93296	6.0689	7.01357	5.60128	noncoding	uc001zmh.1	AK125393	UCSC_knowngene	860	chr15	-	40986227	40987303	ENST00000499988,	ACCGTATCGTGGTTTACCAGAAAGTTTTGACCCGTGATTCCGGTTTTAAAGGCTGAGTAG	bidirectional	NM_133487	RAD51	DNA repair protein RAD51 homolog 1 isoform 2	+	40987326	41024356
ASHG19A3A052022	0.00176913	2.01253	down	62.0758	153.78	6.00506	7.01407	255.24	70.1536	103.157	39.0894	167.502	40.1178	126.146	65.9601	126.292	88.7325	144.342	68.4014	7.09369	6.58795	6.82733	5.88005	7.06982	6.3226	7.14705	5.56958	6.93296	6.0689	7.01357	5.60128	noncoding	uc001zmh.1	AK125393	UCSC_knowngene	860	chr15	-	40986227	40987303	ENST00000499988,	ACCGTATCGTGGTTTACCAGAAAGTTTTGACCCGTGATTCCGGTTTTAAAGGCTGAGTAG	bidirectional	NM_001164269	RAD51	DNA repair protein RAD51 homolog 1 isoform 2	+	40987377	41024356
ASHG19A3A052022	0.00176913	2.01253	down	62.0758	153.78	6.00506	7.01407	255.24	70.1536	103.157	39.0894	167.502	40.1178	126.146	65.9601	126.292	88.7325	144.342	68.4014	7.09369	6.58795	6.82733	5.88005	7.06982	6.3226	7.14705	5.56958	6.93296	6.0689	7.01357	5.60128	noncoding	uc001zmh.1	AK125393	UCSC_knowngene	860	chr15	-	40986227	40987303	ENST00000499988,	ACCGTATCGTGGTTTACCAGAAAGTTTTGACCCGTGATTCCGGTTTTAAAGGCTGAGTAG	bidirectional	NM_001164270	RAD51	DNA repair protein RAD51 homolog 1 isoform 3	+	40987326	41024356
ASHG19A3A052022	0.00176913	2.01253	down	62.0758	153.78	6.00506	7.01407	255.24	70.1536	103.157	39.0894	167.502	40.1178	126.146	65.9601	126.292	88.7325	144.342	68.4014	7.09369	6.58795	6.82733	5.88005	7.06982	6.3226	7.14705	5.56958	6.93296	6.0689	7.01357	5.60128	noncoding	uc001zmh.1	AK125393	UCSC_knowngene	860	chr15	-	40986227	40987303	ENST00000499988,	ACCGTATCGTGGTTTACCAGAAAGTTTTGACCCGTGATTCCGGTTTTAAAGGCTGAGTAG	bidirectional	NM_002875	RAD51	DNA repair protein RAD51 homolog 1 isoform 1	+	40987326	41024356
CUST_950_PI426073487	0.0383181	2.28252	down	20.3267	49.5549	4.14021	5.33084	91.6244	19.8244	16.0146	11.2324	58.5322	7.7937	43.4915	17.3479	51.3536	22.6914	36.3129	43.0703	5.76729	4.77415	4.26038	4.16586	5.70602	3.92915	5.78564	3.32073	5.71254	3.78463	4.75318	4.86677	noncoding	uc.471-	uc.471	UCR	239	chrX	-	41208370	41208609		CTCAATACTGTCAAGTGCACCTACTTAATAAAAGTTTTAGAACAAGGCACAATACACTTG	natural antisense	NM_001193416	DDX3X	ATP-dependent RNA helicase DDX3X isoform 2	+	41192650	41209524
CUST_950_PI426073487	0.0383181	2.28252	down	20.3267	49.5549	4.14021	5.33084	91.6244	19.8244	16.0146	11.2324	58.5322	7.7937	43.4915	17.3479	51.3536	22.6914	36.3129	43.0703	5.76729	4.77415	4.26038	4.16586	5.70602	3.92915	5.78564	3.32073	5.71254	3.78463	4.75318	4.86677	noncoding	uc.471-	uc.471	UCR	239	chrX	-	41208370	41208609		CTCAATACTGTCAAGTGCACCTACTTAATAAAAGTTTTAGAACAAGGCACAATACACTTG	natural antisense	NM_001193417	DDX3X	ATP-dependent RNA helicase DDX3X isoform 3	+	41192650	41209524
CUST_950_PI426073487	0.0383181	2.28252	down	20.3267	49.5549	4.14021	5.33084	91.6244	19.8244	16.0146	11.2324	58.5322	7.7937	43.4915	17.3479	51.3536	22.6914	36.3129	43.0703	5.76729	4.77415	4.26038	4.16586	5.70602	3.92915	5.78564	3.32073	5.71254	3.78463	4.75318	4.86677	noncoding	uc.471-	uc.471	UCR	239	chrX	-	41208370	41208609		CTCAATACTGTCAAGTGCACCTACTTAATAAAAGTTTTAGAACAAGGCACAATACACTTG	natural antisense	NM_001356	DDX3X	ATP-dependent RNA helicase DDX3X isoform 1	+	41192650	41209524
ASHG19A3A034997	0.00271368	3.28793	down	1018.5	3702.3	9.77937	11.4966	6775.69	470.651	2155.73	645.007	4157.16	442.9	2503.16	592.268	3010.06	619.928	3611.99	3340.26	11.6279	9.35455	11.2601	9.62458	11.5651	9.63853	11.2309	9.1134	11.3709	9.24296	11.9245	11.7022	noncoding	ENST00000468716	RP4-560B9.4	Ensembl	569	chr1	+	171731213	171731782		GATTGTCCTTCCAAATGGCTGTATTTATAAAGGTTTTTGGAGCTGTACTGAAACATCTTA	intergenic
ASHG19A3A024357	0.00129325	2.02707	down	13.6302	25.138	3.48361	4.503	21.8654	5	25.8857	9.41287	31.4068	6.6964	25.6509	21.6761	9.94133	14.4664	36.0781	24.5295	3.8959	2.47716	4.90801	3.91773	4.87711	3.71566	5.09945	3.70658	3.49495	3.03517	4.7426	4.04936	noncoding	AK022106		NRED	2902	chr4	-	77061456	77064351		TAAATTAGCGAGCAGCATTGTTAGGACCACTGCTTGTCCTATCTCAGTATAGAGATGCCC	intron sense-overlapping	NM_017426	NUP54	nucleoporin p54	-	77035816	77069655
ASHG19A3A026969	0.0107057	2.75498	down	119.644	334.29	6.51155	7.97359	703.508	139.964	178.919	23.2127	297.448	45.0799	137.03	52.3203	365.278	106.071	323.557	351.218	8.45404	7.58519	7.6143	5.17084	7.8352	6.48208	7.25018	5.16956	8.38224	6.3768	8.30558	8.28483	noncoding	uc003kej.2	CR594687	UCSC_knowngene	1928	chr5	-	75465910	75470161		GCAGAGACCCGGTGACAGCGTGAGAGGTTCGCAGAGTACTAGGTTTTGACAAGCTTGCAT	intronic antisense	NM_014979	SV2C	synaptic vesicle glycoprotein 2C	+	75379304	75621416
ASHG19A3A020025	0.0130259	2.95936	down	37.768	153.587	5.24742	6.8127	350.707	38.5108	84.9654	46.3742	165.007	33.9333	97.0413	38.835	159.075	26.2439	64.7232	42.7109	7.51924	5.71578	6.5547	6.11018	7.04889	6.08796	6.80128	4.68014	7.23969	4.03589	5.7124	4.85454	noncoding	ENST00000454360	KB-67B5.12	Ensembl	617	chr22	+	17052916	17055527	NM_006218,	GAGATTTTTACTGAAGAAAGCATTGACTAATCAAAGGATTGGGCACTTTTTCTTTTGGCA	intergenic
ASHG19A3A015323	0.00770754	2.26672	down	97.5884	362.46	6.71676	7.89737	911.395	122.157	158.08	77.4189	398.184	65.1024	176.807	108.573	408.935	100.464	121.356	111.815	8.82429	7.37971	7.44156	6.80612	8.24179	7.00413	7.60011	6.43146	8.53776	6.27417	6.73869	6.40498	noncoding	ENST00000456674	AC018463.4	Ensembl	917	chr2	+	11448150	11449067	NM_022831,ENST00000512016,ENST00000427577,	GATGGATGAAATTAAACTTGGGCCAAATGTAATAGAACTATACAAGAAACCCACTGACTT	intronic antisense	NM_004850	ROCK2	rho-associated protein kinase 2	-	11321777	11484711
ASHG19A3A022943	0.00883204	2.99621	down	20.2382	40.9655	3.55606	5.13919	52.2687	8.62239	26.5209	5.0416	38.3469	5.10935	31.6129	5	17.6652	14.5137	79.3782	83.1423	5.04858	3.60003	4.94307	3.04219	5.14239	3.33375	5.37525	2.40192	4.28346	3.04016	6.04241	5.91829	noncoding	AF055018		NRED	1802	chr3	+	101521628	101523411		ATGTCTGAGGTGGTGTAAGTTTTTGGAAAGCAAACATTTGACAGAGTTCTCATAATTGAT	intron sense-overlapping	NM_001134456	FAM55C	hypothetical protein LOC91775 precursor	+	101498285	101547075
ASHG19A3A022943	0.00883204	2.99621	down	20.2382	40.9655	3.55606	5.13919	52.2687	8.62239	26.5209	5.0416	38.3469	5.10935	31.6129	5	17.6652	14.5137	79.3782	83.1423	5.04858	3.60003	4.94307	3.04219	5.14239	3.33375	5.37525	2.40192	4.28346	3.04016	6.04241	5.91829	noncoding	AF055018		NRED	1802	chr3	+	101521628	101523411		ATGTCTGAGGTGGTGTAAGTTTTTGGAAAGCAAACATTTGACAGAGTTCTCATAATTGAT	intron sense-overlapping	NM_145037	FAM55C	hypothetical protein LOC91775 precursor	+	101498028	101547075
CUST_628_PI426073487	0.00773152	2.44761	down	15.098	37.4313	3.65112	4.9425	77.1324	15.1166	23.7816	5.68251	32.1725	6.72287	13.8333	10.3653	44.2647	17.0647	33.4032	35.6363	5.53671	4.39247	4.79362	3.203	4.90816	3.7212	4.29501	2.70457	5.51658	3.29474	4.6049	4.59072	noncoding	uc.149-	uc.149	UCR	204	chr4	-	151494192	151494396		ACTTAAAAGGTCAGGTTTCTACAGGCAAGCCTAGTCAAAGCCTAATTGATGAGGAGGGCA	intron sense-overlapping	NM_001199282	LRBA	lipopolysaccharide-responsive and beige-like	-	151185595	151936436
CUST_628_PI426073487	0.00773152	2.44761	down	15.098	37.4313	3.65112	4.9425	77.1324	15.1166	23.7816	5.68251	32.1725	6.72287	13.8333	10.3653	44.2647	17.0647	33.4032	35.6363	5.53671	4.39247	4.79362	3.203	4.90816	3.7212	4.29501	2.70457	5.51658	3.29474	4.6049	4.59072	noncoding	uc.149-	uc.149	UCR	204	chr4	-	151494192	151494396		ACTTAAAAGGTCAGGTTTCTACAGGCAAGCCTAGTCAAAGCCTAATTGATGAGGAGGGCA	intron sense-overlapping	NM_006726	LRBA	lipopolysaccharide-responsive and beige-like	-	151185595	151936649
ASHG19A3A010338	0.0251741	2.21647	down	200.316	567.277	7.71454	8.8628	606.74	193.934	525.154	119.748	710.845	106.429	713.123	148.71	337.97	240.241	509.831	392.833	8.25469	8.05702	9.14667	7.38658	9.02005	7.6901	9.4762	6.94672	8.27886	7.73065	9.00036	8.47617	noncoding	BC034791		misc_RNA	1668	chr18	-	54266298	54268217		CGTTGTTCCCCAGTCTCAATATACTGTTGGAGGCAGCCACGTAACAATTAGAGTTGAAAC	intergenic
ASHG19A3A019070	0.0200828	2.39941	down	42.901	136.15	5.3971	6.65978	317.358	31.0905	69.0903	50.4442	131.996	27.2666	76.5802	77.2668	149.432	36.1478	72.4446	35.1903	7.38729	5.40979	6.25674	6.22451	6.76659	5.76919	6.49451	5.83822	7.16	4.56787	5.89354	4.57301	noncoding	uc010glc.2	C21orf34	UCSC_knowngene	3405	chr21	+	17443433	17982094	NR_027791,NR_027790,	GGCAAAAATATTGACAACAGTTTGGGTAACTGGATTCCAAAATGGGCATCCATCTAAGAG	intergenic
ASHG19A3A039765	0.00925882	3.15594	down	42.6234	216.372	5.02283	6.6809	581.174	89.7703	122.183	15.4891	204.359	29.6906	109.175	29.7344	273.871	82.819	7.46977	8.23746	8.19031	6.93737	7.0749	4.60404	7.33992	5.89281	6.95698	4.2294	8.0001	5.95867	2.52322	2.51472	noncoding	ENST00000419629	RP11-77G22.3	Ensembl	891	chrX	-	40749899	40750790		TGCTCAAACAGAATTTTGGAGAGATTACCATGACCATTCATGACAGGCCGTTTGAATGGA	intergenic
ASHG19A3A019423	0.0254057	2.16975	down	36.8889	102.399	5.10187	6.21939	247.76	30.0621	58.3388	25.9357	76.6375	22.3304	26.6594	31.8121	115.592	29.0032	89.4073	82.1902	7.05057	5.36029	6.01646	5.32357	6.04663	5.48595	5.15122	4.34342	6.81443	4.19625	6.23706	5.9017	noncoding	ENST00000404435	AC007064.23	Ensembl	3100	chr22	-	17338508	17341608	ENST00000262716,	GTCATGTCAGACAGAAAGTGCAAAGTGTGTGCAAAAACTTTTGAAACTAAAGCTGCCTTA	intergenic
ASHG19A3A046112	0.0373273	2.01915	down	189.476	403.823	7.26374	8.27749	461.331	109.475	157.255	106.336	430.113	80.652	458.839	101.383	215.106	99.437	700.293	639.572	7.88485	7.22659	7.43436	7.23679	8.34683	7.29999	8.85474	6.3122	7.66068	6.25737	9.4835	9.24953	noncoding	AK057956		misc_RNA	2122	chr11	+	8018915	8021037		CTCATGACCATAGTGTGGTGTTATTACTTAGCGTTATTCTAGACTTATTAGCCATTGTAT	intergenic
ASHG19A3A043663	0.00249197	2.50135	down	40.2338	126.892	5.27435	6.59706	268.369	64.9849	70.7279	33.963	158.697	24.6775	63.8694	36.6105	125.226	59.7212	74.4635	21.4454	7.16119	6.47645	6.29307	5.6899	6.99889	5.62995	6.2692	4.57868	6.92086	5.41063	5.93912	3.86049	noncoding	AK022426		NRED	1835	chr10	+	18585518	18587298		TTTTTCTATGTGGGTGAAGGTAAAAAGAGATAACTCGAGACAGTGCAGGAAAAATATCAT	intron sense-overlapping	NM_001167945	CACNB2	voltage-dependent L-type calcium channel subunit	+	18429741	18830688
ASHG19A3A043663	0.00249197	2.50135	down	40.2338	126.892	5.27435	6.59706	268.369	64.9849	70.7279	33.963	158.697	24.6775	63.8694	36.6105	125.226	59.7212	74.4635	21.4454	7.16119	6.47645	6.29307	5.6899	6.99889	5.62995	6.2692	4.57868	6.92086	5.41063	5.93912	3.86049	noncoding	AK022426		NRED	1835	chr10	+	18585518	18587298		TTTTTCTATGTGGGTGAAGGTAAAAAGAGATAACTCGAGACAGTGCAGGAAAAATATCAT	intron sense-overlapping	NM_201572	CACNB2	voltage-dependent L-type calcium channel subunit	+	18429741	18830688
ASHG19A3A043663	0.00249197	2.50135	down	40.2338	126.892	5.27435	6.59706	268.369	64.9849	70.7279	33.963	158.697	24.6775	63.8694	36.6105	125.226	59.7212	74.4635	21.4454	7.16119	6.47645	6.29307	5.6899	6.99889	5.62995	6.2692	4.57868	6.92086	5.41063	5.93912	3.86049	noncoding	AK022426		NRED	1835	chr10	+	18585518	18587298		TTTTTCTATGTGGGTGAAGGTAAAAAGAGATAACTCGAGACAGTGCAGGAAAAATATCAT	intron sense-overlapping	NM_201596	CACNB2	voltage-dependent L-type calcium channel subunit	+	18429605	18830688
ASHG19A3A043663	0.00249197	2.50135	down	40.2338	126.892	5.27435	6.59706	268.369	64.9849	70.7279	33.963	158.697	24.6775	63.8694	36.6105	125.226	59.7212	74.4635	21.4454	7.16119	6.47645	6.29307	5.6899	6.99889	5.62995	6.2692	4.57868	6.92086	5.41063	5.93912	3.86049	noncoding	AK022426		NRED	1835	chr10	+	18585518	18587298		TTTTTCTATGTGGGTGAAGGTAAAAAGAGATAACTCGAGACAGTGCAGGAAAAATATCAT	intron sense-overlapping	NM_201597	CACNB2	voltage-dependent L-type calcium channel subunit	+	18429605	18830688
ASHG19A3A043663	0.00249197	2.50135	down	40.2338	126.892	5.27435	6.59706	268.369	64.9849	70.7279	33.963	158.697	24.6775	63.8694	36.6105	125.226	59.7212	74.4635	21.4454	7.16119	6.47645	6.29307	5.6899	6.99889	5.62995	6.2692	4.57868	6.92086	5.41063	5.93912	3.86049	noncoding	AK022426		NRED	1835	chr10	+	18585518	18587298		TTTTTCTATGTGGGTGAAGGTAAAAAGAGATAACTCGAGACAGTGCAGGAAAAATATCAT	intron sense-overlapping	NM_201593	CACNB2	voltage-dependent L-type calcium channel subunit	+	18429605	18830688
ASHG19A3A043663	0.00249197	2.50135	down	40.2338	126.892	5.27435	6.59706	268.369	64.9849	70.7279	33.963	158.697	24.6775	63.8694	36.6105	125.226	59.7212	74.4635	21.4454	7.16119	6.47645	6.29307	5.6899	6.99889	5.62995	6.2692	4.57868	6.92086	5.41063	5.93912	3.86049	noncoding	AK022426		NRED	1835	chr10	+	18585518	18587298		TTTTTCTATGTGGGTGAAGGTAAAAAGAGATAACTCGAGACAGTGCAGGAAAAATATCAT	intron sense-overlapping	NM_201571	CACNB2	voltage-dependent L-type calcium channel subunit	+	18429741	18830688
ASHG19A3A043663	0.00249197	2.50135	down	40.2338	126.892	5.27435	6.59706	268.369	64.9849	70.7279	33.963	158.697	24.6775	63.8694	36.6105	125.226	59.7212	74.4635	21.4454	7.16119	6.47645	6.29307	5.6899	6.99889	5.62995	6.2692	4.57868	6.92086	5.41063	5.93912	3.86049	noncoding	AK022426		NRED	1835	chr10	+	18585518	18587298		TTTTTCTATGTGGGTGAAGGTAAAAAGAGATAACTCGAGACAGTGCAGGAAAAATATCAT	intron sense-overlapping	NM_000724	CACNB2	voltage-dependent L-type calcium channel subunit	+	18549583	18830688
ASHG19A3A014991	0.042926	2.25297	down	43.905	97.5271	5.21138	6.38321	125.174	45.4363	78.7325	13.0756	131.194	22.0661	94.0641	25.6815	47.2271	52.7842	108.771	104.387	6.17741	5.94809	6.44929	4.37655	6.75969	5.46663	6.75565	3.99051	5.59882	5.19345	6.55838	6.29307	noncoding	ENST00000431298	AC010886.1	Ensembl	745	chr2	-	218625269	218626014		GTTGAATGCATTGAAGGATTGATGGCATGTTTACTGGTGCAGAGAACCACTGCAAGACTT	intergenic
ASHG19A3A037656	0.0120507	2.0226	down	18.923	42.6334	4.1593	5.17551	82.1027	21.013	26.8348	14.1234	46.1071	9.66019	39.7448	18.2624	32.8645	33.9492	28.1464	16.5296	5.62122	4.86288	4.95949	4.47605	5.38582	4.24567	5.67143	3.40951	5.1189	4.4607	4.2962	3.50099	noncoding	ENST00000437925	RP11-276H19.4	Ensembl	991	chr9	-	89699075	89700066		TCAATTGGATTTTCTCATCGATATTGTTCTAAGAGATGAACTGAAACCTCCAAAGTGTCA	intergenic
ASHG19A3A046734	0.0201272	2.06641	down	49.2001	122.07	5.63075	6.67788	185.815	27.0594	54.791	48.4378	120.363	32.6123	124.848	53.8235	105.13	66.0325	141.472	67.2351	6.68771	5.208	5.93322	6.17082	6.64615	6.03559	7.1347	5.21942	6.68383	5.57619	6.98165	5.5745	noncoding	ENST00000427268	RP4-792G4.2	Ensembl	491	chr1	-	63786554	63790112		ATTTGCAGAAGATGCTGGGATGTGGATTTAATTCCGGATGGACAGTGGTGCTTCTGATTC	natural antisense	NM_012183	FOXD3	forkhead box protein D3	+	63788729	63790797
ASHG19A3A039818	0.0447525	2.02761	down	89.8998	184.259	6.27872	7.29849	193.466	85.468	190.851	34.9025	199.613	35.622	142.935	49.0217	106.328	96.0064	272.358	238.378	6.73928	6.86827	7.69476	5.73084	7.31003	6.15696	7.31121	5.06657	6.70032	6.199	8.03536	7.65065	noncoding	ENST00000423238	RP3-393P12.3	Ensembl	740	chrX	-	47700361	47701101		TCATTCATGAAATTGCCTTCCCAGGGAAACATTTCGAGGAGATCTCATGGTTCTTGAGCC	intronic antisense	NM_007137	ZNF81	zinc finger protein 81	+	47696300	47781655
ASHG19A3L0001648	0.0106984	3.83133	down	17.5179	35.9977	3.04887	4.98672	60.178	5	28.8382	5	30.2416	5	25.094	5.59155	18.7858	7.3777	52.8485	77.138	5.2233	2.47716	5.05692	2.4991	4.82656	2.54574	5.07008	2.45561	4.36725	2.52202	5.3762	5.79361	noncoding	AK297077	lincRNA-FYB	lincRNA	2747	chr5	-	39107403	39270759	NM_199335,NM_001465,	GCCAATGTGAAGTCTGGATTTTAATTGGCATGTTATTGGGTATCAAGAAAATTAATGCAC	exon sense-overlapping	NM_199335	FYB	FYN-binding protein isoform 2	-	39105356	39219667
ASHG19A3L0001648	0.0106984	3.83133	down	17.5179	35.9977	3.04887	4.98672	60.178	5	28.8382	5	30.2416	5	25.094	5.59155	18.7858	7.3777	52.8485	77.138	5.2233	2.47716	5.05692	2.4991	4.82656	2.54574	5.07008	2.45561	4.36725	2.52202	5.3762	5.79361	noncoding	AK297077	lincRNA-FYB	lincRNA	2747	chr5	-	39107403	39270759	NM_199335,NM_001465,	GCCAATGTGAAGTCTGGATTTTAATTGGCATGTTATTGGGTATCAAGAAAATTAATGCAC	exon sense-overlapping	NM_001465	FYB	FYN-binding protein isoform 1	-	39105356	39219667
CUST_34_PI426073487	0.00162151	2.94942	down	14.6582	55.8285	3.74937	5.3098	142.586	22.9478	27.0323	7.87903	53.2432	7.6872	15.0238	10.5756	65.3192	18.5985	31.7668	20.2608	6.35032	4.98473	4.96826	3.6673	5.57918	3.9086	4.40421	2.71875	6.04418	3.43661	4.51267	3.78025	noncoding	uc.36+	uc.36	UCR	264	chr1	+	109240427	109240691		TTCATGCGGTAATGACCCTTTTCAGAGACAATGGTCATCATGGATTATGCGTTTCCAATT	intron sense-overlapping	NM_018061	PRPF38B	pre-mRNA-splicing factor 38B	+	109234931	109244422
ASHG19A3A051486	0.00930245	3.57219	down	17.6153	56.8483	3.75626	5.59307	95.0388	30.9083	23.6025	8.23394	62.1374	5	52.6398	14.6116	37.7311	22.5203	69.9405	24.4176	5.81132	5.39784	4.78247	3.7286	5.78697	2.54574	6.02882	3.0508	5.31007	3.77161	5.83878	4.04299	noncoding	AK022120		NRED	1901	chr14	+	60563761	60565662		GCGGGGTGCTTACCATATAACTTGTAAACCAAAGCATGAAATATATGTTTCTGTTTAAAC	intron sense-overlapping	NM_022495	C14orf135	pecanex-like protein C14orf135	+	60558628	60601532
ASHG19A3A035877	0.0158902	2.12205	down	201.59	693.079	7.81452	8.89998	1589.88	250.723	336.861	173.118	640.695	137.304	423.835	201.593	901.162	184.56	266.045	262.243	9.59142	8.41642	8.50955	7.87791	8.8815	8.03094	8.74733	7.43857	9.66951	7.30762	8.00054	7.81565	noncoding	ENST00000460864	RP11-367E12.2	Ensembl	1001	chr8	-	74817588	74827245		CTGGTTGCTTACACAGTATTCAAAATGTGTATTTATGGATGCGGATACTCTGGTCCTAGC	intergenic
ASHG19A3A032320	0.0334641	2.0133	down	26.2214	53.6903	4.52968	5.53924	59.8169	22.3325	31.7659	27.6997	51.9899	9.83859	41.1434	19.9139	31.268	21.7112	106.158	55.8326	5.21447	4.94886	5.19007	5.41314	5.54584	4.27137	5.71306	3.56095	5.04998	3.70838	6.522	5.27536	noncoding	uc003quy.1	AK095077	UCSC_knowngene	3895	chr6	+	166756131	166764957		AGCTGTATTTCAGACCGTCTCAGGAGAAATAGCAAGAGGCTGCCTCACTCCTTTGCCCTT	bidirectional	NM_145169	SFT2D1	vesicle transport protein SFT2A	-	166733516	166755991
ASHG19A3A008648	0.0127578	2.58655	down	51.8517	168.137	5.69053	7.06156	323.206	62.6256	91.7887	37.9227	138.727	52.3531	80.5699	35.8042	174.141	41.1693	200.39	81.2353	7.4106	6.41993	6.65763	5.83693	6.82795	6.6847	6.56054	4.54131	7.3608	4.78176	7.55185	5.87857	noncoding	NR_002924	DHX40P1	RefSeq_NR	1129	chr17	-	58053384	58096336	NM_024612,NM_001166301,	GCAGTTAAATCACAACCCCAGATTAGGGTTGGACATCCTGGAGGTGGTTCCAATTTCAAA	intergenic
ASHG19A3A026359	0.00236035	2.18106	down	183.005	432.614	7.32445	8.44948	611.118	124.63	269.666	83.5512	406.792	73.81	323.615	115.764	307.441	142.13	677.051	558.144	8.26644	7.40921	8.18924	6.91221	8.27109	7.17021	8.39067	6.54114	8.15217	6.87965	9.42724	9.03425	noncoding	ENST00000425785	RP11-145D11.2	Ensembl	1258	chr1	+	98011256	98012514	NM_007214,	AAGGCAAACAATGGCTGAAGTATTTGAAAAGGAGCAGTCCTTCTGTGCTGCAGAGGAACA	intronic antisense	NM_000110	DPYD	dihydropyrimidine dehydrogenase [NADP+] isoform	-	97543299	98386615
ASHG19A3A015657	0.00548696	2.69754	down	41.8823	144.53	5.2985	6.73014	321.097	42.5773	79.7974	50.901	152.176	31.1869	87.1457	42.7272	165.716	70.915	61.2467	12.9866	7.40145	5.863	6.4641	6.2362	6.94654	5.96598	6.66012	4.83791	7.29351	5.6919	5.61515	3.19601	noncoding	ENST00000422346	AC008280.4	Ensembl	732	chr2	+	54309690	54312203		TTATGGGCTGACATTCATGGTCTTGCAGGCAAAACTCAAGTTCCTAGGTAGGACTGAGAA	intergenic
ASHG19A3A043982	0.0352118	2.62732	down	226.61	936.987	7.97042	9.36401	1649.06	203.256	283.648	305.967	1072.95	193.675	1345.68	194.887	841.772	169.05	428.814	292.822	9.64905	8.12223	8.26365	8.64232	9.62852	8.50014	10.3313	7.38457	9.57294	7.16817	8.73857	8.00508	noncoding	ENST00000432535	RP11-456A18.1	Ensembl	477	chr10	+	60759385	60761303		GCAATGTCCAGTTATATCTCCATGATATTTTCTTTGTGGAAGTTGATTGTTCTTCCTTAC	intergenic
ASHG19A3A046855	0.00114477	2.32881	down	409.289	1136.57	8.61888	9.83848	1591.99	155.322	880.841	291.411	1031.42	152.011	658.791	491.69	933.369	387.194	1722.98	978.108	9.59533	7.73909	9.9302	8.57464	9.56771	8.17249	9.35455	8.83433	9.72399	8.50927	10.8591	9.88348	noncoding	AK125221		misc_RNA	2029	chr1	-	65511017	65513045		AGTATTCATGGTAACAGTAGCTTCCTTTCCCCCACTGTATGGTTAGAATGAAACAAAAAA	intergenic
ASHG19A3A048132	0.021428	2.53142	down	40.4867	109.441	5.13551	6.47545	68.5159	36.5291	84.8424	16.7472	117.64	13.9023	118.981	37.4577	44.0325	45.2163	222.635	93.0677	5.38247	5.64026	6.55171	4.71782	6.61248	4.79314	7.07346	4.61598	5.5085	4.93622	7.7241	6.10964	noncoding	AK023831		NRED	5243	chr12	-	123571813	123577047		AATGAAAATGCCTGCCTTCAAGGGCTGTCTTGAGGTTGAAAGGAGATGGTCTACATCAAG	intron sense-overlapping	NM_020845	PITPNM2	membrane-associated phosphatidylinositol	-	123468026	123594975
ASHG19A3L0001277	0.00374822	2.55426	down	1665.01	5992.33	10.8953	12.2482	4848.41	1260.71	4632.94	2091.32	6661.49	976.181	8303.05	2036.92	4009.06	1696.65	7499.01	1928.29	11.139	10.7735	12.3509	11.2058	12.2606	10.7234	12.9647	10.9781	11.7745	10.7717	12.9997	10.9194	noncoding	chr21:21942829-22002654+	lincRNA-NCAM2-6	lincRNA	59826	chr21	+	21942829	22002654		GATAAAATCCACTATGACTCAAATTCTTTCTCCCTCCTCATTGCAGTATTTTCACATTTG	intergenic
ASHG19A3A012174	0.0125853	2.00499	down	633.725	1807.48	9.45549	10.4591	1692.11	351.668	1192.27	675.733	2154.57	421.44	3392.43	707.446	1041.6	593.471	1371.92	1052.59	9.68738	8.91902	10.38	9.68053	10.6176	9.56405	11.6747	9.40045	9.88196	9.17239	10.5128	9.99653	noncoding	ENST00000344844	OR7E25P	Ensembl	910	chr19	+	9314983	9315893		ATAACATGGTTGTATATTTTATTGGTGCCATATTTGGTTTTCTCCCTCTCTTAGGGATCC	intergenic
ASHG19A3A015841	0.00159235	2.45457	down	50.1974	175.195	5.57273	6.8682	409.675	61.9406	99.5453	44.3141	200.516	44.4909	78.4183	62.1964	215.72	74.0893	47.2983	14.1528	7.73171	6.40228	6.77433	6.04643	7.31783	6.46387	6.52413	5.46585	7.66344	5.76658	5.19778	3.29138	noncoding	ENST00000498882	AC073263.1	Ensembl	2915	chr2	+	74378364	74381319		AGGCAAACCTTGGGCATGGGGAGATAAAAGTGAGAAGAGTCAAAAAGATTGATTTCTATA	intergenic
ASHG19A3A016645	0.0436999	3.25766	down	33.7582	198.047	4.6507	6.35454	69.4667	32.5422	49.5978	18.6138	53.6857	16.5881	53.4261	6.20244	39.7879	21.6094	922.319	106.993	5.40106	5.4744	5.80018	4.86123	5.58938	5.05157	6.04771	2.48256	5.37144	3.70135	9.91747	6.33312	noncoding	ENST00000392131	AC079305.6	Ensembl	550	chr2	+	178062712	178063262	NM_002273,ENST00000450021,	ATGAGTATCCATACGAAGACCACCAGCAGCTATGCAGGTGGTCTGAGCTCGGCCTATGGG	intergenic
ASHG19A3A027281	0.0017491	3.04203	down	48.8011	212.034	5.60524	7.21027	468.447	70.3512	117.91	31.1515	223.106	26.9808	103.95	45.2216	285.168	62.9188	73.6243	56.1824	7.90752	6.59236	7.02493	5.57172	7.46112	5.75589	6.88889	4.93035	8.05794	5.49622	5.92122	5.28487	noncoding	ENST00000513820	RP11-950K24.2	Ensembl	1271	chr5	-	118462476	118464139		ATGAAGCTTTTGCTTGAAAAAGTGAATATCATTCCCACTTATTGCCAAAGCAGACATGCT	intronic antisense	NM_005509	DMXL1	dmX-like protein 1	+	118407083	118584822
ASHG19A3A021123	0.0246613	2.08732	down	15.1401	33.5674	3.85267	4.91432	48.1676	16.6614	26.0879	19.8662	40.1696	10.9938	31.8704	20.9676	31.9176	14.0301	23.1914	8.32133	4.93787	4.52977	4.91888	4.949	5.2058	4.45001	5.38823	3.65111	5.07937	2.98496	3.95576	2.55116	noncoding	AK094677		misc_RNA	2052	chr3	-	51985864	51987918		TTTGGGCATTTGCCTCTAGGAGGTGAAGATGGATTTTTGAAGTTTTGGTCCTTACCCAGG	intergenic
ASHG19A3A053972	0.0471337	2.01158	down	38.9413	121.502	5.24183	6.25016	327.411	35.5658	40.151	28.8305	116.374	19.6376	28.8988	34.1462	161.197	48.5948	54.9785	66.8729	7.43028	5.60431	5.51498	5.47115	6.59777	5.29403	5.25621	4.46133	7.25944	5.0542	5.44227	5.56595	noncoding	AK125176		misc_RNA	3224	chr16	-	79237412	79240636		ACAGTTCATTTACACGTATGCCCCATAAGTATTCTATAACATAGTCCTGAAAAAGCACTG	intronic antisense	NM_016373	WWOX	WW domain-containing oxidoreductase isoform 1	+	78133550	79246564
ASHG19A3A032636	0.0061621	3.04396	down	12.099	40.7377	3.52623	5.13218	40.6268	5.29921	50.4015	14.4445	53.349	11.2344	54.172	12.2879	20.2484	14.238	25.6284	15.0899	4.7099	2.95446	5.82116	4.50684	5.58204	4.48392	6.06746	2.83066	4.47479	3.0087	4.13771	3.3728	noncoding	uc003tcq.1	BC043188	UCSC_knowngene	1569	chr7	-	31826530	31828099		GTGAGACGGTAATCCAAAAGTTGAAGACCAATTTTTGTTATCCATATTTTGGAAGTATGG	intron sense-overlapping	NM_001191057	PDE1C	"calcium/calmodulin-dependent 3',5'-cyclic"	-	31792631	32110466
ASHG19A3A032636	0.0061621	3.04396	down	12.099	40.7377	3.52623	5.13218	40.6268	5.29921	50.4015	14.4445	53.349	11.2344	54.172	12.2879	20.2484	14.238	25.6284	15.0899	4.7099	2.95446	5.82116	4.50684	5.58204	4.48392	6.06746	2.83066	4.47479	3.0087	4.13771	3.3728	noncoding	uc003tcq.1	BC043188	UCSC_knowngene	1569	chr7	-	31826530	31828099		GTGAGACGGTAATCCAAAAGTTGAAGACCAATTTTTGTTATCCATATTTTGGAAGTATGG	intron sense-overlapping	NM_001191058	PDE1C	"calcium/calmodulin-dependent 3',5'-cyclic"	-	31792631	32338383
ASHG19A3A032636	0.0061621	3.04396	down	12.099	40.7377	3.52623	5.13218	40.6268	5.29921	50.4015	14.4445	53.349	11.2344	54.172	12.2879	20.2484	14.238	25.6284	15.0899	4.7099	2.95446	5.82116	4.50684	5.58204	4.48392	6.06746	2.83066	4.47479	3.0087	4.13771	3.3728	noncoding	uc003tcq.1	BC043188	UCSC_knowngene	1569	chr7	-	31826530	31828099		GTGAGACGGTAATCCAAAAGTTGAAGACCAATTTTTGTTATCCATATTTTGGAAGTATGG	intron sense-overlapping	NM_001191059	PDE1C	"calcium/calmodulin-dependent 3',5'-cyclic"	-	31792631	32110980
ASHG19A3A047412	0.00634565	2.1612	down	294.142	944.462	8.29546	9.4073	2143.81	317.513	450.922	172.406	897.202	182.422	454.178	254.354	1070.05	249.839	650.616	588.319	10.0201	8.76452	8.93285	7.87309	9.36997	8.41763	8.84205	7.80375	9.91258	7.79207	9.36623	9.12173	noncoding	ENST00000427577	RP11-181C21.4	Ensembl	921	chr1	-	78276545	78277466	NM_022831,ENST00000512016,ENST00000456674,	GGATGAAATTAAACCTGGGCCAATTGTAATAGAACTATACAAGAAACCCACTGACTTTAA	intronic antisense	NM_198549	FAM73A	hypothetical protein LOC374986	+	78245308	78344081
ASHG19A3A025710	0.0422649	2.62092	down	14.5424	50.3289	3.76752	5.15759	35.6715	7.1877	35.4887	19.6575	92.5171	10.0867	100.178	15.9154	21.2849	24.2372	16.8326	10.1701	4.52911	3.34378	5.34887	4.93425	6.28396	4.31242	6.84059	3.18122	4.54084	3.89845	3.40219	2.935	noncoding	ENST00000512633	RP11-777B9.4	Ensembl	297	chr4	+	78924296	78924593		GGGATTGTATATGTTTATATAGTATATGGGGATTGTAGTGTTTATCTCACTCCTTGGATG	intergenic
ASHG19A3A012701	0.00184684	2.18092	down	43.2316	110.41	5.38987	6.5148	189.899	51.8995	69.6644	24.6343	88.5014	21.9277	53.525	36.2281	104.87	67.2931	156.003	57.4069	6.71585	6.13846	6.2692	5.25351	6.23016	5.45717	6.05125	4.56185	6.68035	5.60662	7.14202	5.32161	noncoding	AK126984		misc_RNA	3553	chr19	+	41334892	41338445		CCTGGAGTTTGAATTTTTTCCCAGTTGGTCTTAGTACCCTGTCTGCAGATTGAGGGGAAA	intergenic
ASHG19A3A024533	0.0306499	2.03266	down	128.179	270.509	6.79359	7.81696	321.009	123.207	255.193	54.4526	295.486	46.6485	192.328	66.6568	154.623	121.131	404.416	356.976	7.40047	7.39233	8.11102	6.3298	7.82814	6.53025	7.70508	5.58818	7.20519	6.60497	8.65183	8.31598	noncoding	ENST00000511857	RP11-15B17.2	Ensembl	741	chr4	-	100911893	100912634	NM_198486,	TTTGGCGTCATTGGCTTGGAAGACCTCATTCATTAAATTGCCTTCCCAGGGAAGCATTTC	intergenic
ASHG19A3L0002943	0.00783467	2.93612	down	7.80538	24.3872	2.89281	4.44672	24.9238	8.3428	28.7666	6.81862	32.598	5	19.2316	5	9.35232	14.1655	31.4508	7.50538	4.06639	3.55506	5.05255	3.45704	4.92546	2.54574	4.72248	2.40192	3.41883	3.00149	4.49462	2.39561	noncoding	H65841	lincRNA-SPRED2-1	lincRNA	411	chr2	+	65501532	65501926		AACTATGGTGACAATTTAAAGGACCTTGATTCAAAGAATCAATTAAGGAGGCTGTCCTCT	intergenic
ASHG19A3A030425	0.0210212	2.08679	down	1982.18	6549.47	11.1237	12.185	13816.9	1443.55	2734.69	2861.61	7007.09	1877.68	6251.35	2801.67	7218.49	1414.14	2268.33	1494.4	12.6746	10.9709	11.6234	11.6402	12.3304	11.6422	12.5542	11.4504	12.6638	10.4925	11.2635	10.546	noncoding	AK124281		misc_RNA	2123	chr6	-	116254310	116256434		TATTTATGTAATTCAGTTATTTGGAGATGGTGGTGAGGGATGTGAGTACATCATTTCATG	intergenic
ASHG19A3A034418	0.0208185	2.96985	down	86.4679	249.788	5.95935	7.52974	518.391	94.5288	136.132	10.0229	243.133	28.8504	87.1496	48.7141	327.741	92.1125	186.184	244.578	8.04057	7.01156	7.23038	4.00836	7.57337	5.85463	6.66026	5.05555	8.2391	6.13219	7.43476	7.6938	noncoding	ENST00000434048	RP5-1193P9.3	Ensembl	306	chr7	+	62956176	62962914	NM_001011553,	GATTTGTATTCTCCAGAGTACCCAGGTCCTTCTCATAGAATTAAAAAGACTGTACAGGTA	intergenic
ASHG19A3A015969	0.0400363	2.90653	down	100.285	394.507	6.36278	7.90207	300.839	23.4401	204.312	35.7604	1314.58	72.8593	216.063	79.0652	125.868	279.28	205.38	111.304	7.31598	5.01241	7.80261	5.75965	9.9168	7.15102	7.85938	5.87955	6.92831	7.97835	7.58934	6.39566	noncoding	ENST00000416474	AC127391.1	Ensembl	354	chr2	+	92005800	92006278	ENST00000457995,ENST00000451163,ENST00000442306,ENST00000431378,ENST00000424370,ENST00000377415,	TTACACTCTCACCATCAGCAGCCTGCAGCCTGAAGATTTTGCAGCTTATTACTGTCAACA	intergenic
ASHG19A3A009741	0.0300407	2.22353	down	592.852	1856.43	9.34296	10.4958	1580.37	369.693	1207.15	652.983	2071.49	337.238	3335.39	459.87	886.075	698.853	2058.12	1038.47	9.58349	8.9942	10.4008	9.64006	10.5624	9.27222	11.6509	8.74614	9.64954	9.42724	11.1279	9.97793	noncoding	ENST00000510059	RP11-1018N14.4	Ensembl	585	chr17	+	49412621	49413601		AAAGATTTGGGAAGAAGGTGTGATCAGCAGAAAGCAGATTTTCTTCCTCCCCTTCTGCTG	intergenic
ASHG19A3A038568	0.0122093	2.50382	down	9.12135	27.4484	3.28749	4.61162	47.0373	16.1288	20.1653	12.0833	29.7411	6.20653	14.7468	7.23928	26.8573	5	26.1427	8.07013	4.90658	4.48254	4.56401	4.26996	4.80502	3.60626	4.38175	2.52592	4.84079	2.40167	4.17157	2.43858	noncoding	uc004aaa.2	BC014180	UCSC_knowngene	4791	chr9	+	37505586	37510377		TGTTATTTGTAGAGACAGGGGAAGGTGTTCCATAGAAGTAGTGACTAAGGAGCTTCTGAA	intergenic
ASHG19A3A046849	0.0159511	2.93642	down	30.2064	61.911	4.17819	5.73225	84.8557	15.4171	33.8855	10.7511	59.2187	9.4297	49.7154	10.9151	35.3133	14.8178	108.478	119.908	5.6602	4.41905	5.28262	4.1067	5.72178	4.21065	5.95833	2.74093	5.2156	3.07119	6.55496	6.52062	noncoding	AY010115		RNAdb	4240	chr11	+	89926781	89931015		GACAGAATGACAATGTATGTGACACAAAGGTGTTTACCACAGCATTTTTTATCACAGTAA	intergenic
ASHG19A3A036888	0.0381567	2.4023	down	13.9306	36.6597	3.5182	4.78261	75.6282	17.8611	11.9567	10.0085	41.6993	5	10.062	11.7117	48.2408	15.6704	32.3713	23.3317	5.51275	4.62498	3.87225	4.00597	5.25317	2.54574	3.88416	2.7908	5.62726	3.16302	4.5461	3.97867	noncoding	AF116708		misc_RNA	1032	chr8	+	124026192	124027224		GGGGGAAAATTACGTGAATATGATTGTTGTGACCAAGCCTTGGCAAAAGTCAATAAATAA	natural antisense	NM_001134671	DERL1	derlin-1 isoform b	-	124025567	124054648
ASHG19A3A036888	0.0381567	2.4023	down	13.9306	36.6597	3.5182	4.78261	75.6282	17.8611	11.9567	10.0085	41.6993	5	10.062	11.7117	48.2408	15.6704	32.3713	23.3317	5.51275	4.62498	3.87225	4.00597	5.25317	2.54574	3.88416	2.7908	5.62726	3.16302	4.5461	3.97867	noncoding	AF116708		misc_RNA	1032	chr8	+	124026192	124027224		GGGGGAAAATTACGTGAATATGATTGTTGTGACCAAGCCTTGGCAAAAGTCAATAAATAA	natural antisense	NM_024295	DERL1	derlin-1 isoform a	-	124025567	124054648
ASHG19A3A016049	0.00641103	2.64847	down	30.5565	86.0648	4.70116	6.10632	182.894	42.6795	55.6004	9.79548	79.3591	13.6647	41.5578	22.4314	93.5437	32.3582	63.434	62.4095	6.6681	5.86655	5.95508	3.97313	6.09406	4.77004	5.72436	3.76693	6.51916	4.38212	5.67716	5.44819	noncoding	ENST00000453252	AC012493.1	Ensembl	760	chr2	+	101041809	101042569	NM_006788,	GGGGTGTGAAACCAAGATTGCACAAGAGATAGCCAGTCTTTCAAAAGAGGCTGTTTCCAA	intergenic
ASHG19A3A034515	0.0117208	2.52237	down	16.5895	42.8413	3.78564	5.12042	74.1464	25.542	15.2053	5	32.6447	13.0331	20.3611	5.96565	39.9278	20.383	74.7628	29.6134	5.4851	5.12977	4.193	2.4991	4.92781	4.69627	4.79497	2.47264	5.37543	3.59815	5.94623	4.31792	noncoding	uc003twe.2	SBDSP	UCSC_knowngene	1781	chr7	+	72300079	72307976		CTGTGAGCATGAGACGTCGCTGTCCGAGCTTGGCGCCTAAGCCAAGGGTTTCTTTATTTG	intergenic
ASHG19A3A041194	0.0488206	2.27802	down	19.89	46.6645	3.78779	4.97558	98.719	27.1704	5	5	42.2918	5.2122	23.7478	39.8024	55.5535	34.0169	54.675	8.13791	5.86579	5.21286	2.46572	2.4991	5.27139	3.3618	5.00044	4.72159	5.81804	4.4636	5.43208	2.46781	noncoding	ENST00000418231	RP13-204A15.4	Ensembl	1953	chrX	+	73340846	73351761		ATTGACAAAGTAGTGGTTCCAGCAGTTCTGGCTTCAGTAGTAGTCATACAAGCAGCAGCT	intergenic
ASHG19A3A047400	0.00235252	2.54023	down	19.7667	44.8787	3.77967	5.12463	52.3852	10.314	14.6386	5.22061	68.2624	5.71549	21.7233	16.9613	20.6328	19.9448	91.6297	60.4438	5.05126	3.85276	4.14145	3.09068	5.89863	3.4898	4.87895	3.28725	4.49742	3.55711	6.28007	5.40043	noncoding	AK026238		NRED	2037	chr12	-	24404522	24406539		TTCCCACCATTTCTTCACTGTTGAGATTTGTTCATTTGGTAATGTTGGCAAAAGCAAAAA	intron sense-overlapping	NM_152989	SOX5	transcription factor SOX-5 isoform b	-	23685230	24715380
ASHG19A3A020381	0.0133368	2.99226	down	13.24	30.4842	3.20212	4.78335	48.4334	9.56206	23.4562	5	34.6668	5	26.494	14.6692	25.0406	13.7478	24.8143	31.461	4.94441	3.74707	4.77519	2.4991	5.00943	2.54574	5.14249	3.05654	4.74717	2.95732	4.08142	4.40694	noncoding	NR_027780	HMGXB4	RefSeq_NR	4264	chr22	+	35653444	35691799		GAGGGCTGGTATTTTGGAGGATTCAGCATAGAAGAACAGTCTGCATTTGTGATACACCAG	exon sense-overlapping	NM_001003681	HMGXB4	HMG domain-containing protein 4	+	35653444	35691800
ASHG19A3A051679	0.0019926	2.90041	down	10.4704	34.2146	3.32436	4.86062	50.4384	10.329	14.9008	5.44469	57.8391	6.82446	29.5323	9.46012	21.0415	18.6458	31.5355	12.1182	4.99948	3.8548	4.16366	3.14489	5.6917	3.74146	5.28487	2.64681	4.52494	3.44136	4.49905	3.11684	noncoding	AK054679		misc_RNA	2556	chr14	+	89090404	89092957		TAAGGAAGGCTTTTGAGTATAACAGTAGTCCAAGGAATCAAATGTTCATCAGAATCCTTA	natural antisense	NM_183387	EML5	echinoderm microtubule-associated protein-like	-	89081173	89259096
ASHG19A3A038864	0.0245833	2.25912	down	130.402	302.773	6.80284	7.9786	400.337	105.267	182.239	70.9778	319.098	54.1484	279.029	58.9103	227.867	108.695	408.066	384.413	7.69595	7.17553	7.63919	6.6874	7.93281	6.72953	8.19644	5.37363	7.74069	6.41669	8.66649	8.43423	noncoding	NR_029410	LOC389765	RefSeq_NR	1764	chr9	+	88420916	88457794	NM_025211,NM_001135953,	AAGTTTCGGAGCATCGGTTAACAGCCTATGGGTGAAATTTGGCTTTCATTCATGAATGAG	intergenic
ASHG19A3A029370	0.0492195	2.21848	down	538.43	1228.9	8.72835	9.87792	1087.06	373.912	992.023	236.644	1191	197.107	1080.87	163.018	517.02	409.025	2505.45	1850.87	9.0748	9.00988	10.0897	8.28034	9.77013	8.52862	10.0421	7.09878	8.87899	8.59192	11.4118	10.8606	noncoding	uc001ekp.3	AL050141	UCSC_knowngene	709	chr1	+	144212642	144215424	uc001erc.3,uc001ejz.1,NM_183372,NM_173638,NM_017940,NM_015383,NM_015383,NM_001170755,NM_001102663,NM_001101663,NM_001039703,NM_001039703,NM_001039703,NM_001039703,NM_001039703,NM_001039703,NM_001039703,NM_001039703,NM_001039703,NM_001039703,NM_001039703,NM_001039703,AX747492,	ATAGATGTTATTCGACTCCTTCAGGTTATCTTGAACTGCCTGACTTAGGCCAGCCCTACA	intergenic
ASHG19A3A036912	0.00841621	3.28759	down	31.7292	112.833	4.60512	6.32215	294.98	25.7586	68.7985	14.5267	102.544	18.4806	28.1891	14.7817	93.0451	19.5503	89.4385	97.2773	7.28577	5.14023	6.25087	4.51352	6.42063	5.20674	5.22416	3.06818	6.5137	3.52461	6.23778	6.17741	noncoding	ENST00000422071	RP11-142L4.2	Ensembl	443	chr1	+	192216634	192217077	NM_001040876,	TACCAAGCGCCTATGGAGTTGTCACTATGCCTTTTAGTGTAAGAGAAGCCATAAACATTT	intergenic
ASHG19A3A034345	0.0100662	2.13656	down	273.039	837.574	8.25459	9.34988	1558.84	340.105	483.423	317.398	849.522	227.742	670.109	304.249	878.025	250.067	585.524	198.674	9.56405	8.87304	9.03168	8.68808	9.28785	8.73973	9.37547	8.10036	9.63377	7.7931	9.20646	7.33324	noncoding	AK026818		misc_RNA	2117	chr7	+	55277223	55279319		TTAAAAGATGATGGAAAGCACATTTAGCTTGGTCTGAGGCAGGTTCTGTTGGGGCAGTGT	intergenic
ASHG19A3A029884	0.0129397	2.84789	down	95.6578	348.088	6.65975	8.16965	492.338	129.036	278.785	87.1368	342.535	67.7281	248.612	86.6206	239.993	131.502	486.262	71.9239	7.97124	7.4588	8.23826	6.96588	8.02888	7.05885	8.04292	6.0403	7.8107	6.75262	8.92589	5.68207	noncoding	AK096651		misc_RNA	2731	chr1	+	145692758	145695489		TGTAGTGGAGAAAGCTTTGGAGACTTTGGAGTCAGAACTCAAATGGCTCTAGGTCCCAAA	intergenic
ASHG19A3L0001125	0.00185869	2.0323	down	288.442	879.738	8.36831	9.39142	1633.55	307.169	486.973	255.886	1078.16	246.167	778.047	246.509	814.224	378.055	487.468	296.866	9.63705	8.71217	9.0443	8.39982	9.63519	8.84812	9.58224	7.75243	9.52125	8.47063	8.9285	8.02668	noncoding	BX952962	lincRNA-OBFC2A-2	lincRNA	428	chr2	-	192564056	192564732	uc002ufj.3,	CTCTGGTTTTCAAAGGTAATATGGAATATTTGACACTTGGTAAAAGGTGAACTACCTTTG	intergenic
ASHG19A3A037532	0.0432908	2.71157	down	17.1454	58.3061	4.00068	5.43981	125.397	11.6515	37.0899	32.5143	67.0606	16.0664	53.7097	15.3421	49.1114	14.3665	17.468	12.9313	6.17966	4.02875	5.40934	5.63121	5.87822	5.00385	6.0555	3.12585	5.65248	3.02285	3.46365	3.19158	noncoding	AK098218		RNAdb	2072	chr9	-	70970080	70972776		AAGTGTTTGGTCACAGTAAGACAACTGTGAGTAATAACACACATTGTATACTGTTTTGCA	natural antisense	NM_021965	PGM5	phosphoglucomutase-like protein 5	+	70971814	71145977
ASHG19A3A031525	0.0297282	2.24678	down	57.3249	151.938	5.73138	6.89925	289.937	77.0365	54.1979	32.115	155.295	30.1939	116.982	28.0469	149.758	70.5533	145.458	106.004	7.26272	6.71806	5.91975	5.61306	6.97327	5.91777	7.05293	4.1357	7.16285	5.68452	7.02395	6.31918	noncoding	BC080623		NRED	2871	chr6	+	42579068	42581915		GCCAAGTGTTGTGCTACAGTATTACTGAAGAGTATAATGGAAGTAATGTCCTGCTGAAAA	exon sense-overlapping	NM_015255	UBR2	E3 ubiquitin-protein ligase UBR2 isoform 1	+	42531759	42661243
ASHG19A3A031525	0.0297282	2.24678	down	57.3249	151.938	5.73138	6.89925	289.937	77.0365	54.1979	32.115	155.295	30.1939	116.982	28.0469	149.758	70.5533	145.458	106.004	7.26272	6.71806	5.91975	5.61306	6.97327	5.91777	7.05293	4.1357	7.16285	5.68452	7.02395	6.31918	noncoding	BC080623		NRED	2871	chr6	+	42579068	42581915		GCCAAGTGTTGTGCTACAGTATTACTGAAGAGTATAATGGAAGTAATGTCCTGCTGAAAA	exon sense-overlapping	NM_001184801	UBR2	E3 ubiquitin-protein ligase UBR2 isoform 2	+	42531759	42588089
ASHG19A3A042021	0.0471985	2.13123	down	289.828	1695.39	6.82946	7.92114	4870.75	651.611	5	5	1522.99	280.703	1357.91	359.652	2408.75	433.646	6.92254	8.35454	11.1462	9.81847	2.46572	2.4991	10.1126	9.02779	10.3464	8.38304	11.0387	8.68318	2.41715	2.56515	noncoding	AL137603		RNAdb	842	chrY	+	2849724	2850546	NM_003411,NM_001145276,NM_001145275,	GTCTGGAGGTATACACAGTTGTTTTGTTTTTAACCACGGTATTGAAACCTTTAAAAGGTA	exon sense-overlapping	NM_003411	ZFY	zinc finger Y-chromosomal protein isoform 1	+	2803517	2850547
ASHG19A3A042021	0.0471985	2.13123	down	289.828	1695.39	6.82946	7.92114	4870.75	651.611	5	5	1522.99	280.703	1357.91	359.652	2408.75	433.646	6.92254	8.35454	11.1462	9.81847	2.46572	2.4991	10.1126	9.02779	10.3464	8.38304	11.0387	8.68318	2.41715	2.56515	noncoding	AL137603		RNAdb	842	chrY	+	2849724	2850546	NM_003411,NM_001145276,NM_001145275,	GTCTGGAGGTATACACAGTTGTTTTGTTTTTAACCACGGTATTGAAACCTTTAAAAGGTA	exon sense-overlapping	NM_001145276	ZFY	zinc finger Y-chromosomal protein isoform 3	+	2803111	2850547
ASHG19A3A042021	0.0471985	2.13123	down	289.828	1695.39	6.82946	7.92114	4870.75	651.611	5	5	1522.99	280.703	1357.91	359.652	2408.75	433.646	6.92254	8.35454	11.1462	9.81847	2.46572	2.4991	10.1126	9.02779	10.3464	8.38304	11.0387	8.68318	2.41715	2.56515	noncoding	AL137603		RNAdb	842	chrY	+	2849724	2850546	NM_003411,NM_001145276,NM_001145275,	GTCTGGAGGTATACACAGTTGTTTTGTTTTTAACCACGGTATTGAAACCTTTAAAAGGTA	exon sense-overlapping	NM_001145275	ZFY	zinc finger Y-chromosomal protein isoform 2	+	2803517	2850547
ASHG19A3A041118	0.00108766	2.642	down	36.2475	135.707	5.16562	6.56725	333.441	51.3816	72.1004	28.4627	119.444	25.821	55.4484	39.3013	175.828	50.2871	57.9828	22.2314	7.45278	6.12251	6.31632	5.45263	6.63518	5.69533	6.10112	4.70169	7.37566	5.11168	5.52245	3.90988	noncoding	uc004dwz.2	U79272	UCSC_knowngene	4098	chrX	+	67753021	67757119		GAGAATTTCTTGGGGTTTACTTAGGCCACAGAATGGCCAAATAATAATAATGACAATGAT	exon sense-overlapping	NM_173834	YIPF6	protein YIPF6 isoform A	+	67718623	67757127
ASHG19A3A041118	0.00108766	2.642	down	36.2475	135.707	5.16562	6.56725	333.441	51.3816	72.1004	28.4627	119.444	25.821	55.4484	39.3013	175.828	50.2871	57.9828	22.2314	7.45278	6.12251	6.31632	5.45263	6.63518	5.69533	6.10112	4.70169	7.37566	5.11168	5.52245	3.90988	noncoding	uc004dwz.2	U79272	UCSC_knowngene	4098	chrX	+	67753021	67757119		GAGAATTTCTTGGGGTTTACTTAGGCCACAGAATGGCCAAATAATAATAATGACAATGAT	exon sense-overlapping	NM_001195214	YIPF6	protein YIPF6 isoform B	+	67718623	67757127
ASHG19A3A010418	0.00933543	2.52706	down	174.643	589.255	7.32688	8.66434	1406.14	189.943	349.206	64.6136	581.879	60.7444	170.238	109.606	671.631	199.148	356.43	423.804	9.41275	8.02487	8.55619	6.55592	8.7489	6.90219	7.54895	6.45135	9.25841	7.42543	8.46085	8.6015	noncoding	uc002kke.2	ROCK1	UCSC_knowngene	2455	chr18	+	109064	122217	NM_005406,	AAGATCCACTGCAAATCAGTCTTTCCGGAAAGTGGTCAAAAATACATCTGGAAAAACTAG	intergenic
ASHG19A3A028508	0.00170451	3.33669	down	9.68647	34.1287	3.19148	4.9299	51.7808	8.60265	30.3609	5	44.176	9.00614	25.023	5.97431	27.9914	17.8062	25.4399	11.7295	5.03527	3.59625	5.12514	2.4991	5.32603	4.13963	5.06646	2.47299	4.90125	3.36371	4.12525	3.07721	noncoding	ENST00000455804	RP11-343L14.2	Ensembl	1523	chr1	+	115078615	115080461		AACACAATCGAGAATCATGTGGGGGTTCAGAGGTTTGATGAAATCCTAGAGGCCAGTGAT	intergenic
ASHG19A3A033554	0.0247332	2.18951	down	94.5126	256.436	6.55552	7.68612	339.714	120.253	146.761	54.6932	242.909	72.153	182.893	53.0782	154.032	99.795	472.309	167.102	7.47923	7.35965	7.33725	6.33556	7.57043	7.13797	7.64113	5.19312	7.20041	6.26321	8.88829	7.0436	noncoding	BC046210		misc_RNA	1233	chr7	-	130619611	130620827		TCCAATAGAAGATTAAATGGCTGTGGAGTCTAGAGGTTTTTTCCTTCGGTGTGGGCATCA	intergenic
ASHG19A3A042735	0.00409561	3.43402	down	64.535	244.995	5.782	7.5619	530.019	53.3986	141.255	39.2143	222.047	33.8615	114.906	32.5587	241.525	46.3622	220.217	181.815	8.0727	6.17982	7.28655	5.88433	7.45599	6.08552	7.03041	4.38433	7.82266	4.97563	7.70308	7.18238	noncoding	ENST00000420004	GLUDP6	Ensembl	255	chr10	-	48169664	48175810	NM_012084,NM_005271,ENST00000508551,ENST00000458324,ENST00000438010,ENST00000435321,	TGAGTGTAGATGAAGTAAAAGCTTTGGCTTCTCTGATGACATACAAGTGTGCAGTGGTTG	intergenic
ASHG19A3A007771	0.0131861	2.09314	down	45.4139	82.2624	5.12423	6.1899	84.4148	28.0126	72.2489	16.4793	89.1438	11.6665	53.0367	31.3775	65.0519	56.6404	129.679	128.307	5.65305	5.2564	6.31852	4.69584	6.23932	4.5362	6.03951	4.31927	6.03999	5.31562	6.84902	6.62206	noncoding	NR_033393	TROVE2	RefSeq_NR	2656	chr1	+	193028551	193055114		CCAGGGGGTCGGCTGCCAGGTACAGGACTTGCAATTGTGACCAAATATATTACAAAGGGC	exon sense-overlapping	NM_001042369	TROVE2	60 kDa SS-A/Ro ribonucleoprotein isoform 1	+	193029003	193060906
ASHG19A3A007771	0.0131861	2.09314	down	45.4139	82.2624	5.12423	6.1899	84.4148	28.0126	72.2489	16.4793	89.1438	11.6665	53.0367	31.3775	65.0519	56.6404	129.679	128.307	5.65305	5.2564	6.31852	4.69584	6.23932	4.5362	6.03951	4.31927	6.03999	5.31562	6.84902	6.62206	noncoding	NR_033393	TROVE2	RefSeq_NR	2656	chr1	+	193028551	193055114		CCAGGGGGTCGGCTGCCAGGTACAGGACTTGCAATTGTGACCAAATATATTACAAAGGGC	bidirectional	NM_001199263	UCHL5	ubiquitin carboxyl-terminal hydrolase isozyme L5	-	192987534	193028523
ASHG19A3A007771	0.0131861	2.09314	down	45.4139	82.2624	5.12423	6.1899	84.4148	28.0126	72.2489	16.4793	89.1438	11.6665	53.0367	31.3775	65.0519	56.6404	129.679	128.307	5.65305	5.2564	6.31852	4.69584	6.23932	4.5362	6.03951	4.31927	6.03999	5.31562	6.84902	6.62206	noncoding	NR_033393	TROVE2	RefSeq_NR	2656	chr1	+	193028551	193055114		CCAGGGGGTCGGCTGCCAGGTACAGGACTTGCAATTGTGACCAAATATATTACAAAGGGC	exon sense-overlapping	NM_001173524	TROVE2	60 kDa SS-A/Ro ribonucleoprotein isoform 2	+	193028551	193055115
ASHG19A3A007771	0.0131861	2.09314	down	45.4139	82.2624	5.12423	6.1899	84.4148	28.0126	72.2489	16.4793	89.1438	11.6665	53.0367	31.3775	65.0519	56.6404	129.679	128.307	5.65305	5.2564	6.31852	4.69584	6.23932	4.5362	6.03951	4.31927	6.03999	5.31562	6.84902	6.62206	noncoding	NR_033393	TROVE2	RefSeq_NR	2656	chr1	+	193028551	193055114		CCAGGGGGTCGGCTGCCAGGTACAGGACTTGCAATTGTGACCAAATATATTACAAAGGGC	exon sense-overlapping	NM_001042370	TROVE2	60 kDa SS-A/Ro ribonucleoprotein isoform 3	+	193029003	193060906
ASHG19A3A007771	0.0131861	2.09314	down	45.4139	82.2624	5.12423	6.1899	84.4148	28.0126	72.2489	16.4793	89.1438	11.6665	53.0367	31.3775	65.0519	56.6404	129.679	128.307	5.65305	5.2564	6.31852	4.69584	6.23932	4.5362	6.03951	4.31927	6.03999	5.31562	6.84902	6.62206	noncoding	NR_033393	TROVE2	RefSeq_NR	2656	chr1	+	193028551	193055114		CCAGGGGGTCGGCTGCCAGGTACAGGACTTGCAATTGTGACCAAATATATTACAAAGGGC	bidirectional	NM_001199262	UCHL5	ubiquitin carboxyl-terminal hydrolase isozyme L5	-	192987534	193028523
ASHG19A3A007771	0.0131861	2.09314	down	45.4139	82.2624	5.12423	6.1899	84.4148	28.0126	72.2489	16.4793	89.1438	11.6665	53.0367	31.3775	65.0519	56.6404	129.679	128.307	5.65305	5.2564	6.31852	4.69584	6.23932	4.5362	6.03951	4.31927	6.03999	5.31562	6.84902	6.62206	noncoding	NR_033393	TROVE2	RefSeq_NR	2656	chr1	+	193028551	193055114		CCAGGGGGTCGGCTGCCAGGTACAGGACTTGCAATTGTGACCAAATATATTACAAAGGGC	exon sense-overlapping	NM_004600	TROVE2	60 kDa SS-A/Ro ribonucleoprotein isoform 2	+	193029003	193055115
ASHG19A3A007771	0.0131861	2.09314	down	45.4139	82.2624	5.12423	6.1899	84.4148	28.0126	72.2489	16.4793	89.1438	11.6665	53.0367	31.3775	65.0519	56.6404	129.679	128.307	5.65305	5.2564	6.31852	4.69584	6.23932	4.5362	6.03951	4.31927	6.03999	5.31562	6.84902	6.62206	noncoding	NR_033393	TROVE2	RefSeq_NR	2656	chr1	+	193028551	193055114		CCAGGGGGTCGGCTGCCAGGTACAGGACTTGCAATTGTGACCAAATATATTACAAAGGGC	bidirectional	NM_015984	UCHL5	ubiquitin carboxyl-terminal hydrolase isozyme L5	-	192981495	193028523
ASHG19A3A007771	0.0131861	2.09314	down	45.4139	82.2624	5.12423	6.1899	84.4148	28.0126	72.2489	16.4793	89.1438	11.6665	53.0367	31.3775	65.0519	56.6404	129.679	128.307	5.65305	5.2564	6.31852	4.69584	6.23932	4.5362	6.03951	4.31927	6.03999	5.31562	6.84902	6.62206	noncoding	NR_033393	TROVE2	RefSeq_NR	2656	chr1	+	193028551	193055114		CCAGGGGGTCGGCTGCCAGGTACAGGACTTGCAATTGTGACCAAATATATTACAAAGGGC	bidirectional	NM_001199261	UCHL5	ubiquitin carboxyl-terminal hydrolase isozyme L5	-	192981495	193028523
ASHG19A3A007771	0.0131861	2.09314	down	45.4139	82.2624	5.12423	6.1899	84.4148	28.0126	72.2489	16.4793	89.1438	11.6665	53.0367	31.3775	65.0519	56.6404	129.679	128.307	5.65305	5.2564	6.31852	4.69584	6.23932	4.5362	6.03951	4.31927	6.03999	5.31562	6.84902	6.62206	noncoding	NR_033393	TROVE2	RefSeq_NR	2656	chr1	+	193028551	193055114		CCAGGGGGTCGGCTGCCAGGTACAGGACTTGCAATTGTGACCAAATATATTACAAAGGGC	exon sense-overlapping	NM_001173525	TROVE2	60 kDa SS-A/Ro ribonucleoprotein isoform 4	+	193029003	193060906
ASHG19A3A010171	0.0220598	2.19631	down	15.87	39.3374	3.92045	5.05554	73.2646	21.3967	17.7867	10.4816	47.1231	9.84717	32.7745	10.3586	34.343	24.4623	30.7328	18.6734	5.46878	4.8878	4.40049	4.07239	5.41534	4.27316	5.42135	2.70436	5.17619	3.91469	4.45108	3.67031	noncoding	ENST00000399857	AP001357.1	Ensembl	687	chr18	-	13139794	13140488		AAACAACACCTGATAGAAGAGCTTCGGAAACGTGTGGACACTGATAAGTACCTTTCCATC	intergenic
ASHG19A3A029029	0.0271876	2.0156	down	23.1034	51.2339	4.44232	5.45353	93.6937	33.4782	30.7761	20.0203	53.3447	15.8478	31.7272	21.6568	56.008	38.7492	41.8537	8.86828	5.79442	5.51465	5.14658	4.95935	5.58193	4.98446	5.38005	3.70531	5.83026	4.68439	4.98797	2.80578	noncoding	G36698		misc_RNA	348	chr1	+	119425873	119426221		TAAAAATGGAGATCTAAGGGCAGGTAGAAGGGTATAGAAGACCCATCTGCAATTCCCTGG	natural antisense	NM_152380	TBX15	T-box transcription factor TBX15	-	119425665	119532179
ASHG19A3A044442	0.00285843	2.16916	down	12.6268	32.7902	3.52718	4.64431	73.3772	9.10676	21.4093	7.63415	45.0483	8.98216	23.6657	20.3926	24.1509	21.8027	9.0899	7.84246	5.47064	3.67821	4.64965	3.62088	5.35532	4.13633	4.9949	3.6018	4.70424	3.71495	2.69113	2.41088	noncoding	ENST00000417082	RP11-332O19.4	Ensembl	1092	chr10	+	104975465	104976557		AGACACTGATGTCCCTCAAGAAATGGGATAACAGAGGTGATGATGGATCAGGCAAATGAT	intergenic
ASHG19A3A032427	0.00649564	2.35226	down	129.725	411.467	7.12774	8.36179	711.508	184.729	303.797	126.205	464.942	103.107	383.433	96.0595	339.738	145.343	265.383	122.906	8.46959	7.98752	8.36367	7.45131	8.44338	7.64313	8.61066	6.21304	8.28659	6.91419	7.99686	6.55727	noncoding	AK024405		NRED	3164	chr7	-	5365384	5368546		ATCAGTCATGTTGAGGGGAAACGTTGCAAAGCAGGACTGTTGGTAAATTCCCACTTTTTT	intron sense-overlapping	NM_001080495	TNRC18	trinucleotide repeat-containing gene 18 protein	-	5346422	5463177
ASHG19A3A026696	0.00644129	2.4101	down	51.4393	154.286	5.66742	6.93651	276.714	55.5915	108.431	29.1221	170.739	27.8529	145.765	44.7392	151.123	82.6277	72.9454	68.7024	7.20457	6.24086	6.90437	5.4848	7.09369	5.80334	7.33547	4.91248	7.17437	5.95427	5.90658	5.60874	noncoding	ENST00000504141	RP11-648M2.2	Ensembl	1170	chr5	-	37505789	37506959		TAGGGAGCTATATTTGAAGAGATGCTGACACCACTATACATGTCGCAAAATGTCAGATGA	intronic antisense	NM_018034	WDR70	WD repeat-containing protein 70	+	37379411	37752774
ASHG19A3L0001595	0.031441	2.26866	down	33.45	75.3301	4.75552	5.93736	162.797	24.6871	43.5591	24.2257	74.7736	12.5966	41.1191	27.5985	57.788	17.5377	71.9437	94.0543	6.5145	5.08203	5.62139	5.23041	6.01721	4.64654	5.71216	4.1067	5.87534	3.33863	5.88356	6.1288	noncoding	AK225978	lincRNA-SPARC	lincRNA	1520	chr5	+	150632684	151084743	NM_001167607,NM_000405,	TGACTGATAAGAACCGTGAGAAACATGTTGCTTCCAGGCTTGATTTCGATTTTTCGCTTT	intronic antisense	NM_181776	SLC36A2	proton-coupled amino acid transporter 2	-	150694538	150727151
ASHG19A3L0001595	0.031441	2.26866	down	33.45	75.3301	4.75552	5.93736	162.797	24.6871	43.5591	24.2257	74.7736	12.5966	41.1191	27.5985	57.788	17.5377	71.9437	94.0543	6.5145	5.08203	5.62139	5.23041	6.01721	4.64654	5.71216	4.1067	5.87534	3.33863	5.88356	6.1288	noncoding	AK225978	lincRNA-SPARC	lincRNA	1520	chr5	+	150632684	151084743	NM_001167607,NM_000405,	TGACTGATAAGAACCGTGAGAAACATGTTGCTTCCAGGCTTGATTTCGATTTTTCGCTTT	intronic antisense	NM_001447	FAT2	protocadherin Fat 2 precursor	-	150883652	150948505
ASHG19A3L0001595	0.031441	2.26866	down	33.45	75.3301	4.75552	5.93736	162.797	24.6871	43.5591	24.2257	74.7736	12.5966	41.1191	27.5985	57.788	17.5377	71.9437	94.0543	6.5145	5.08203	5.62139	5.23041	6.01721	4.64654	5.71216	4.1067	5.87534	3.33863	5.88356	6.1288	noncoding	AK225978	lincRNA-SPARC	lincRNA	1520	chr5	+	150632684	151084743	NM_001167607,NM_000405,	TGACTGATAAGAACCGTGAGAAACATGTTGCTTCCAGGCTTGATTTCGATTTTTCGCTTT	intron sense-overlapping	NM_078483	SLC36A1	proton-coupled amino acid transporter 1	+	150827162	150871940
ASHG19A3L0001595	0.031441	2.26866	down	33.45	75.3301	4.75552	5.93736	162.797	24.6871	43.5591	24.2257	74.7736	12.5966	41.1191	27.5985	57.788	17.5377	71.9437	94.0543	6.5145	5.08203	5.62139	5.23041	6.01721	4.64654	5.71216	4.1067	5.87534	3.33863	5.88356	6.1288	noncoding	AK225978	lincRNA-SPARC	lincRNA	1520	chr5	+	150632684	151084743	NM_001167607,NM_000405,	TGACTGATAAGAACCGTGAGAAACATGTTGCTTCCAGGCTTGATTTCGATTTTTCGCTTT	intronic antisense	NM_001145017	SLC36A3	proton-coupled amino acid transporter 3 isoform	-	150655925	150683334
ASHG19A3L0001595	0.031441	2.26866	down	33.45	75.3301	4.75552	5.93736	162.797	24.6871	43.5591	24.2257	74.7736	12.5966	41.1191	27.5985	57.788	17.5377	71.9437	94.0543	6.5145	5.08203	5.62139	5.23041	6.01721	4.64654	5.71216	4.1067	5.87534	3.33863	5.88356	6.1288	noncoding	AK225978	lincRNA-SPARC	lincRNA	1520	chr5	+	150632684	151084743	NM_001167607,NM_000405,	TGACTGATAAGAACCGTGAGAAACATGTTGCTTCCAGGCTTGATTTCGATTTTTCGCTTT	exon sense-overlapping	NM_001167607	GM2A	ganglioside GM2 activator isoform 2 precursor	+	150632612	150649953
ASHG19A3L0001595	0.031441	2.26866	down	33.45	75.3301	4.75552	5.93736	162.797	24.6871	43.5591	24.2257	74.7736	12.5966	41.1191	27.5985	57.788	17.5377	71.9437	94.0543	6.5145	5.08203	5.62139	5.23041	6.01721	4.64654	5.71216	4.1067	5.87534	3.33863	5.88356	6.1288	noncoding	AK225978	lincRNA-SPARC	lincRNA	1520	chr5	+	150632684	151084743	NM_001167607,NM_000405,	TGACTGATAAGAACCGTGAGAAACATGTTGCTTCCAGGCTTGATTTCGATTTTTCGCTTT	intronic antisense	NM_003118	SPARC	SPARC precursor	-	151041008	151066517
ASHG19A3L0001595	0.031441	2.26866	down	33.45	75.3301	4.75552	5.93736	162.797	24.6871	43.5591	24.2257	74.7736	12.5966	41.1191	27.5985	57.788	17.5377	71.9437	94.0543	6.5145	5.08203	5.62139	5.23041	6.01721	4.64654	5.71216	4.1067	5.87534	3.33863	5.88356	6.1288	noncoding	AK225978	lincRNA-SPARC	lincRNA	1520	chr5	+	150632684	151084743	NM_001167607,NM_000405,	TGACTGATAAGAACCGTGAGAAACATGTTGCTTCCAGGCTTGATTTCGATTTTTCGCTTT	exon sense-overlapping	NM_000405	GM2A	ganglioside GM2 activator isoform 1 precursor	+	150632612	150649953
ASHG19A3L0001595	0.031441	2.26866	down	33.45	75.3301	4.75552	5.93736	162.797	24.6871	43.5591	24.2257	74.7736	12.5966	41.1191	27.5985	57.788	17.5377	71.9437	94.0543	6.5145	5.08203	5.62139	5.23041	6.01721	4.64654	5.71216	4.1067	5.87534	3.33863	5.88356	6.1288	noncoding	AK225978	lincRNA-SPARC	lincRNA	1520	chr5	+	150632684	151084743	NM_001167607,NM_000405,	TGACTGATAAGAACCGTGAGAAACATGTTGCTTCCAGGCTTGATTTCGATTTTTCGCTTT	intronic antisense	NM_181774	SLC36A3	proton-coupled amino acid transporter 3 isoform	-	150655925	150683334
ASHG19A3A053938	0.0277931	3.52501	down	16.5501	76.2619	3.69956	5.51718	143.026	26.6857	24.2392	5	79.2484	12.5405	127.276	12.9728	76.9887	33.847	6.79284	8.25482	6.3531	5.18749	4.82022	2.4991	6.09131	4.64016	7.15834	2.89208	6.26639	4.45645	2.41374	2.52207	noncoding	ENST00000474978	RP11-331F4.1	Ensembl	783	chr16	-	75226362	75227145		AAGATAATCAACTTTATCAAATTCCACACAGGCAATGCGTGTATGGTGATTGGCGGAGCC	intergenic
ASHG19A3A009892	0.0314641	2.67552	down	17.3603	43.4599	3.68968	5.1095	38.7663	10.2286	37.1448	14.0577	67.2531	5	76.9373	33.6863	18.8865	33.5009	21.7713	7.68828	4.64345	3.83899	5.4111	4.46919	5.8829	2.54574	6.50085	4.44275	4.37335	4.43821	3.84534	2.40319	noncoding	BC041474		misc_RNA	2301	chr17	+	71509823	71514907		AAGAGGGCACTGCTTAAAGAAACGATTGTCCCTCCAAACAACAGAATTCTGTGCAGCAGA	intronic antisense	NM_001144952	SDK2	protein sidekick-2	-	71330522	71640227
ASHG19A3A028322	0.0171663	3.30695	down	12.7903	60.6678	3.65886	5.38436	111.428	8.30701	80.9224	18.4686	82.3891	10.7379	28.3969	8.21431	51.4226	16.8423	9.44746	14.1716	6.02268	3.54903	6.48067	4.85239	6.14099	4.41148	5.23381	2.5741	5.71416	3.27325	2.71383	3.2929	noncoding	ENST00000458353	RP11-426L16.7	Ensembl	381	chr1	+	113290716	113291097		TTCCTATTAAAGAACATCAACGATGGCTTTTGCGCCAATGACATGTTCAGGTTTGCCCTG	intergenic
ASHG19A3A023574	0.0233665	2.20259	down	15.4581	42.1042	3.79927	4.93847	97.0328	23.0801	15.3095	14.5945	46.8451	6.49458	26.6658	21.1267	50.5576	19.7601	16.2143	7.69251	5.84126	4.99339	4.20222	4.5216	5.40612	3.67191	5.15185	3.66318	5.68956	3.54214	3.3398	2.40338	noncoding	AF070579		NRED	1583	chr3	+	179058109	179059674		CTTGTATACCGTGTAAATATTTTATATATACCTGCCTGGCATCAGTTTGTGCTGATTTTG	intergenic
ASHG19A3A009218	0.0102256	2.37298	down	17.1529	43.5912	3.97061	5.2173	84.3817	23.6427	21.9058	13.8474	38.779	6.98417	26.5588	11.4535	41.1703	21.8523	48.7517	25.1372	5.65279	5.02506	4.68235	4.44741	5.15749	3.76988	5.14597	2.77544	5.41671	3.71898	5.24851	4.08686	noncoding	uc002guf.2	TRIM16L	UCSC_knowngene	810	chr17	+	18601310	18622346	ENST00000449697,	TATGTGGAGAACGGAAAGGTTGCTACACCCAAATAGTGGCGCAAAGGCTATGATTATGGA	intergenic
ASHG19A3A007583	0.00685423	2.68434	down	13.0057	37.4586	3.466	4.89057	83.4268	17.3268	18.0429	5	38.401	8.21763	20.0975	13.0652	42.0602	14.8101	22.723	19.6146	5.64078	4.58257	4.41847	2.4991	5.14377	4.00698	4.77804	2.90038	5.44329	3.07066	3.91909	3.73632	noncoding	NR_027794	C3orf17	RefSeq_NR	4706	chr3	-	112721293	112738555		GTTTGAGTTGTTTTCTTCCAAGTAATGAAAATCAGCCCTTAACTACCAAAGTATGTGTTG	exon sense-overlapping	NM_015412	C3orf17	hypothetical protein LOC25871	-	112721291	112738555
ASHG19A3A041963	0.0487392	2.76118	down	35.956	138.047	5.0969	6.56219	320.01	26.9258	42.6472	34.0149	125.601	19.185	90.9856	40.1249	193.338	27.2667	55.7004	68.219	7.39788	5.2005	5.59442	5.6917	6.69844	5.26265	6.71527	4.73357	7.50639	4.09651	5.46072	5.59646	noncoding	AK056930		misc_RNA	2242	chr1	+	234740014	234742204		ATGCAGCATTGTAATCTTACAACTGATCACGTGGACAGTGAACAGCGGTCAACTTTGTCT	natural antisense	NM_001077397	IRF2BP2	interferon regulatory factor 2-binding protein 2	-	234740014	234745271
ASHG19A3A041963	0.0487392	2.76118	down	35.956	138.047	5.0969	6.56219	320.01	26.9258	42.6472	34.0149	125.601	19.185	90.9856	40.1249	193.338	27.2667	55.7004	68.219	7.39788	5.2005	5.59442	5.6917	6.69844	5.26265	6.71527	4.73357	7.50639	4.09651	5.46072	5.59646	noncoding	AK056930		misc_RNA	2242	chr1	+	234740014	234742204		ATGCAGCATTGTAATCTTACAACTGATCACGTGGACAGTGAACAGCGGTCAACTTTGTCT	natural antisense	NM_182972	IRF2BP2	interferon regulatory factor 2-binding protein 2	-	234740014	234745271
ASHG19A3A016609	0.00487768	2.511	down	13.6152	31.6905	3.35167	4.67993	59.0484	13.5655	9.54419	5	25.3027	5.4545	15.108	5	29.7238	10.4146	51.4158	42.2569	5.19699	4.24192	3.56786	2.4991	4.58648	3.42419	4.41205	2.40192	4.98371	2.70543	5.33246	4.83743	noncoding	U44029		misc_RNA	534	chr2	+	174776566	174777086		ATAGTTTATTCGCTTAACCTAATAGGGAACTTGGATTGGAATCCAGATGACTTCAAAATC	intronic antisense	NM_001017371	SP3	transcription factor Sp3 isoform 2	-	174771186	174828947
ASHG19A3A016609	0.00487768	2.511	down	13.6152	31.6905	3.35167	4.67993	59.0484	13.5655	9.54419	5	25.3027	5.4545	15.108	5	29.7238	10.4146	51.4158	42.2569	5.19699	4.24192	3.56786	2.4991	4.58648	3.42419	4.41205	2.40192	4.98371	2.70543	5.33246	4.83743	noncoding	U44029		misc_RNA	534	chr2	+	174776566	174777086		ATAGTTTATTCGCTTAACCTAATAGGGAACTTGGATTGGAATCCAGATGACTTCAAAATC	intronic antisense	NM_003111	SP3	transcription factor Sp3 isoform 1	-	174771186	174830430
ASHG19A3A016609	0.00487768	2.511	down	13.6152	31.6905	3.35167	4.67993	59.0484	13.5655	9.54419	5	25.3027	5.4545	15.108	5	29.7238	10.4146	51.4158	42.2569	5.19699	4.24192	3.56786	2.4991	4.58648	3.42419	4.41205	2.40192	4.98371	2.70543	5.33246	4.83743	noncoding	U44029		misc_RNA	534	chr2	+	174776566	174777086		ATAGTTTATTCGCTTAACCTAATAGGGAACTTGGATTGGAATCCAGATGACTTCAAAATC	intronic antisense	NM_001172712	SP3	transcription factor Sp3 isoform 3	-	174771186	174830430
ASHG19A3A023443	0.040481	2.82311	down	20.3546	94.6959	4.19365	5.69094	254.196	14.5725	28.8269	7.90104	84.62	11.9409	72.6668	38.1251	120.375	32.6096	7.49062	16.9785	7.08885	4.34168	5.05578	3.67031	6.17714	4.56881	6.42779	4.64755	6.86892	4.39471	2.52717	3.53886	noncoding	NR_024016	C3orf55	RefSeq_NR	846	chr3	+	157261158	157287689		GTTGCTCTCTCATAAGTTAAGAATCTTGGATTTCAAGTCTATAGTGTAACACTCTTGTTC	exon sense-overlapping	NM_001099777	C3orf55	putative uncharacterized protein C3orf55 isoform	+	157261158	157296674
ASHG19A3A023443	0.040481	2.82311	down	20.3546	94.6959	4.19365	5.69094	254.196	14.5725	28.8269	7.90104	84.62	11.9409	72.6668	38.1251	120.375	32.6096	7.49062	16.9785	7.08885	4.34168	5.05578	3.67031	6.17714	4.56881	6.42779	4.64755	6.86892	4.39471	2.52717	3.53886	noncoding	NR_024016	C3orf55	RefSeq_NR	846	chr3	+	157261158	157287689		GTTGCTCTCTCATAAGTTAAGAATCTTGGATTTCAAGTCTATAGTGTAACACTCTTGTTC	exon sense-overlapping	NM_001130001	C3orf55	putative uncharacterized protein C3orf55 isoform	+	157261158	157319021
ASHG19A3A023443	0.040481	2.82311	down	20.3546	94.6959	4.19365	5.69094	254.196	14.5725	28.8269	7.90104	84.62	11.9409	72.6668	38.1251	120.375	32.6096	7.49062	16.9785	7.08885	4.34168	5.05578	3.67031	6.17714	4.56881	6.42779	4.64755	6.86892	4.39471	2.52717	3.53886	noncoding	NR_024016	C3orf55	RefSeq_NR	846	chr3	+	157261158	157287689		GTTGCTCTCTCATAAGTTAAGAATCTTGGATTTCAAGTCTATAGTGTAACACTCTTGTTC	exon sense-overlapping	NM_001130002	C3orf55	putative uncharacterized protein C3orf55 isoform	+	157261158	157319021
ASHG19A3A036620	0.0092103	4.56839	down	17.201	84.814	3.85216	6.04385	180.742	5	30.6122	20.3062	89.8708	10.2325	45.3252	15.7251	87.0701	26.9633	75.2631	24.9787	6.65431	2.47716	5.13883	4.97926	6.24945	4.3385	5.83732	3.16245	6.42681	4.07817	5.95639	4.07742	noncoding	AK126867		misc_RNA	5153	chr8	+	56449430	56454583		GTGTGGAGTATTTGATGTACTACAGTACCATAGTTATTTTGGTCTGTTAAGTAAGTTGCA	intergenic
ASHG19A3A042779	0.0107709	2.55947	down	18.5383	45.7619	3.86933	5.22518	102.382	19.0802	25.313	11.3417	42.4727	5	22.9764	18.3157	42.526	23.0306	38.9016	34.4615	5.91326	4.71782	4.87724	4.17998	5.2757	2.54574	4.95425	3.41497	5.45999	3.81487	4.87062	4.54262	noncoding	NR_029388	LOC728407	RefSeq_NR	1420	chr10	-	51253908	51371316	uc010qhh.1,NM_003631,ENST00000456092,	TTGACACGATTGCATGTCACTTACGAAGGTACCATAGAAGAAAATGGCCGAGGCATGCTA	exon sense-overlapping	NM_003631	PARG	poly(ADP-ribose) glycohydrolase	-	51026324	51371331
ASHG19A3A020731	0.0450634	2.12237	down	16.5001	41.6308	4.01975	5.10542	88.1947	24.8973	24.5939	14.7012	38.996	16.018	30.8503	8.99862	41.3837	20.0705	25.766	14.3152	5.71306	5.09428	4.83929	4.53361	5.16667	5.00015	5.34393	2.619	5.42363	3.56816	4.14593	3.30328	noncoding	CR591041		misc_RNA	1410	chr3	-	13118513	13119921		GGGGTATATCAGAGTTCACGGTATTCATCTTTATGCCTTTTGGCACATTTTAAATCTTTT	intergenic
ASHG19A3A039641	0.0249635	2.97522	down	17.4394	43.3941	3.73617	5.30916	59.5277	34.4663	46.9363	8.91356	38.4855	5	42.1093	10.6844	36.5966	24.1416	36.709	21.4304	5.208	5.55927	5.72398	3.83768	5.14658	2.54574	5.7405	2.72539	5.26383	3.89059	4.77208	3.85835	noncoding	ENST00000398108	RP11-2K15.2	Ensembl	534	chrX	-	17117904	17118440	NM_006807,NM_001127228,	AAAGTGGAAGGGATTCTCAGATGAGGACAACACATGGGAGTCAGAAGAGAACTTGGATTG	intronic antisense	NM_004726	REPS2	ralBP1-associated Eps domain-containing protein	+	16964813	17171403
ASHG19A3A039641	0.0249635	2.97522	down	17.4394	43.3941	3.73617	5.30916	59.5277	34.4663	46.9363	8.91356	38.4855	5	42.1093	10.6844	36.5966	24.1416	36.709	21.4304	5.208	5.55927	5.72398	3.83768	5.14658	2.54574	5.7405	2.72539	5.26383	3.89059	4.77208	3.85835	noncoding	ENST00000398108	RP11-2K15.2	Ensembl	534	chrX	-	17117904	17118440	NM_006807,NM_001127228,	AAAGTGGAAGGGATTCTCAGATGAGGACAACACATGGGAGTCAGAAGAGAACTTGGATTG	intronic antisense	NM_001080975	REPS2	ralBP1-associated Eps domain-containing protein	+	16964813	17171403
ASHG19A3A040876	0.0175106	2.86507	down	20.3859	50.657	3.88088	5.39945	97.6566	34.1671	38.1307	7.94033	48.0108	5	25.6421	8.94987	61.0151	38.7748	33.4868	27.4834	5.85013	5.54701	5.44947	3.678	5.44152	2.54574	5.0989	2.61653	5.9454	4.68598	4.61129	4.21201	noncoding	AF035308		NRED	2542	chr1	+	226793665	226796180		TGTGTGTGTCCTGAGTTTCCAGTGCAAGTCATCTGGATTTGCATTTAGCTAGGGAAACTC	exon sense-overlapping	NM_001003665	C1orf95	hypothetical protein LOC375057	+	226736500	226796915
ASHG19A3A037510	0.00829398	2.28379	down	26.3598	69.9267	4.70642	5.89785	97.5669	27.2253	37.6463	23.6981	89.975	13.989	85.2656	32.9911	52.5681	34.4245	56.5386	25.8305	5.84841	5.21659	5.43351	5.19732	6.25106	4.80336	6.63217	4.40913	5.73858	4.48475	5.48337	4.12735	noncoding	NR_002836	PGM5P2	RefSeq_NR	1976	chr9	-	69080244	69147854	uc004afb.1,ENST00000510760,	GCATAATGACCCAATCTCCTTTGGATATAATAAAACTATGCCTGATTTGTGGTCTTCATT	intergenic
ASHG19A3A043409	0.00087616	2.36119	down	26.3783	73.1832	4.70763	5.94714	126.49	27.1531	61.7672	24.0103	89.1195	19.9804	54.8963	27.8247	62.2333	42.0544	44.5931	17.2469	6.1938	5.21245	6.09277	5.21497	6.23889	5.31942	6.0862	4.12026	5.97306	4.81642	5.09813	3.56222	noncoding	AK024129		NRED	4153	chr10	-	126775661	126779173		TTTCCTGGCAGGTGTGGACATTCGTCCTCATGGATGTCTTCTTTATAATAACCTGTGGAG	intron sense-overlapping	NM_001329	CTBP2	C-terminal-binding protein 2 isoform 1	-	126676417	126849103
ASHG19A3A043409	0.00087616	2.36119	down	26.3783	73.1832	4.70763	5.94714	126.49	27.1531	61.7672	24.0103	89.1195	19.9804	54.8963	27.8247	62.2333	42.0544	44.5931	17.2469	6.1938	5.21245	6.09277	5.21497	6.23889	5.31942	6.0862	4.12026	5.97306	4.81642	5.09813	3.56222	noncoding	AK024129		NRED	4153	chr10	-	126775661	126779173		TTTCCTGGCAGGTGTGGACATTCGTCCTCATGGATGTCTTCTTTATAATAACCTGTGGAG	intron sense-overlapping	NM_001083914	CTBP2	C-terminal-binding protein 2 isoform 1	-	126676417	126849624
ASHG19A3A025232	0.0162742	3.23724	down	26.0645	91.7744	4.59363	6.2884	132.404	39.1082	63.278	15.6809	70.722	25.1828	58.8569	12.5077	64.9745	25.6407	160.412	38.2667	6.26075	5.73952	6.1288	4.62098	5.94302	5.66142	6.17188	2.85147	6.03769	3.99395	7.18824	4.69445	noncoding	NR_015433	LOC93622	RefSeq_NR	1688	chr4	+	6675820	6677774	ENST00000307533,	GAGGGGAGCGCAGAGCCGTGCCACGCTCTCCGCGGAGTTGGTTTCATTCTTTTTTCATAG	intergenic
CUST_470_PI426073487	0.0174562	2.11989	down	23.5083	52.7095	4.40213	5.48613	101.942	22.0559	32.9968	20.4048	50.8014	8.99819	30.1637	19.2144	54.6022	23.7966	45.7514	46.5799	5.90679	4.932	5.24569	4.9863	5.51676	4.13803	5.3147	3.49902	5.79276	3.86781	5.14006	4.98964	noncoding	uc.472+	uc.472	UCR	202	chrX	+	41379305	41379507	ENST00000451126,	CAGCATCTATTTTGTGCAGTTTTTAGGGGCCTTGGAAATAAAAAGCTATGATTTCCAAAA	natural antisense	NM_003688	CASK	peripheral plasma membrane protein CASK isoform	-	41374188	41782287
CUST_470_PI426073487	0.0174562	2.11989	down	23.5083	52.7095	4.40213	5.48613	101.942	22.0559	32.9968	20.4048	50.8014	8.99819	30.1637	19.2144	54.6022	23.7966	45.7514	46.5799	5.90679	4.932	5.24569	4.9863	5.51676	4.13803	5.3147	3.49902	5.79276	3.86781	5.14006	4.98964	noncoding	uc.472+	uc.472	UCR	202	chrX	+	41379305	41379507	ENST00000451126,	CAGCATCTATTTTGTGCAGTTTTTAGGGGCCTTGGAAATAAAAAGCTATGATTTCCAAAA	natural antisense	NM_001126054	CASK	peripheral plasma membrane protein CASK isoform	-	41374188	41782287
CUST_470_PI426073487	0.0174562	2.11989	down	23.5083	52.7095	4.40213	5.48613	101.942	22.0559	32.9968	20.4048	50.8014	8.99819	30.1637	19.2144	54.6022	23.7966	45.7514	46.5799	5.90679	4.932	5.24569	4.9863	5.51676	4.13803	5.3147	3.49902	5.79276	3.86781	5.14006	4.98964	noncoding	uc.472+	uc.472	UCR	202	chrX	+	41379305	41379507	ENST00000451126,	CAGCATCTATTTTGTGCAGTTTTTAGGGGCCTTGGAAATAAAAAGCTATGATTTCCAAAA	natural antisense	NM_001126055	CASK	peripheral plasma membrane protein CASK isoform	-	41374188	41782287
ASHG19A3A039974	0.0293521	2.45296	down	18.1441	45.492	3.96411	5.25863	81.5878	36.9841	42.3678	11.1423	55.8454	6.36085	36.2805	9.99436	32.2193	27.1773	24.6512	17.2061	5.61134	5.65849	5.58499	4.15546	5.64405	3.64222	5.55188	2.68057	5.09142	4.09069	4.06812	3.55725	noncoding	ENST00000440184	RP13-34C21.1	Ensembl	427	chrX	-	62519125	62519552		ATTGGAGCTACAGACTCCAGTGGAGAGGTCATGTTCCTGATGAAATGGAAAAACTCATGA	intergenic
ASHG19A3A038565	0.0033598	2.58347	down	61.4284	186.865	5.87506	7.24437	361.706	81.7952	126.594	33.6149	181.75	29.2481	136.429	43.1514	165.783	68.0413	148.928	112.719	7.55637	6.80539	7.12701	5.6763	7.18161	5.87252	7.2448	4.85413	7.29376	5.62443	7.06266	6.4176	noncoding	ENST00000344067	RP11-405L18.2	Ensembl	1020	chr9	+	37477145	37478314	NM_017634,	AGGAACTGATTTAGAGAACTGTGATCTGTCTGGGTGTGATCTTCAAGAAGCCAACCTGAG	intergenic
ASHG19A3A033607	0.0132164	2.53455	down	11.8178	32.4024	3.50973	4.85146	58.6686	16.5739	26.2973	8.67897	29.6709	8.15933	28.7273	5	22.3784	24.7224	28.6719	7.7723	5.19033	4.52146	4.93047	3.79931	4.80205	3.99591	5.2482	2.40192	4.60798	3.93259	4.32975	2.40722	noncoding	AK094384		misc_RNA	1530	chr1	+	161142662	161144192		TAAATGTTCCATTTCCAGCCTGGAAGATAATGGAGGGGAACCAGACTATGTCTGTAGGTG	natural antisense	NM_001199874	B4GALT3	"beta-1,4-galactosyltransferase 3"	-	161141099	161147758
ASHG19A3A033607	0.0132164	2.53455	down	11.8178	32.4024	3.50973	4.85146	58.6686	16.5739	26.2973	8.67897	29.6709	8.15933	28.7273	5	22.3784	24.7224	28.6719	7.7723	5.19033	4.52146	4.93047	3.79931	4.80205	3.99591	5.2482	2.40192	4.60798	3.93259	4.32975	2.40722	noncoding	AK094384		misc_RNA	1530	chr1	+	161142662	161144192		TAAATGTTCCATTTCCAGCCTGGAAGATAATGGAGGGGAACCAGACTATGTCTGTAGGTG	natural antisense	NM_003779	B4GALT3	"beta-1,4-galactosyltransferase 3"	-	161141099	161147758
ASHG19A3A033607	0.0132164	2.53455	down	11.8178	32.4024	3.50973	4.85146	58.6686	16.5739	26.2973	8.67897	29.6709	8.15933	28.7273	5	22.3784	24.7224	28.6719	7.7723	5.19033	4.52146	4.93047	3.79931	4.80205	3.99591	5.2482	2.40192	4.60798	3.93259	4.32975	2.40722	noncoding	AK094384		misc_RNA	1530	chr1	+	161142662	161144192		TAAATGTTCCATTTCCAGCCTGGAAGATAATGGAGGGGAACCAGACTATGTCTGTAGGTG	natural antisense	NM_001199873	B4GALT3	"beta-1,4-galactosyltransferase 3"	-	161141099	161147758
ASHG19A3A023753	0.00889537	2.90368	down	25.433	80.6632	4.45931	5.99719	125.61	48.994	49.434	11.1707	67.1468	16.1513	21.6552	5	74.82	35.0665	145.313	36.2156	6.18204	6.05572	5.79602	4.15809	5.88105	5.01205	4.87523	2.40192	6.2267	4.51667	7.02212	4.61142	noncoding	NR_003265	SDHAP2	RefSeq_NR	2319	chr3	+	195384909	195415733	NR_003266,NR_003264,NM_004168,	AACATGGAGGAGGACAACTGGAGGTGGCATTTCTATGACACCGTGAAGGGCTCCGACTGG	intergenic
ASHG19A3A030235	0.0141307	2.08715	down	32.7228	101.71	4.85352	5.91506	219.213	31.7744	61.3868	32.1489	125.953	19.5228	103.267	47.2396	93.8761	57.6048	6.56546	8.0461	6.89322	5.44119	6.08256	5.61479	6.70209	5.28509	6.87989	5.00411	6.52462	5.34632	2.40795	2.42964	noncoding	ENST00000407725	RP11-76H14.4	Ensembl	244	chr6	-	87709763	87710007		ACTGAGGCTTGATAAGTGGGAAGTGCTGAAGTCTAAAGAGCTTGAAATAGCCACACATTA	intronic antisense	NM_000865	HTR1E	5-hydroxytryptamine receptor 1E	+	87647023	87726397
ASHG19A3A042080	0.0397977	2.09203	down	24.9736	50.7252	4.18244	5.24734	30.4024	20.4862	41.03	17.13	40.4789	10.0089	20.4807	7.55468	20.7559	11.1644	151.204	83.4976	4.32962	4.82817	5.5413	4.75021	5.21528	4.29801	4.80336	2.54017	4.50538	2.7496	7.08913	5.92849	noncoding	ENST00000443820	AC002992.3	Ensembl	1215	chrY	+	14474826	14499123	NM_009589,NM_001669,	AAACCAAATATCCTACTGATCATGGCGGATGATCTAGGCATTGGGGATCTCGGTTGCTAT	intergenic
ASHG19A3A030091	0.0182818	2.33737	down	78.2093	101.143	4.9587	6.18359	111.923	15.0598	75.7242	15.5011	61.1185	10.3293	22.8205	27.8467	59.5259	24.1001	275.743	376.419	6.03114	4.3867	6.39253	4.60525	5.764	4.35113	4.94357	4.12194	5.91326	3.88802	8.05702	8.39919	noncoding	ENST00000398583	RP11-278J20.1	Ensembl	1281	chr6	-	58446018	58447307	ENST00000399980,	TACTTGTTCAAACAGTGCTTCCAAACCAAGCCATTCAGTTGACGCTCACACTGCTGAAGT	intergenic
ASHG19A3A018102	0.0150189	2.29465	down	21.9978	49.7751	4.28488	5.48316	68.3378	30.8869	39.7429	14.1723	40.9453	7.79915	35.0605	15.1767	36.4933	32.8391	78.0708	31.1128	5.37964	5.39629	5.50484	4.48105	5.23028	3.93011	5.50807	3.10709	5.26045	4.40534	6.01567	4.38942	noncoding	uc002wrm.1	BC090059	UCSC_knowngene	1294	chr20	+	19780217	19790937		AAATTGAAGAAAGACACTTCCAGTTTTCAGAGGGAGATCCTCTGCCACAAGAGAACAGCC	intergenic
ASHG19A3A046585	0.0330251	2.31702	down	14.2134	28.6712	3.36539	4.57767	36.3455	23.6827	11.5564	5	22.278	5	20.3152	5	15.8904	19.6403	65.6415	26.9576	4.55707	5.0279	3.82732	2.4991	4.42124	2.54574	4.79329	2.40192	4.13006	3.5337	5.73702	4.18402	noncoding	AK313408		NRED	1223	chr11	+	65101310	65119229	NM_006268,	AGACCGGAGTAGCCCAGAGCAATTGTTACATCTGGATGGAAAAGCGACACCGGGGTCCAG	exon sense-overlapping	NM_006268	DPF2	zinc finger protein ubi-d4	+	65101224	65120451
ASHG19A3A027261	0.00739384	3.31439	down	19.3846	68.8689	4.2016	5.93034	90.998	29.9858	60.3652	18.9828	78.7067	10.6216	71.107	17.0876	42.3579	25.7788	69.6789	13.8509	5.75675	5.35645	6.05781	4.88993	6.08115	4.39422	6.40171	3.29799	5.45244	4.00361	5.83221	3.26741	noncoding	NR_033362	ATG12	RefSeq_NR	4447	chr5	-	115163894	115177548		GCTAAGGGAAAGCTAAAGGCATAGATGTTACCTTTTTAAGAAACACATTTTGGAACCTTT	exon sense-overlapping	NM_004707	ATG12	ubiquitin-like protein ATG12	-	115163893	115177548
ASHG19A3A027261	0.00739384	3.31439	down	19.3846	68.8689	4.2016	5.93034	90.998	29.9858	60.3652	18.9828	78.7067	10.6216	71.107	17.0876	42.3579	25.7788	69.6789	13.8509	5.75675	5.35645	6.05781	4.88993	6.08115	4.39422	6.40171	3.29799	5.45244	4.00361	5.83221	3.26741	noncoding	NR_033362	ATG12	RefSeq_NR	4447	chr5	-	115163894	115177548		GCTAAGGGAAAGCTAAAGGCATAGATGTTACCTTTTTAAGAAACACATTTTGGAACCTTT	bidirectional	NM_001284	AP3S1	AP-3 complex subunit sigma-1	+	115177618	115249778
ASHG19A3A040109	0.00446581	4.83668	down	17.2128	62.0763	3.48013	5.75414	96.8098	8.75923	34.8792	7.6751	68.309	5	59.8161	6.89189	39.3134	16.1406	73.33	58.8101	5.83863	3.62348	5.3244	3.62777	5.90046	2.54574	6.19147	2.51218	5.35504	3.21057	5.91484	5.361	noncoding	AK023929		NRED	3033	chrX	-	77574393	77583048		CATAGATCACCTTCAAGTAGCTAAGGCATAATGAGATAAGGATGCTGAACTAAGTTGGTT	exon sense-overlapping	NM_006639	CYSLTR1	cysteinyl leukotriene receptor 1	-	77528129	77583087
ASHG19A3A046192	0.000588067	2.58353	down	15.7728	53.0786	3.83783	5.20717	131.395	19.777	18.219	6.97931	58.992	12.8322	37.9236	20.7511	54.7216	26.3016	17.2203	7.99541	6.24893	4.7697	4.43195	3.49292	5.71481	4.67363	5.61212	3.63283	5.79602	4.03982	3.4392	2.41805	noncoding	NR_026564	LOC494141	RefSeq_NR	1739	chr11	+	18230684	18235109	NR_026563,	GATTCTAGCTATTGCTTTTACCTTCAGTGTGAACCAGTGTGGTAATAATTTTGAAAAAGC	intergenic
ASHG19A3A000197	0.0107678	2.20237	down	27.937	59.8566	4.47759	5.61664	120.569	48.647	35.2505	7.09655	59.1923	11.198	24.5783	15.433	65.0034	43.1671	54.5459	42.0806	6.12771	6.04434	5.33803	3.51636	5.7214	4.47963	5.04633	3.13383	6.03833	4.85988	5.42805	4.83148	noncoding	ENST00000429897	SDHAP2	Ensembl	2131	chr3	+	195384935	195415733	uc011bug.1,	CAGGTCACACACTGTTGCAGCGCAGGTAGAAAATTATGGCATGCCGTTTAGCAGAACTGA	intergenic
ASHG19A3A051920	0.0428743	2.06064	down	45.8013	133.892	5.0111	6.05419	291.413	102.14	5	5	152.051	29.0946	160.138	44.4279	152.794	70.8386	41.9582	23.3068	7.27113	7.13218	2.46572	2.4991	6.9457	5.86579	7.4602	4.90166	7.19049	5.69088	4.99191	3.97697	noncoding	AF037219		NRED	4583	chr15	-	25577968	25582533		ATATAATGTTGAAGCTGTTGAGGGAGGAGAGGTTGGAAGCTGCCAGCTTAGAGAATCTCA	exon sense-overlapping	NM_130838	UBE3A	ubiquitin-protein ligase E3A isoform 1	-	25582395	25650653
ASHG19A3A051920	0.0428743	2.06064	down	45.8013	133.892	5.0111	6.05419	291.413	102.14	5	5	152.051	29.0946	160.138	44.4279	152.794	70.8386	41.9582	23.3068	7.27113	7.13218	2.46572	2.4991	6.9457	5.86579	7.4602	4.90166	7.19049	5.69088	4.99191	3.97697	noncoding	AF037219		NRED	4583	chr15	-	25577968	25582533		ATATAATGTTGAAGCTGTTGAGGGAGGAGAGGTTGGAAGCTGCCAGCTTAGAGAATCTCA	exon sense-overlapping	NM_130839	UBE3A	ubiquitin-protein ligase E3A isoform 3	-	25582395	25684175
ASHG19A3A051920	0.0428743	2.06064	down	45.8013	133.892	5.0111	6.05419	291.413	102.14	5	5	152.051	29.0946	160.138	44.4279	152.794	70.8386	41.9582	23.3068	7.27113	7.13218	2.46572	2.4991	6.9457	5.86579	7.4602	4.90166	7.19049	5.69088	4.99191	3.97697	noncoding	AF037219		NRED	4583	chr15	-	25577968	25582533		ATATAATGTTGAAGCTGTTGAGGGAGGAGAGGTTGGAAGCTGCCAGCTTAGAGAATCTCA	exon sense-overlapping	NM_000462	UBE3A	ubiquitin-protein ligase E3A isoform 2	-	25582395	25684175
ASHG19A3A017114	0.00118329	2.25202	down	14.8025	30.07	3.53331	4.70453	52.5592	13.2856	13.5746	6.11635	23.6099	5	19.6409	18.5958	23.4798	20.459	47.5553	25.3582	5.05625	4.20759	4.04286	3.30299	4.50112	2.54574	4.74916	3.44062	4.67066	3.60475	5.20713	4.09816	noncoding	NR_003008	SCARNA5	RefSeq_NR	278	chr2	+	234184371	234184649		ATTCTGTCAGTGTGTGTTTCTGAGAGTGATCGGCTCACAGCTGACGAGTATCCAACAAAA	intron sense-overlapping	NM_030803	ATG16L1	autophagy-related protein 16-1 isoform 1	+	234160216	234204320
ASHG19A3A017114	0.00118329	2.25202	down	14.8025	30.07	3.53331	4.70453	52.5592	13.2856	13.5746	6.11635	23.6099	5	19.6409	18.5958	23.4798	20.459	47.5553	25.3582	5.05625	4.20759	4.04286	3.30299	4.50112	2.54574	4.74916	3.44062	4.67066	3.60475	5.20713	4.09816	noncoding	NR_003008	SCARNA5	RefSeq_NR	278	chr2	+	234184371	234184649		ATTCTGTCAGTGTGTGTTTCTGAGAGTGATCGGCTCACAGCTGACGAGTATCCAACAAAA	intron sense-overlapping	NM_017974	ATG16L1	autophagy-related protein 16-1 isoform 2	+	234160216	234204320
ASHG19A3A017114	0.00118329	2.25202	down	14.8025	30.07	3.53331	4.70453	52.5592	13.2856	13.5746	6.11635	23.6099	5	19.6409	18.5958	23.4798	20.459	47.5553	25.3582	5.05625	4.20759	4.04286	3.30299	4.50112	2.54574	4.74916	3.44062	4.67066	3.60475	5.20713	4.09816	noncoding	NR_003008	SCARNA5	RefSeq_NR	278	chr2	+	234184371	234184649		ATTCTGTCAGTGTGTGTTTCTGAGAGTGATCGGCTCACAGCTGACGAGTATCCAACAAAA	intron sense-overlapping	NM_001190266	ATG16L1	autophagy-related protein 16-1 isoform 4	+	234160216	234204320
ASHG19A3A017114	0.00118329	2.25202	down	14.8025	30.07	3.53331	4.70453	52.5592	13.2856	13.5746	6.11635	23.6099	5	19.6409	18.5958	23.4798	20.459	47.5553	25.3582	5.05625	4.20759	4.04286	3.30299	4.50112	2.54574	4.74916	3.44062	4.67066	3.60475	5.20713	4.09816	noncoding	NR_003008	SCARNA5	RefSeq_NR	278	chr2	+	234184371	234184649		ATTCTGTCAGTGTGTGTTTCTGAGAGTGATCGGCTCACAGCTGACGAGTATCCAACAAAA	intron sense-overlapping	NM_001190267	ATG16L1	autophagy-related protein 16-1 isoform 5	+	234160216	234204320
ASHG19A3A017114	0.00118329	2.25202	down	14.8025	30.07	3.53331	4.70453	52.5592	13.2856	13.5746	6.11635	23.6099	5	19.6409	18.5958	23.4798	20.459	47.5553	25.3582	5.05625	4.20759	4.04286	3.30299	4.50112	2.54574	4.74916	3.44062	4.67066	3.60475	5.20713	4.09816	noncoding	NR_003008	SCARNA5	RefSeq_NR	278	chr2	+	234184371	234184649		ATTCTGTCAGTGTGTGTTTCTGAGAGTGATCGGCTCACAGCTGACGAGTATCCAACAAAA	intron sense-overlapping	NM_198890	ATG16L1	autophagy-related protein 16-1 isoform 3	+	234160216	234204320
ASHG19A3A020886	0.0202903	2.08401	down	58.6163	149.007	5.90953	6.96889	213.942	69.6105	125.403	55.9976	185.592	42.5088	161.667	55.0933	93.3747	86.7718	114.065	41.7157	6.86452	6.57536	7.11212	6.36752	7.21067	6.40215	7.47247	5.25756	6.51793	6.03559	6.63562	4.81902	noncoding	uc003che.2	BC040563	UCSC_knowngene	3263	chr3	-	37847343	37903250		CAGGAAGGAGTTGGAGTTGGAGAAAAAGGAGAATTAAGAATCTATCTGGCGATGTGGATT	bidirectional	NM_001008392	CTDSPL	CTD small phosphatase-like protein isoform 1	+	37903668	38025960
ASHG19A3A020886	0.0202903	2.08401	down	58.6163	149.007	5.90953	6.96889	213.942	69.6105	125.403	55.9976	185.592	42.5088	161.667	55.0933	93.3747	86.7718	114.065	41.7157	6.86452	6.57536	7.11212	6.36752	7.21067	6.40215	7.47247	5.25756	6.51793	6.03559	6.63562	4.81902	noncoding	uc003che.2	BC040563	UCSC_knowngene	3263	chr3	-	37847343	37903250		CAGGAAGGAGTTGGAGTTGGAGAAAAAGGAGAATTAAGAATCTATCTGGCGATGTGGATT	bidirectional	NM_005808	CTDSPL	CTD small phosphatase-like protein isoform 2	+	37903668	38025960
ASHG19A3A020886	0.0202903	2.08401	down	58.6163	149.007	5.90953	6.96889	213.942	69.6105	125.403	55.9976	185.592	42.5088	161.667	55.0933	93.3747	86.7718	114.065	41.7157	6.86452	6.57536	7.11212	6.36752	7.21067	6.40215	7.47247	5.25756	6.51793	6.03559	6.63562	4.81902	noncoding	uc003che.2	BC040563	UCSC_knowngene	3263	chr3	-	37847343	37903250		CAGGAAGGAGTTGGAGTTGGAGAAAAAGGAGAATTAAGAATCTATCTGGCGATGTGGATT	intronic antisense	NM_002207	ITGA9	integrin alpha-9 precursor	+	37493812	37861281
ASHG19A3A041355	0.0029815	2.11949	down	696.24	2383.32	9.63814	10.7219	5354.74	765.804	1657.71	552.123	2384.96	455.225	1323.02	596.71	2673.98	899.173	905.475	908.405	11.2884	10.037	10.8902	9.40912	10.7684	9.67755	10.3074	9.13175	11.1827	9.79834	9.89408	9.7751	noncoding	CR611073		misc_RNA	1553	chrX	+	103438727	103440280		CAGATCAGATTTCTAGAGAGAGCAGATTTCTAGAGAGATTAGCATTCATAGTAAGTGAAA	intergenic
ASHG19A3A046637	0.0296453	2.25097	down	16.3933	41.6901	3.88792	5.05846	91.1431	17.1985	21.417	7.81199	40.4344	13.1174	18.4523	14.3957	48.354	13.2792	30.3398	32.5568	5.75851	4.57264	4.6504	3.6535	5.21336	4.7071	4.66823	3.02989	5.63121	2.90961	4.42908	4.45477	noncoding	AK090749		misc_RNA	1542	chr1	-	62912501	62914043		CCAGCTGACCTTGAAATAATTTCTCCACTAGCTCAAAACCAATTTGTTCTTCACCTAAAA	natural antisense	NM_001017416	USP1	ubiquitin carboxyl-terminal hydrolase 1	+	62901974	62917475
ASHG19A3A046637	0.0296453	2.25097	down	16.3933	41.6901	3.88792	5.05846	91.1431	17.1985	21.417	7.81199	40.4344	13.1174	18.4523	14.3957	48.354	13.2792	30.3398	32.5568	5.75851	4.57264	4.6504	3.6535	5.21336	4.7071	4.66823	3.02989	5.63121	2.90961	4.42908	4.45477	noncoding	AK090749		misc_RNA	1542	chr1	-	62912501	62914043		CCAGCTGACCTTGAAATAATTTCTCCACTAGCTCAAAACCAATTTGTTCTTCACCTAAAA	natural antisense	NM_001017415	USP1	ubiquitin carboxyl-terminal hydrolase 1	+	62901974	62917475
ASHG19A3A046637	0.0296453	2.25097	down	16.3933	41.6901	3.88792	5.05846	91.1431	17.1985	21.417	7.81199	40.4344	13.1174	18.4523	14.3957	48.354	13.2792	30.3398	32.5568	5.75851	4.57264	4.6504	3.6535	5.21336	4.7071	4.66823	3.02989	5.63121	2.90961	4.42908	4.45477	noncoding	AK090749		misc_RNA	1542	chr1	-	62912501	62914043		CCAGCTGACCTTGAAATAATTTCTCCACTAGCTCAAAACCAATTTGTTCTTCACCTAAAA	natural antisense	NM_003368	USP1	ubiquitin carboxyl-terminal hydrolase 1	+	62902382	62917475
ASHG19A3A019880	0.0256842	2.1639	down	48.6147	160.045	5.65399	6.76763	394.424	36.0463	54.8276	51.1213	199.993	45.8526	146.957	59.448	97.8046	56.7255	66.2617	42.4947	7.67398	5.62326	5.93407	6.24231	7.31471	6.50556	7.34865	5.38939	6.5843	5.31749	5.75005	4.84595	noncoding	ENST00000412060	Z83851.1	Ensembl	475	chr22	-	42760407	42765214		TTTAATAGAAATGCTGAGTTTTATGAAACTAAAGTGGCTAATAAATCAGACCTGAAGCTT	intergenic
ASHG19A3A026913	0.00371737	2.17013	down	289.774	915.672	8.34746	9.46524	1845.41	412.312	519.34	285.256	892.894	219.021	610.129	209.283	852.184	314.227	774.079	298.543	9.80858	9.15129	9.12804	8.54639	9.36354	8.68067	9.248	7.49403	9.58807	8.17765	9.65521	8.03475	noncoding	ENST00000512685	RP11-848G14.4	Ensembl	1194	chr5	-	69811554	69851210	NR_027386,ENST00000513408,	CATTTTTCATCTATATTATGAGGCAGTAAGAGTCTTCTGTTTTTCCAAAGTTGAGACTGC	intergenic
ASHG19A3A007682	0.010387	2.21323	down	21.6328	48.3653	4.26394	5.41009	84.4272	12.8911	38.8098	13.7981	46.9443	9.86436	36.4441	23.1049	46.6361	24.7069	36.9305	45.4316	5.6532	4.16605	5.47504	4.44259	5.40961	4.27532	5.55904	3.81601	5.58055	3.93082	4.7831	4.95284	noncoding	NR_029372	NT5C3	RefSeq_NR	1755	chr7	-	33053743	33102409		GCGGAAGACCAAGATCATCGAGATGAAGATTGGATAACCAAGAAATGACTAATCAAGAGT	exon sense-overlapping	NM_001002010	NT5C3	cytosolic 5'-nucleotidase 3 isoform 1	-	33053741	33102409
ASHG19A3A007682	0.010387	2.21323	down	21.6328	48.3653	4.26394	5.41009	84.4272	12.8911	38.8098	13.7981	46.9443	9.86436	36.4441	23.1049	46.6361	24.7069	36.9305	45.4316	5.6532	4.16605	5.47504	4.44259	5.40961	4.27532	5.55904	3.81601	5.58055	3.93082	4.7831	4.95284	noncoding	NR_029372	NT5C3	RefSeq_NR	1755	chr7	-	33053743	33102409		GCGGAAGACCAAGATCATCGAGATGAAGATTGGATAACCAAGAAATGACTAATCAAGAGT	exon sense-overlapping	NM_016489	NT5C3	cytosolic 5'-nucleotidase 3 isoform 2	-	33053741	33080522
ASHG19A3A007682	0.010387	2.21323	down	21.6328	48.3653	4.26394	5.41009	84.4272	12.8911	38.8098	13.7981	46.9443	9.86436	36.4441	23.1049	46.6361	24.7069	36.9305	45.4316	5.6532	4.16605	5.47504	4.44259	5.40961	4.27532	5.55904	3.81601	5.58055	3.93082	4.7831	4.95284	noncoding	NR_029372	NT5C3	RefSeq_NR	1755	chr7	-	33053743	33102409		GCGGAAGACCAAGATCATCGAGATGAAGATTGGATAACCAAGAAATGACTAATCAAGAGT	exon sense-overlapping	NM_001166118	NT5C3	cytosolic 5'-nucleotidase 3 isoform 3	-	33053741	33080521
ASHG19A3A037509	0.000381719	2.15217	down	157.959	468.407	7.44043	8.54623	797.885	144.011	346.363	162.16	557.079	90.5821	390.87	153.985	419.105	194.1	299.137	202.916	8.63141	7.62691	8.54755	7.78987	8.69445	7.4602	8.63595	7.00514	8.57531	7.38482	8.1927	7.37566	noncoding	ENST00000510760	PGM5P1	Ensembl	2259	chr9	-	68741233	68809898	NR_002836,NM_021965,ENST00000445081,ENST00000426020,ENST00000272546,	TATTGGACAGAATGGCATCTTGTCAACACCTGCGGTCTCCTGCATTATCAGGAAGATCAA	intergenic
ASHG19A3A024849	0.0173783	3.09233	down	27.0976	91.7473	4.59388	6.22257	106.876	26.1993	45.1618	11.3964	85.3293	24.1528	62.9589	11.7518	51.9233	42.5195	198.234	46.5661	5.96465	5.15935	5.66944	4.18661	6.18801	5.59963	6.25352	2.7942	5.72633	4.83471	7.5335	4.98876	noncoding	AK127629		misc_RNA	2119	chr4	-	152178226	152180345		AAGGGCCATAGAAAAAACTGGGGAAGATTATACTTCCAAAAATCAAGGCTGGGATTATTA	intergenic
ASHG19A3A039016	0.0297119	2.30669	down	77.3795	361.914	6.21384	7.41966	897.323	110.198	139.874	74.0649	445.646	61.5949	219.443	83.4321	451.41	112.519	17.7851	22.4684	8.80072	7.23563	7.27225	6.74742	8.3891	6.92086	7.88106	5.97812	8.67966	6.47758	3.49516	3.92342	noncoding	ENST00000420492	RP11-207C11.2	Ensembl	1137	chr9	+	101369274	101370411	NM_001011553,	GGTGAACACTGTGATTTTACAATTCTAAGAAATATGTTGATAAGAACACACATGCAGGAC	intronic antisense	NM_005458	GABBR2	gamma-aminobutyric acid type B receptor subunit	-	101050363	101471479
ASHG19A3A052835	0.00687361	2.37768	down	150.429	436.16	7.14829	8.39785	596.843	183.354	391.617	86.0642	321.42	87.6277	167.264	67.7014	327.741	123.187	812.075	354.641	8.22919	7.97871	8.72268	6.94911	7.94094	7.41609	7.52214	5.61251	8.23878	6.63196	9.73339	8.30139	noncoding	ENST00000428073	AC011330.6	Ensembl	158	chr15	+	43941320	43941478		TTCGAGAGTCGCATCTCCTACACGGGATCTGCGGGCCTCATGCTCGTCGGGTTTTTCGCC	bidirectional	NM_054020	CATSPER2	cation channel sperm-associated protein 2	-	43922771	43941039
ASHG19A3A052835	0.00687361	2.37768	down	150.429	436.16	7.14829	8.39785	596.843	183.354	391.617	86.0642	321.42	87.6277	167.264	67.7014	327.741	123.187	812.075	354.641	8.22919	7.97871	8.72268	6.94911	7.94094	7.41609	7.52214	5.61251	8.23878	6.63196	9.73339	8.30139	noncoding	ENST00000428073	AC011330.6	Ensembl	158	chr15	+	43941320	43941478		TTCGAGAGTCGCATCTCCTACACGGGATCTGCGGGCCTCATGCTCGTCGGGTTTTTCGCC	bidirectional	NM_172097	CATSPER2	cation channel sperm-associated protein 2	-	43931633	43941039
ASHG19A3A052835	0.00687361	2.37768	down	150.429	436.16	7.14829	8.39785	596.843	183.354	391.617	86.0642	321.42	87.6277	167.264	67.7014	327.741	123.187	812.075	354.641	8.22919	7.97871	8.72268	6.94911	7.94094	7.41609	7.52214	5.61251	8.23878	6.63196	9.73339	8.30139	noncoding	ENST00000428073	AC011330.6	Ensembl	158	chr15	+	43941320	43941478		TTCGAGAGTCGCATCTCCTACACGGGATCTGCGGGCCTCATGCTCGTCGGGTTTTTCGCC	bidirectional	NM_172095	CATSPER2	cation channel sperm-associated protein 2	-	43922771	43941039
ASHG19A3A049017	0.0381122	2.11741	down	41.1004	117.271	5.37462	6.45692	250.558	27.7558	43.3668	43.7808	125.326	28.0834	69.0139	45.6196	142.955	43.9963	72.4061	57.3662	7.0659	5.24347	5.61479	6.03114	6.69615	5.81684	6.36465	4.94357	7.10705	4.89268	5.89298	5.32003	noncoding	BC014583		misc_RNA	1320	chr12	+	109043412	109044697		GAGACATTCTGAACAACTGTGTTTATAGTCTGTCGAACTTTTAGATGACAACAAATGTGT	intronic antisense	NM_014325	CORO1C	coronin-1C isoform 1	-	109038886	109125295
ASHG19A3A007584	0.000532802	3.48102	down	8.74919	28.5516	2.8696	4.66911	46.956	11.7623	18.9296	5	26.611	5	14.5664	7.26901	22.8991	15.3049	41.3477	8.15888	4.90427	4.04183	4.48125	2.4991	4.65611	2.54574	4.36399	2.52723	4.63996	3.12574	4.9691	2.47797	noncoding	NR_027830	BCAP29	RefSeq_NR	5928	chr7	+	107220421	107263762		AGGGAGCCAGGCGGGCTGCCGGCGGATGGCAGAAGATTTTTTCATTTAATGTCTGGGGTA	exon sense-overlapping	NM_001008405	BCAP29	B-cell receptor-associated protein 29 isoform a	+	107221203	107263762
ASHG19A3A007584	0.000532802	3.48102	down	8.74919	28.5516	2.8696	4.66911	46.956	11.7623	18.9296	5	26.611	5	14.5664	7.26901	22.8991	15.3049	41.3477	8.15888	4.90427	4.04183	4.48125	2.4991	4.65611	2.54574	4.36399	2.52723	4.63996	3.12574	4.9691	2.47797	noncoding	NR_027830	BCAP29	RefSeq_NR	5928	chr7	+	107220421	107263762		AGGGAGCCAGGCGGGCTGCCGGCGGATGGCAGAAGATTTTTTCATTTAATGTCTGGGGTA	exon sense-overlapping	NM_018844	BCAP29	B-cell receptor-associated protein 29 isoform b	+	107220421	107263762
ASHG19A3A044317	0.026546	2.10494	down	13.3397	30.9726	3.61652	4.6903	62.9235	11.5941	14.3306	16.6714	33.4376	6.35291	21.741	21.0586	31.6967	16.8185	21.706	7.54284	5.27801	4.02237	4.11271	4.71139	4.96243	3.64029	4.87942	3.6575	5.06988	3.2708	3.83934	2.39675	noncoding	AF086377		RNAdb	638	chr10	+	96098032	96098660		TGTCAAGCAGTAGATCTGTTTTGGGGAAAGTCTGCAAAAATGTCACATAAAAAGAATTGG	natural antisense	NM_022451	NOC3L	nucleolar complex protein 3 homolog	-	96092988	96122683
ASHG19A3A037149	0.00916781	2.3053	down	328.867	1244.52	8.44911	9.65406	3356.93	467.325	495.765	175.048	1280.96	229.262	637.888	185.643	1187.21	344.139	508.381	571.786	10.6248	9.34574	9.0657	7.8899	9.87359	8.74733	9.30912	7.31081	10.0569	8.32772	8.9942	9.07316	noncoding	ENST00000412709	RP11-503K16.2	Ensembl	550	chr9	-	18717975	18718525	uc003kej.2,NM_001010942,ENST00000453560,	TTGAGAGAACAGATTCTTTGAGTTAAAGACACTGATGATGTTCCAATGATTCTTGTTGGT	intronic antisense	NM_001040272	ADAMTSL1	ADAMTS-like protein 1 isoform 4 precursor	+	18474103	18910947
ASHG19A3A007118	0.00904083	3.06666	down	14.6098	54.4041	3.84502	5.46168	113.044	19.1171	34.067	16.6699	62.1352	11.1777	36.1744	10.551	51.3946	13.6418	29.6097	16.5011	6.04722	4.72119	5.28912	4.71104	5.78662	4.47641	5.54721	2.71664	5.71323	2.94594	4.3867	3.49888	noncoding	NR_003092	E2F6	RefSeq_NR	3311	chr2	-	11584501	11606297	NM_198256,	AATGTACAATATGTGTCCATGAGAAAAGCTCTAAAAGTGAAGAGACCTCGTTTTGATGTA	exon sense-overlapping	NM_198256	E2F6	transcription factor E2F6	-	11584500	11606297
ASHG19A3A055197	0.0482755	2.08214	down	30.8064	69.4651	4.86606	5.92413	99.4079	49.8897	48.4387	28.5615	60.8479	19.2922	41.5033	18.4311	56.2951	29.7919	110.298	38.8721	5.87616	6.08552	5.76854	5.45898	5.75896	5.27025	5.72297	3.42353	5.83848	4.24089	6.57965	4.71722	noncoding	uc003gjk.1	LOC93622	UCSC_knowngene	1602	chr4	+	6675817	6677774		CGCGGCGGGGAGTGTCCCGCGTGGAAGGCGCTGGGTGGCCAACTGACGAACTGTGTTCAC	intergenic
ASHG19A3A038675	0.0148099	2.92026	down	39.2884	162.399	5.2792	6.8253	390.288	38.5961	92.8351	32.9181	161.446	23.2263	86.0908	46.5095	187.086	31.0071	56.6476	63.4732	7.66015	5.71947	6.67704	5.64844	7.0189	5.54293	6.64407	4.97861	7.4664	4.31039	5.48521	5.47536	noncoding	NR_003674	KGFLP1	RefSeq_NR	3612	chr9	+	46687565	46748385	NM_002009,	ACCAATATTTAGTGGTAAATCCATTCCTGGTAGTATAAGTCACCTAAAAAAGACTTCCAG	intergenic
ASHG19A3A014762	0.0470488	2.48004	down	15.1387	42.5965	3.83135	5.14171	38.4199	12.553	38.5427	7.57963	63.3716	13.6088	66.3107	14.0277	13.7766	28.8024	35.1574	14.2608	4.63238	4.13141	5.46686	3.61322	5.81003	4.76298	6.31082	2.99499	3.93072	4.18553	4.69948	3.29998	noncoding	ENST00000449965	AC013439.4	Ensembl	1239	chr2	-	190351205	190352718		AAACTATCCAAGATGGAATGCTGACGAACTCACAACAAACTCAAGAAAACCCAGCAGGCC	intergenic
ASHG19A3A000013	0.00584146	3.36753	down	120.728	302.626	6.1878	7.93949	377.793	27.5052	336.514	41.6773	279.108	41.8298	145.773	46.6	194.557	72.4741	482.009	494.279	7.60873	5.22991	8.50765	5.96551	7.75243	6.37748	7.3358	4.98223	7.51609	5.72578	8.91626	8.84591	noncoding	AK091713		NRED	1932	chr11	-	121959812	122051108		AATGGAAAGGAAGGAGAAAATGGAGTTCACTATCAGTAGCTTTTGCACTGGTCTGCCCTT	intron sense-overlapping	NM_001001786	BLID	BH3-like motif-containing cell death inducer	-	121986061	121986923
ASHG19A3A028617	0.00537244	2.52151	down	20.0771	64.2961	4.31696	5.65125	121.812	23.7316	45.3847	16.8819	79.0311	17.9837	55.4765	20.0316	60.9106	28.0976	23.1622	13.736	6.14323	5.0313	5.67935	4.72941	6.08604	5.16869	6.10196	3.57113	5.94388	4.14478	3.95302	3.25644	noncoding	NR_015370	NCRNA00219	RefSeq_NR	1194	chr5	+	111496222	111498198	ENST00000413221,	TGGCCCAAAGAGAAATGTACTTTCTTCCAGTGACTCAAAAATCGTGGCTAGAACTAGACT	intergenic
ASHG19A3A038697	0.0112411	2.28749	down	77.9668	244.024	6.28643	7.48019	548.559	61.8155	148.684	42.0037	253.61	40.0303	99.9228	106.541	278.363	80.1005	135.005	137.309	8.11898	6.39866	7.35893	5.97668	7.62691	6.32003	6.83818	6.39866	8.02455	5.895	6.9136	6.72953	noncoding	ENST00000443706	RP11-262H14.11	Ensembl	297	chr9	+	66544357	66545753	NR_003674,NR_003670,NM_002009,ENST00000514120,ENST00000454645,ENST00000377614,ENST00000377549,ENST00000332473,	AAAGGGGTGGAAAGTGAATTCTATCTTGCAATGAACGAGGAAGGAAAACTCTATGCAAAG	intergenic
ASHG19A3A039734	0.0118997	2.10516	down	23.9606	64.5036	4.52669	5.60062	154.389	23.8414	32.5601	23.5026	62.1136	12.6607	21.0403	19.6146	70.3411	28.1909	46.5781	35.9532	6.43969	5.03527	5.22677	5.1863	5.78643	4.65396	4.83854	3.53312	6.13919	4.15007	5.17307	4.60142	noncoding	ENST00000453595	BX842568.2	Ensembl	1230	chrX	-	36980268	36981498	NR_026580,NM_007111,	ATTTTGACAACACATTTGAAATCCAAGGTGACATAGAAGTGCTGAAGCGGATGGGCATGG	intergenic
ASHG19A3A046792	0.0173811	2.05474	down	14.6489	35.3907	3.67394	4.7129	79.3089	15.5345	12.2078	5	40.4852	12.6498	32.5841	22.1745	34.9965	19.9511	12.7619	12.5833	5.57285	4.42931	3.90324	2.4991	5.21547	4.65213	5.41339	3.74498	5.20405	3.5576	2.96838	3.16053	noncoding	AK096604		misc_RNA	3276	chr11	+	77613064	77616340		CATTTCTTGTATGCATGTTTTTTGACAGTTGTAGTCAGAAAGCAGAATTAAGTTTGGGGA	natural antisense	NM_033547	INTS4	integrator complex subunit 4	-	77589765	77705717
ASHG19A3A016640	0.015593	2.02206	down	27.1855	66.7625	4.66658	5.68241	137.55	34.496	27.5539	12.9194	77.5676	11.7072	59.3023	35.8665	67.5829	33.9142	31.0188	34.2097	6.30386	5.56062	4.99328	4.36132	6.06485	4.54131	6.18129	4.5463	6.08161	4.45861	4.46956	4.53134	noncoding	NR_027850	MTX2	RefSeq_NR	1603	chr2	+	177134122	177202751		TGCATGTACTTTAAAGAAATACTTTTGAGTCGGTGGACTGAACATGACTGATGTATATAG	exon sense-overlapping	NM_006554	MTX2	metaxin-2	+	177134122	177202753
ASHG19A3A010328	0.0184704	2.02204	down	16.0326	24.6783	3.29959	4.3154	29.0798	5	5	5	22.2455	5	20.6655	26.9594	27.0982	23.178	43.9806	31.0585	4.26837	2.47716	2.46572	2.4991	4.41865	2.54574	4.81423	4.06575	4.85525	3.82342	5.07015	4.38635	noncoding	CR609953		RNAdb	1683	chr18	-	51794715	51796398		GGTTTGCTGTGTTTTGTTTGTTGTTGTTTTATTTAAAGACACTGTGACGAATTCAACCAC	natural antisense	NM_007195	POLI	DNA polymerase iota	+	51795848	51824604
ASHG19A3A050807	0.0417186	2.38874	down	20.1874	44.0938	3.74816	5.00441	109.219	11.7428	11.9595	5	37.8188	10.9239	15.5739	13.5869	50.332	14.4355	39.6597	65.4355	5.99475	4.03868	3.87267	2.4991	5.12347	4.43803	4.45332	2.95382	5.68232	3.02989	4.89994	5.52946	noncoding	AK096674		misc_RNA	2809	chr14	-	55534127	55536912		CCATAAATCAGTTTCAGCCTAGCATGTCTTGTTTTGAAAGCAACATTGTTCCCTTTTAAA	natural antisense	NM_144578	MAPK1IP1L	MAPK-interacting and spindle-stabilizing	+	55518361	55536912
ASHG19A3A021809	0.0154863	2.11131	down	90.8934	390.868	6.32708	7.40521	1138.95	121.215	169.795	67.2127	293.314	71.3197	223.641	110.435	504.72	160.771	14.7909	14.4068	9.13837	7.36943	7.54145	6.61198	7.81667	7.1216	7.90558	6.463	8.84205	7.08503	3.18716	3.31141	noncoding	ENST00000464731	RP11-451G4.4	Ensembl	381	chr3	-	155027215	155027596	NM_002568,	CTTCGCAAAAGTCGAGTGGGCAACATATTCATTAAAAATCTGGACAAATCCATTGATAAT	intergenic
ASHG19A3L0003223	0.0204996	2.11551	down	34.4601	80.1647	4.90833	5.98933	72.931	15.2106	65.1907	27.3877	128.767	12.051	132.358	63.2682	40.9588	64.5479	40.7829	24.2954	5.46293	4.40049	6.17281	5.39696	6.73224	4.58118	7.21143	5.49576	5.40979	5.54047	4.94681	4.03513	noncoding	BQ446739	lincRNA-NPPC	lincRNA	522	chr2	+	232742949	232743639		TTTGTTGTAATTCTCCTTCCAGGTTTCCTACTTTAGAAAATATACTCCGGGCTGGCCGGG	intergenic
ASHG19A3A030347	0.00247296	3.38401	down	16.9062	57.8532	3.77664	5.53537	116.211	16.7577	30.3516	11.0635	58.179	5	21.9083	21.6316	71.8454	31.9407	48.6235	15.0438	6.08354	4.53792	5.1248	4.14353	5.69962	2.54574	4.88929	3.70288	6.17082	4.36089	5.24417	3.36887	noncoding	ENST00000423135	RP1-191J18.3	Ensembl	221	chr6	-	108307014	108307235	NR_027405,NM_006636,ENST00000394740,	AAATGAAGCTGTTGTCATTTCTGGAAGGAAACTAGCCCAGCAGATCAAGCAGAAAGTGCG	intergenic
ASHG19A3A013196	0.0469071	2.32067	down	25.3481	70.8279	4.55976	5.77431	174.366	11.7817	35.2956	31.0992	58.8923	17.7422	37.0153	21.5998	69.959	25.2463	49.4395	44.6192	6.60429	4.04385	5.33987	5.57006	5.71366	5.15371	5.58272	3.70052	6.13219	3.96545	5.27311	4.92499	noncoding	ENST00000456949	AC116614.1	Ensembl	532	chr2	-	945319	945960		CTCACAGATGCAGTATTGGGTTTGGTAGACTCAAATCGTCTTGTTTTAATGTAAATGAAA	bidirectional	NM_018968	SNTG2	gamma-2-syntrophin	+	946553	1371384
ASHG19A3A010732	0.0436416	2.54744	down	85.0811	293.434	6.3801	7.72914	669.525	56.1363	113.51	154.31	308.704	84.9822	254.942	102.662	258.256	59.1243	155.669	53.2722	8.38843	6.25567	6.97121	7.71977	7.88694	7.3731	8.07553	6.33312	7.91393	5.39164	7.13882	5.20727	noncoding	ENST00000430751	RP3-434O14.8	Ensembl	591	chr1	-	209960323	209961038		ATAGGTTGTCAGGCATTTACCTTATTACCACTCAAATACCAGTGTGTGTGTGTTGGGGGG	exon sense-overlapping	NM_006147	IRF6	interferon regulatory factor 6 isoform 1	-	209958967	209979520
ASHG19A3A010732	0.0436416	2.54744	down	85.0811	293.434	6.3801	7.72914	669.525	56.1363	113.51	154.31	308.704	84.9822	254.942	102.662	258.256	59.1243	155.669	53.2722	8.38843	6.25567	6.97121	7.71977	7.88694	7.3731	8.07553	6.33312	7.91393	5.39164	7.13882	5.20727	noncoding	ENST00000430751	RP3-434O14.8	Ensembl	591	chr1	-	209960323	209961038		ATAGGTTGTCAGGCATTTACCTTATTACCACTCAAATACCAGTGTGTGTGTGTTGGGGGG	exon sense-overlapping	NM_001206696	IRF6	interferon regulatory factor 6 isoform 2	-	209958967	209979520
ASHG19A3A007554	0.0246214	2.32389	down	13.87	39.7162	3.77416	4.99071	63.8739	13.5469	23.2713	15.0294	24.9512	11.3731	12.3776	7.8266	31.1213	11.9718	82.7016	23.4721	5.29782	4.23978	4.76458	4.56401	4.56965	4.49905	4.15485	2.55361	5.04356	2.80039	6.11377	3.98813	noncoding	NR_027662	SLC25A13	RefSeq_NR	3088	chr7	-	95749532	95951459		TAACTTGGCTGAGGCCCAGAGGCAGAAGGCCTCAGGTGATTCAGCTCGACCAGTTCTTCT	exon sense-overlapping	NM_001160210	SLC25A13	calcium-binding mitochondrial carrier protein	-	95749531	95951459
ASHG19A3A007554	0.0246214	2.32389	down	13.87	39.7162	3.77416	4.99071	63.8739	13.5469	23.2713	15.0294	24.9512	11.3731	12.3776	7.8266	31.1213	11.9718	82.7016	23.4721	5.29782	4.23978	4.76458	4.56401	4.56965	4.49905	4.15485	2.55361	5.04356	2.80039	6.11377	3.98813	noncoding	NR_027662	SLC25A13	RefSeq_NR	3088	chr7	-	95749532	95951459		TAACTTGGCTGAGGCCCAGAGGCAGAAGGCCTCAGGTGATTCAGCTCGACCAGTTCTTCT	exon sense-overlapping	NM_014251	SLC25A13	calcium-binding mitochondrial carrier protein	-	95749531	95951459
ASHG19A3A046640	0.0462272	4.11326	down	26.8377	125.259	4.15849	6.19877	215.324	5	59.6334	26.3698	84.7954	14.7242	5.99054	19.5844	127.513	11.7824	258.3	83.5652	6.87205	2.47716	6.044	5.34642	6.18085	4.87854	3.20349	3.5309	6.94495	2.78769	7.9473	5.93023	noncoding	AK126761		misc_RNA	3057	chr11	+	66402261	66405319		AAACATATTGGGAAATTCCGGCAAGAACCAGATTGGGGTAAGGTCTTAACGGTGCAAGGA	intron sense-overlapping	NM_001198846	RBM14-RBM4	RBM14-RBM4 protein isoform 2	+	66384052	66413944
ASHG19A3A046640	0.0462272	4.11326	down	26.8377	125.259	4.15849	6.19877	215.324	5	59.6334	26.3698	84.7954	14.7242	5.99054	19.5844	127.513	11.7824	258.3	83.5652	6.87205	2.47716	6.044	5.34642	6.18085	4.87854	3.20349	3.5309	6.94495	2.78769	7.9473	5.93023	noncoding	AK126761		misc_RNA	3057	chr11	+	66402261	66405319		AAACATATTGGGAAATTCCGGCAAGAACCAGATTGGGGTAAGGTCTTAACGGTGCAAGGA	intron sense-overlapping	NM_001198845	RBM14-RBM4	RBM14-RBM4 protein isoform 1	+	66384052	66413944
ASHG19A3A045368	0.0233674	2.18504	down	30.9421	74.3567	4.86244	5.9901	127.469	36.7519	53.9869	29.7019	84.5438	22.9473	64.4129	33.3948	63.6241	53.844	52.1039	9.01262	6.20748	5.64869	5.91326	5.5103	6.17586	5.52652	6.27986	4.42836	6.0103	5.23041	5.35383	2.83038	noncoding	AK126210		misc_RNA	3504	chr11	-	65526236	65529738		CAACTGATGAAATGGGAGAAAATATTTACAACAGACCAAGGGCTAAAGAACTCTTAAAAC	intergenic
ASHG19A3A013029	0.0384839	3.62303	down	31.4365	220.61	4.78186	6.63905	593.905	25.5339	72.9686	59.7615	247.48	32.3529	153.926	33.0138	249.142	30.28	6.2373	7.67715	8.22152	5.12918	6.33605	6.45439	7.59914	6.023	7.41102	4.41007	7.86761	4.27179	2.39897	2.40269	noncoding	NR_015407	LOC339535	RefSeq_NR	1540	chr1	-	238643685	238649317		CTTCTTCATATTTAGTACTTTTACAATTTTAACAGTAAAATTAGTTTCATGTTTTATAGC	intergenic
ASHG19A3A043806	0.00127531	2.76381	down	38.7988	149.24	5.20796	6.67462	338.845	55.8822	110.746	19.3384	178.705	26.1121	96.4936	39.2837	136.394	67.429	34.2598	24.7475	7.47392	6.24813	6.93356	4.9145	7.15418	5.71083	6.79138	4.7004	7.0391	5.6094	4.65561	4.06451	noncoding	ENST00000431356	RP13-331H15.1	Ensembl	563	chr10	+	37283950	37284513		TCTGGTGTAGAATTTTTGGCTCCAATAAATGCACCACTGAACAACAGCAAAGATTCCATG	intergenic
ASHG19A3A053633	0.000195919	2.82757	down	124.145	483.061	6.9498	8.44936	1019.44	139.425	245.358	77.7557	389.171	64.1758	153.593	83.3545	473.728	114.649	617.078	265.512	8.98602	7.58026	8.05702	6.81325	8.20843	6.98421	7.4068	5.9763	8.75136	6.50573	9.28654	7.83902	noncoding	uc002dth.2	CR627362	UCSC_knowngene	5316	chr16	-	29535925	29542213		TAACTTTGTAGCACTTTCTAAACAGTGACCTGTTGTATGGGCATTATAGGACAGTCCGTG	intergenic
ASHG19A3A038101	0.0328914	2.33164	down	14.4467	34.3652	3.59988	4.82122	71.1279	5	18.606	9.96397	26.0378	7.92424	12.7158	25.1582	37.5404	19.0645	40.1631	19.5693	5.43313	2.47716	4.45886	3.9987	4.62451	3.9546	4.18696	3.95743	5.30031	3.47901	4.92357	3.73238	noncoding	AK123611		misc_RNA	3471	chr9	-	131668613	131672083		AGAGGGGGCACAACATGAACTCACTTCCATAAAACAAAGAGCAAGGTTTAAAAATTCCAC	natural antisense	NM_019594	LRRC8A	leucine-rich repeat-containing protein 8A	+	131644390	131680317
ASHG19A3A038101	0.0328914	2.33164	down	14.4467	34.3652	3.59988	4.82122	71.1279	5	18.606	9.96397	26.0378	7.92424	12.7158	25.1582	37.5404	19.0645	40.1631	19.5693	5.43313	2.47716	4.45886	3.9987	4.62451	3.9546	4.18696	3.95743	5.30031	3.47901	4.92357	3.73238	noncoding	AK123611		misc_RNA	3471	chr9	-	131668613	131672083		AGAGGGGGCACAACATGAACTCACTTCCATAAAACAAAGAGCAAGGTTTAAAAATTCCAC	natural antisense	NM_001127245	LRRC8A	leucine-rich repeat-containing protein 8A	+	131644390	131680317
ASHG19A3A038101	0.0328914	2.33164	down	14.4467	34.3652	3.59988	4.82122	71.1279	5	18.606	9.96397	26.0378	7.92424	12.7158	25.1582	37.5404	19.0645	40.1631	19.5693	5.43313	2.47716	4.45886	3.9987	4.62451	3.9546	4.18696	3.95743	5.30031	3.47901	4.92357	3.73238	noncoding	AK123611		misc_RNA	3471	chr9	-	131668613	131672083		AGAGGGGGCACAACATGAACTCACTTCCATAAAACAAAGAGCAAGGTTTAAAAATTCCAC	natural antisense	NM_001127244	LRRC8A	leucine-rich repeat-containing protein 8A	+	131644780	131680317
ASHG19A3A028327	0.0191547	3.00902	down	11.3476	39.5852	3.42951	5.0188	79.7313	5.6086	20.1499	14.1461	34.9229	13.3062	14.8763	11.3146	45.3395	15.7338	42.491	7.97609	5.57931	3.01669	4.5632	4.47891	5.01753	4.72788	4.39288	2.76658	5.54536	3.16972	5.01452	2.41726	noncoding	HIT000327966_11		H-invDB	368	chr5	+	68942596	68942963		CATGATTTTGAAGTCAAAAGAGAGAGAATATTTGCCAAGGAGGGGTGAGTTATAGTATGT	intergenic
ASHG19A3A020141	0.0277372	2.0197	down	15.2393	25.4021	3.50804	4.52218	32.8928	17.4036	17.0391	5.99448	12.6549	5	25.0745	12.4926	23.3622	16.9401	41.3886	33.605	4.43052	4.58793	4.34249	3.27821	3.65538	2.54574	5.06915	2.85007	4.6643	3.28225	4.97124	4.50403	noncoding	ENST00000447763	AP000550.1	Ensembl	634	chr22	+	21470217	21474047	ENST00000511549,ENST00000506079,	TCTACCGCATGTCTGGGGTGGCCGCAGACATCCAGGCACTGAAGGCAGGCTTCAACGTCA	intergenic
ASHG19A3H0000002	0.0232569	2.40693	down	39.0036	128.402	5.32254	6.58973	260.019	31.4988	51.3981	35.9406	130.25	32.4354	121.5	37.349	147.085	48.0971	60.1612	48.7004	7.1191	5.42931	5.84841	5.76688	6.74782	6.02648	7.09812	4.61174	7.14009	5.03739	5.58484	5.06344	noncoding	nc-HOXA10-82-	nc-HOXA10-82	HOX cluster	370	chr7	-	27220757	27221127	NM_005523,	TTGGAGGGGGTGGAAAAGGTATTGAGAATGGTCTTTTTAATCTCTTGCAACATTTGGAAA	exon sense-overlapping	NM_005523	HOXA11	homeobox protein Hox-A11	-	27220775	27224835
ASHG19A3A015068	0.00908255	2.10196	down	646.612	1922.26	9.45879	10.5305	3843.31	852.826	1623.02	370.319	1895.3	397.479	1178.85	408.52	1859.87	783.099	1133.18	1067.43	10.8139	10.2018	10.8544	8.88387	10.4345	9.48592	10.155	8.57678	10.6918	9.58912	10.2336	10.0153	noncoding	ENST00000412635	AC080002.1	Ensembl	217	chr2	-	226857696	226857913	NM_001032393,	GTGAGTGGATATGACCAAGTTCTGCAGGAAAACTCCAGTGACTATCAGTCAAACCTTGCT	intergenic
ASHG19A3A018776	0.036565	2.18242	down	20.1633	47.2735	4.06659	5.19251	77.1777	20.9276	49.4652	25.9346	69.506	5.05287	47.1403	23.7389	24.7139	37.4196	15.6377	7.90639	5.53742	4.85763	5.79712	5.3234	5.92138	3.31462	5.89281	3.86509	4.73102	4.62467	3.27533	2.41411	noncoding	ENST00000429033	UBE3AP2	Ensembl	2259	chr21	-	32432918	32435487		GAAAAACTTAAGGAGAGATTGTTGAAGGCCATCACATATGTGAAGCATTTGGCATGCTGT	intergenic
CUST_688_PI426073487	0.0181476	2.24837	down	18.4271	45.8303	4.09277	5.26165	95.787	15.3989	29.8932	16.4819	29.1245	10.1697	23.6935	21.0719	45.9857	13.5858	50.498	33.8543	5.82351	4.41682	5.10546	4.69612	4.77606	4.32881	4.99668	3.65841	5.56237	2.94138	5.30583	4.5151	noncoding	uc.209-	uc.209	UCR	250	chr7	-	23561887	23562137		GAACTCCAGCAGAGTTTTATAATCCCCACGTGCTTAAATATACTAAATGTTCTTTTTCCA	intron sense-overlapping	NM_013293	TRA2A	transformer-2 protein homolog alpha	-	23544400	23571656
ASHG19A3A038991	0.0116872	2.09613	down	103.283	285.309	6.77795	7.84568	514.303	134.378	194.388	90.675	309.701	82.149	230.575	77.6832	263.438	96.3212	199.447	138.49	8.03065	7.52214	7.71977	7.02294	7.89323	7.32573	7.94094	5.84768	7.94498	6.20465	7.54448	6.74455	noncoding	ENST00000445872	RP11-535M15.2	Ensembl	1278	chr9	+	99488171	99489449	NR_026792,	TTGACAATGATGAAGAGGTTGTCACCTCTTGAGGTGGGCGAGATGTTGCTTATGCTTTTG	intergenic
ASHG19A3A037381	0.00544757	2.16087	down	21.3813	46.1934	4.24212	5.35373	59.6008	10.5895	24.6359	16.073	52.8565	7.30293	60.6649	35.9079	33.973	31.0463	45.4296	27.3684	5.21012	3.8953	4.84177	4.65622	5.56931	3.83588	6.21136	4.5477	5.16223	4.31229	5.1276	4.2053	noncoding	ENST00000399669	RP11-292B8.1	Ensembl	1477	chr9	-	40491621	40633282	uc004acz.1,	AACTTCAACGTGGTTCAGGGAGTTTCGTCCTCTTTCTTAAGGATGGCAAGCTCAAACTGA	intergenic
ASHG19A3A007952	0.00483028	2.22088	down	33.6195	83.7607	4.9609	6.11203	164.975	44.148	49.7094	11.6504	76.183	21.1601	47.9383	31.7567	91.1458	37.0482	72.6125	55.9536	6.53418	5.90865	5.80289	4.21938	6.03928	5.40766	5.91449	4.33985	6.48356	4.61089	5.89776	5.27897	noncoding	ENST00000450663	GOT2L2	Ensembl	1251	chr1	-	173110238	173111489		AGACCATTTCTGGAACTGGGGCCTTAAGGATCGGAGCCAGTTTTCTCTAAAGATATTTTA	intergenic
ASHG19A3A027955	0.0106683	3.45607	down	112.418	757.042	6.89284	8.68197	2135.78	155.468	175.11	81.6412	731.136	79.3006	297.374	80.1192	1032.92	120.794	169.929	157.183	10.017	7.74166	7.58198	6.87935	9.06274	7.27719	8.27761	5.9051	9.87212	6.59882	7.28042	6.95493	noncoding	uc003jev.1	CR610863	UCSC_knowngene	2080	chr5	+	10435881	10437961		TTAATTTTTCAAAGAATTTGTGGATCTTGGTATAAAGTCATTGGAACATATCTGTTTTAA	intergenic
ASHG19A3A031440	0.00608372	2.21475	down	61.8879	156.734	5.80158	6.94873	317.653	83.393	118.6	18.823	144.674	31.9852	57.7424	38.2757	158.298	85.2718	143.434	113.579	7.3878	6.832	7.0347	4.8783	6.88456	6.00486	6.1504	4.65354	7.23206	6.00682	7.00283	6.43396	noncoding	ENST00000394538	RP1-193M11.1	Ensembl	1497	chr6	+	36641545	36643048	NM_015907,	TTGAACATATCTGGACCACCTCTGAAGGCAGGCAAGACTCGAAACTTTTATGGTCTGCAT	intergenic
ASHG19A3A047549	0.00783222	2.0526	down	30.3693	66.785	4.82544	5.86289	112.728	26.77	42.965	20.7635	67.0915	15.2386	46.0084	23.2899	66.4905	38.3025	65.4272	57.8514	6.04241	5.19203	5.60319	5.01102	5.87931	4.92499	5.85798	3.8305	6.06229	4.66152	5.73215	5.33256	noncoding	BC015999		misc_RNA	1199	chr12	-	49326073	49327245		TACCTGAAAGAAAACATCTAGTCAGCTGGGGGTATGTATACCCTTGAAAATACAACACCA	intergenic
CUST_627_PI426073487	0.00414682	2.11669	down	28.0657	62.021	4.60682	5.68863	117.392	25.0467	37.4889	16.8419	61.133	10.5297	24.701	21.6724	62.3052	29.0618	69.1055	65.2414	6.0958	5.10235	5.42706	4.72608	5.76426	4.38223	5.05157	3.70594	5.97468	4.20069	5.81841	5.52361	noncoding	uc.148-	uc.148	UCR	240	chr4	-	151493951	151494191		AGTATGGGTAATGGGTGACAGAGGCAGGTATGTCATTATCAATGAGCTCCAGAACAGTAG	intron sense-overlapping	NM_001199282	LRBA	lipopolysaccharide-responsive and beige-like	-	151185595	151936436
CUST_627_PI426073487	0.00414682	2.11669	down	28.0657	62.021	4.60682	5.68863	117.392	25.0467	37.4889	16.8419	61.133	10.5297	24.701	21.6724	62.3052	29.0618	69.1055	65.2414	6.0958	5.10235	5.42706	4.72608	5.76426	4.38223	5.05157	3.70594	5.97468	4.20069	5.81841	5.52361	noncoding	uc.148-	uc.148	UCR	240	chr4	-	151493951	151494191		AGTATGGGTAATGGGTGACAGAGGCAGGTATGTCATTATCAATGAGCTCCAGAACAGTAG	intron sense-overlapping	NM_006726	LRBA	lipopolysaccharide-responsive and beige-like	-	151185595	151936649
ASHG19A3A023755	0.0196957	2.75982	down	20.5813	54.4809	4.00217	5.46675	89.3369	44.6743	62.9983	6.25317	70.1096	11.0715	39.1057	17.0001	43.0749	36.5321	22.2599	7.95663	5.72966	5.92564	6.12175	3.33524	5.93368	4.46012	5.6515	3.28992	5.47893	4.58559	3.88496	2.41649	noncoding	AK126698		RNAdb	3826	chr3	+	195442310	195446106		CAGTGGGGACCCATTCGGACCCCAAGAGTTGGTATTAGAGATCATTTTAAAGTGAAAACT	intergenic
ASHG19A3A007160	0.0107461	2.07333	down	17.3309	37.6438	4.03329	5.08524	51.6198	23.6207	41.5602	13.9947	46.4756	9.18777	29.2965	18.3042	26.1791	28.2249	30.7317	10.653	5.02982	5.02401	5.55751	4.46376	5.39586	4.16993	5.27334	3.41375	4.80395	4.15196	4.45094	2.97633	noncoding	NR_003660	GUSBL2	RefSeq_NR	770	chr6	-	58246158	58287724		AGCTGTGGAAAGAAGTCACAAAACACTGGGGCTGGTGAATTACCAGATCTCCATCAAGTG	intergenic
CUST_580_PI426073487	0.0266877	2.24045	down	146.458	366.055	6.98595	8.14974	712.67	152.626	260.178	46.187	413.542	51.1528	185.254	73.8689	365.464	183.583	259.222	371.327	8.47205	7.71243	8.13669	6.10294	8.29352	6.6548	7.65762	5.764	8.3833	7.29999	7.95527	8.38157	noncoding	uc.101-	uc.101	UCR	254	chr2	-	174774480	174774734	NM_001172712,NM_001017371,	CCTTTACAGCTTGTCACAGTTTCTGGAAATGAGACAATGGAGTAAATATTACACAAATAC	exon sense-overlapping	NM_001017371	SP3	transcription factor Sp3 isoform 2	-	174771186	174828947
CUST_580_PI426073487	0.0266877	2.24045	down	146.458	366.055	6.98595	8.14974	712.67	152.626	260.178	46.187	413.542	51.1528	185.254	73.8689	365.464	183.583	259.222	371.327	8.47205	7.71243	8.13669	6.10294	8.29352	6.6548	7.65762	5.764	8.3833	7.29999	7.95527	8.38157	noncoding	uc.101-	uc.101	UCR	254	chr2	-	174774480	174774734	NM_001172712,NM_001017371,	CCTTTACAGCTTGTCACAGTTTCTGGAAATGAGACAATGGAGTAAATATTACACAAATAC	exon sense-overlapping	NM_003111	SP3	transcription factor Sp3 isoform 1	-	174771186	174830430
CUST_580_PI426073487	0.0266877	2.24045	down	146.458	366.055	6.98595	8.14974	712.67	152.626	260.178	46.187	413.542	51.1528	185.254	73.8689	365.464	183.583	259.222	371.327	8.47205	7.71243	8.13669	6.10294	8.29352	6.6548	7.65762	5.764	8.3833	7.29999	7.95527	8.38157	noncoding	uc.101-	uc.101	UCR	254	chr2	-	174774480	174774734	NM_001172712,NM_001017371,	CCTTTACAGCTTGTCACAGTTTCTGGAAATGAGACAATGGAGTAAATATTACACAAATAC	exon sense-overlapping	NM_001172712	SP3	transcription factor Sp3 isoform 3	-	174771186	174830430
ASHG19A3A022135	0.0185467	2.32535	down	17.1846	43.215	3.82025	5.03769	93.4583	17.744	23.7112	5	38.3955	8.3863	11.8822	28.5046	61.0693	24.0471	30.7733	19.4257	5.79255	4.61511	4.78991	2.4991	5.14357	4.03458	4.09859	4.16538	5.94783	3.88346	4.45371	3.72385	noncoding	NR_003264	SDHAP1	RefSeq_NR	2590	chr3	-	195686791	195717150		AGTACAAGAGTCCTGGAAAAAATGTAAGCAGTTGAGGCAGATGTGGCAGCCGAAAGAATG	intergenic
ASHG19A3L0003137	0.0139883	2.52126	down	788.941	3016.98	9.81766	11.1518	2139.29	606.253	1961.14	843.197	3947.24	597.46	5887.36	786.638	1314.81	660.987	2852.02	1239.11	10.0188	9.71889	11.1365	9.98005	11.4857	10.0569	12.4786	9.54585	10.197	9.34574	11.5941	10.2585	noncoding	DB351988	lincRNA-RPS24-2	lincRNA	541	chr10	-	80321876	80322417		TTGATAATGATCATTTTCTTGGACTTGGAGCAATGCATTTCTCTCCTCCCACTCATTCTG	intergenic
ASHG19A3L0000620	0.0260308	2.16574	down	65.4364	185.023	6.05301	7.16787	384.048	88.4673	129.356	69.7473	186.938	51.2377	130.65	40.9896	182.909	59.8	96.2379	82.3763	7.63771	6.91451	7.15662	6.66041	7.22046	6.65694	7.19432	4.76864	7.43476	5.4127	6.36337	5.90486	noncoding	DA687098	lincRNA-TRPC4-2	lincRNA	544	chr13	-	38764994	38924385	NM_022457,NM_001001740,	TACTGCTCATTTTGAAGACTTGGAGCAGTGTTACTTTTCTACAAGGATGTCTCGTATCTC	natural antisense	NM_016617	UFM1	ubiquitin-fold modifier 1 precursor	+	38923941	38937143
ASHG19A3A037435	0.00242723	2.32599	down	78.6627	251.01	6.32226	7.5401	533.9	75.7109	156.387	49.4607	277.829	32.7461	95.4566	101.427	286.497	100.344	155.992	112.288	8.08324	6.69562	7.42841	6.20071	7.74467	6.04141	6.77881	6.31245	8.064	6.2715	7.14148	6.41187	noncoding	ENST00000377549	RP11-475I24.1	Ensembl	1237	chr9	-	44343365	44345689	NR_003674,NR_003670,NM_002009,ENST00000514120,ENST00000454645,ENST00000443706,ENST00000377614,ENST00000332473,	AAAGGGGTGGAAAGTGAATTCTATCTTGCAATGAACGAGGAAGGAAAACTCTATGCAAAG	intergenic
ASHG19A3L0002718	0.0339171	2.12486	down	15.3128	31.2114	3.7498	4.83717	30.2134	10.9025	36.0211	6.3756	29.176	10.4057	31.1891	12.7127	15.1723	20.035	45.4966	31.4452	4.32072	3.93395	5.36966	3.364	4.77804	4.36315	5.35719	2.86742	4.06599	3.5643	5.13142	4.40598	noncoding	AA635039	lincRNA-TARBP1-2	lincRNA	480	chr1	-	234734436	234734916		TCTCCAGATGTTCTTGGGACTTGCGCAGTCATCTCAGGTAATTCAATTAGCTTTTGTGTC	intergenic
ASHG19A3A019413	0.0123682	4.03472	down	26.889	102.833	4.14128	6.15375	275.191	33.4458	56.1885	6.84203	95.173	5	36.7042	15.4205	107.973	44.5917	45.7677	56.0339	7.19635	5.51231	5.96984	3.46095	6.3226	2.54574	5.57172	3.13273	6.72109	4.91519	5.1409	5.28077	noncoding	ENST00000429435	LA16c-58F10.2	Ensembl	297	chr22	-	16485398	16487973		AATGGGGCTTGATTCTGCAATAGATCCTGTCCAGATAAAAGATGTTACCTTTGAACGTGT	intergenic
ASHG19A3A034143	0.048506	2.09047	down	57.9436	179.089	5.80576	6.86959	454.569	39.0021	51.7193	47.9187	214.613	19.7441	105.999	92.4307	181.319	82.9292	66.316	65.6368	7.86545	5.73525	5.85759	6.15774	7.40492	5.30116	6.91611	6.14488	7.42211	5.96123	5.75134	5.53433	noncoding	CR617239		RNAdb	491	chr7	+	30725896	30726384		TGTGTGTGTGTTGCATTGAGGAATTATTTCAAGGTATCTTTGAATCCATTCGGATTCTTG	intronic antisense	NM_001202475	CRHR2	corticotropin-releasing factor receptor 2	-	30691558	30739719
ASHG19A3A034143	0.048506	2.09047	down	57.9436	179.089	5.80576	6.86959	454.569	39.0021	51.7193	47.9187	214.613	19.7441	105.999	92.4307	181.319	82.9292	66.316	65.6368	7.86545	5.73525	5.85759	6.15774	7.40492	5.30116	6.91611	6.14488	7.42211	5.96123	5.75134	5.53433	noncoding	CR617239		RNAdb	491	chr7	+	30725896	30726384		TGTGTGTGTGTTGCATTGAGGAATTATTTCAAGGTATCTTTGAATCCATTCGGATTCTTG	natural antisense	NM_001202481	CRHR2	corticotropin-releasing factor receptor 2	-	30691558	30739719
CUST_27_PI426073487	0.00293855	3.89493	down	33.7107	114.379	4.30694	6.26853	284.686	35.9073	32.2783	5	81.8071	9.30244	28.3436	13.8106	135.28	28.9563	123.88	109.288	7.2395	5.61896	5.21262	2.4991	6.13169	4.19115	5.23159	2.97297	7.0254	4.19269	6.77039	6.36674	noncoding	uc.28+	uc.28	UCR	355	chr1	+	70696712	70697067		GGGCACATTAACAGATTAATCCATCTGTATAGGGCTTTTGCTGTTGGATAGAATTTAAAT	intron sense-overlapping	NM_001190987	SRSF11	serine/arginine-rich splicing factor 11 isoform	+	70671364	70717701
CUST_27_PI426073487	0.00293855	3.89493	down	33.7107	114.379	4.30694	6.26853	284.686	35.9073	32.2783	5	81.8071	9.30244	28.3436	13.8106	135.28	28.9563	123.88	109.288	7.2395	5.61896	5.21262	2.4991	6.13169	4.19115	5.23159	2.97297	7.0254	4.19269	6.77039	6.36674	noncoding	uc.28+	uc.28	UCR	355	chr1	+	70696712	70697067		GGGCACATTAACAGATTAATCCATCTGTATAGGGCTTTTGCTGTTGGATAGAATTTAAAT	intron sense-overlapping	NM_004768	SRSF11	serine/arginine-rich splicing factor 11 isoform	+	70671364	70717701
ASHG19A3A043826	0.00016857	2.93481	down	13.5625	41.7942	3.67707	5.23033	61.7785	7.07859	41.8349	16.268	50.6807	9.06493	32.6637	22.3795	28.2215	14.7386	35.5857	11.8452	5.25304	3.3228	5.56626	4.67417	5.51357	4.15034	5.41617	3.76309	4.91384	3.06347	4.71913	3.08853	noncoding	ENST00000450980	RP11-672F9.1	Ensembl	425	chr10	+	38536849	38622083	NM_152666,	ACATGGCCAAAAAGTCTGTTGACATAGTGTCTTCCCATTGGGATCTCAACCACACTCATC	intergenic
ASHG19A3A021265	0.0491021	2.7498	down	30.4457	60.8215	4.29288	5.75221	79.1421	40.0397	46.3087	5	59.5071	9.49975	32.7334	5.10529	53.6993	52.2605	93.5384	70.7691	5.57006	5.77409	5.70769	2.4991	5.72943	4.22279	5.41913	2.42947	5.76932	5.17759	6.31761	5.65425	noncoding	ENST00000509077	MYLKP1	Ensembl	1580	chr3	-	75377699	75388222	NM_053028,NM_053027,NM_053026,NM_053025,	TGATGTGAACTGCAAGAGAGGCCATTCAGGGACCACAGATAATGAAAAGAGATCAGAGAG	intergenic
ASHG19A3A040450	0.0240565	2.17812	down	124.061	366.673	6.94844	8.07152	764.745	207.325	208.494	56.2927	439.186	76.6379	322.942	75.6403	312.921	172.41	151.751	156.059	8.57129	8.15008	7.82836	6.37349	8.36897	7.22538	8.38677	5.8025	8.17867	7.19635	7.09506	6.94282	noncoding	ENST00000455035	RP11-535K18.2	Ensembl	1291	chrX	-	135377848	135382457		TCTCAGTGTTTATCTACAATTATTTCTCCTCTGCTTGCAGAGTTGAAGAGCCAGGCGTGC	bidirectional	NM_153834	GPR112	probable G-protein coupled receptor 112	+	135383121	135499047
ASHG19A3A031097	0.0361743	2.26177	down	25.7602	71.1135	4.56569	5.74314	168.492	30.1113	29.7584	32.1989	70.0168	18.0478	43.881	35.4033	77.1359	30.871	37.3971	7.92912	6.55838	5.36284	5.09853	5.617	5.93164	5.17291	5.79678	4.52279	6.26942	4.30331	4.80408	2.41526	noncoding	AF147392		misc_RNA	547	chr6	+	26095764	26096301		GGAGTAAGCTCTCTCATTTTGAGATGGTATAATGGAAGCCACCAAGTGGCTTAGAGGATG	intergenic
ASHG19A3A023551	0.00238983	2.50923	down	16.8469	46.4124	3.93794	5.26518	89.2323	28.8725	37.2333	13.7068	50.5614	10.1172	31.3785	18.1893	46.2794	22.406	23.7897	7.78953	5.72778	5.29944	5.41496	4.43392	5.51073	4.31927	5.36372	3.40398	5.56991	3.763	4.00399	2.40801	noncoding	ENST00000517211	AC063953.1	Ensembl	280	chr3	+	174349612	174349892		TTATTCAAAGATATAAATCTGTAGAACAAAATAGACAACCTTTGGTTGGGGTGAATCTTT	intergenic
ASHG19A3A022376	0.0165272	2.38365	down	31.6143	82.7763	4.80773	6.0609	87.8631	25.0254	51.3999	20.3865	168.231	9.82658	76.0083	41.8928	36.8178	29.3723	76.3377	63.1819	5.70679	5.10121	5.84852	4.98461	7.07415	4.26879	6.48534	4.80487	5.27276	4.21863	5.97787	5.46828	noncoding	ENST00000396646	AC092798.3	Ensembl	746	chr3	+	25796415	25797161		AACTCCAATGTCAGTGACAAGCCAAAGATTTAACAGTGCAGATTCCACCTTCTCGGTCCA	intronic antisense	NM_018297	NGLY1	peptide-N(4)-(N-acetyl-beta-	-	25760434	25824989
ASHG19A3A022376	0.0165272	2.38365	down	31.6143	82.7763	4.80773	6.0609	87.8631	25.0254	51.3999	20.3865	168.231	9.82658	76.0083	41.8928	36.8178	29.3723	76.3377	63.1819	5.70679	5.10121	5.84852	4.98461	7.07415	4.26879	6.48534	4.80487	5.27276	4.21863	5.97787	5.46828	noncoding	ENST00000396646	AC092798.3	Ensembl	746	chr3	+	25796415	25797161		AACTCCAATGTCAGTGACAAGCCAAAGATTTAACAGTGCAGATTCCACCTTCTCGGTCCA	intronic antisense	NM_001145293	NGLY1	peptide-N(4)-(N-acetyl-beta-	-	25760434	25824989
ASHG19A3A022376	0.0165272	2.38365	down	31.6143	82.7763	4.80773	6.0609	87.8631	25.0254	51.3999	20.3865	168.231	9.82658	76.0083	41.8928	36.8178	29.3723	76.3377	63.1819	5.70679	5.10121	5.84852	4.98461	7.07415	4.26879	6.48534	4.80487	5.27276	4.21863	5.97787	5.46828	noncoding	ENST00000396646	AC092798.3	Ensembl	746	chr3	+	25796415	25797161		AACTCCAATGTCAGTGACAAGCCAAAGATTTAACAGTGCAGATTCCACCTTCTCGGTCCA	intronic antisense	NM_001145294	NGLY1	peptide-N(4)-(N-acetyl-beta-	-	25760434	25831530
ASHG19A3A022376	0.0165272	2.38365	down	31.6143	82.7763	4.80773	6.0609	87.8631	25.0254	51.3999	20.3865	168.231	9.82658	76.0083	41.8928	36.8178	29.3723	76.3377	63.1819	5.70679	5.10121	5.84852	4.98461	7.07415	4.26879	6.48534	4.80487	5.27276	4.21863	5.97787	5.46828	noncoding	ENST00000396646	AC092798.3	Ensembl	746	chr3	+	25796415	25797161		AACTCCAATGTCAGTGACAAGCCAAAGATTTAACAGTGCAGATTCCACCTTCTCGGTCCA	intronic antisense	NM_001145295	NGLY1	peptide-N(4)-(N-acetyl-beta-	-	25760434	25824989
CUST_556_PI426073487	0.011483	2.25042	down	47.0161	110.464	5.34458	6.51477	190.601	57.3467	65.4507	23.3023	111.563	25.9821	57.0471	23.1687	88.0708	37.416	150.048	114.881	6.72056	6.28591	6.17799	5.17488	6.53801	5.70456	6.13488	3.82101	6.4404	4.62451	7.07679	6.45659	noncoding	uc.77-	uc.77	UCR	296	chr2	-	145185764	145186060		GGCGAGAACTCATGTAAGACATACTATTTAAATGAGCTGGTGTTAGCTATTCATATTTGT	intron sense-overlapping	NM_001171653	ZEB2	zinc finger E-box-binding homeobox 2 isoform 2	-	145141941	145277958
CUST_556_PI426073487	0.011483	2.25042	down	47.0161	110.464	5.34458	6.51477	190.601	57.3467	65.4507	23.3023	111.563	25.9821	57.0471	23.1687	88.0708	37.416	150.048	114.881	6.72056	6.28591	6.17799	5.17488	6.53801	5.70456	6.13488	3.82101	6.4404	4.62451	7.07679	6.45659	noncoding	uc.77-	uc.77	UCR	296	chr2	-	145185764	145186060		GGCGAGAACTCATGTAAGACATACTATTTAAATGAGCTGGTGTTAGCTATTCATATTTGT	intron sense-overlapping	NM_014795	ZEB2	zinc finger E-box-binding homeobox 2 isoform 1	-	145141941	145277958
ASHG19A3L0001375	0.0225455	2.68627	down	15.2117	53.4565	3.76097	5.18658	102.154	11.6855	23.5721	15.6525	68.6871	6.54697	55.3377	20.7422	64.9562	29.0737	6.0319	7.56941	5.91018	4.03271	4.78067	4.61902	5.90658	3.6831	6.0981	3.63234	6.03694	4.20113	2.38698	2.39753	noncoding	chr3:32827971-32840646-	lincRNA-CNOT10	lincRNA	12676	chr3	-	32827971	32840646		AGGAAGGCATTCCATTTGGTATCTAAGAGAAATGAAAATGTTTGTAATTTCCTAGAAGGG	intergenic
ASHG19A3A034134	0.013664	2.63233	down	22.4485	69.6759	4.46029	5.85663	133.678	31.513	39.0994	18.1445	76.2749	24.4521	44.2935	16.8153	73.1828	22.1615	51.5264	21.6042	6.26866	5.43039	5.48497	4.82592	6.04177	5.6166	5.8085	3.27236	6.19927	3.74609	5.33662	3.87038	noncoding	NR_002186	DKFZP586I1420	RefSeq_NR	2760	chr7	+	30409665	30412408		AATTTAAATATGATTGGACAGCTGTTAAGTTTTGGGGAGGGAAGCAGATGCCAGCGTTCT	intergenic
ASHG19A3A032931	0.0119221	2.19253	down	41.6263	109.429	5.36969	6.50228	159.183	33.4494	59.5057	28.5913	86.4221	22.5725	72.945	50.2558	80.1539	66.9751	198.364	47.9136	6.48053	5.51275	6.04162	5.45999	6.20281	5.50017	6.43598	5.10741	6.3184	5.60044	7.53438	5.03739	noncoding	uc003tts.1	AK097499	UCSC_knowngene	1729	chr7	-	64464046	64467121		CAAAACTCATTTACCTTTTTCTTTCCCAGACCGAGTTTAGAAATTTTCTCAGGTGTGTGT	exon sense-overlapping	NM_001007253	ERV3-1	HERV-R_7q21.2 provirus ancestral Env polyprotein	-	64450732	64467124
ASHG19A3A043933	0.0262162	2.08097	down	20.1168	49.6017	4.05665	5.11391	113.491	39.209	22.5905	10.3549	56.9873	6.43131	22.4902	15.0185	66.656	36.5681	15.3952	13.1188	6.05179	5.74396	4.72344	4.0539	5.67314	3.65731	4.92293	3.09068	6.06526	4.58758	3.24688	3.20647	noncoding	ENST00000420752	RP11-507K13.4	Ensembl	1053	chr10	+	50979886	50981345	NM_002748,ENST00000512867,	ATGTGAAAGGAATGGATTGGTTAAAGCCAGATAGCACTAAAGGAAGCATCACAGCAACTG	intergenic
ASHG19A3A007381	0.00597842	3.79431	down	15.7501	49.0222	3.53978	5.46362	65.0381	15.5027	36.9665	5	48.6436	9.08551	34.7394	5	33.6374	9.49446	75.1081	50.4178	5.32003	4.42599	5.40404	2.4991	5.4587	4.15304	5.49576	2.40192	5.14999	2.63931	5.9532	5.11932	noncoding	NR_026570	MAPRE2	RefSeq_NR	3081	chr18	+	32621323	32722377		CAGTGCGCGGGGAGCGTTCCTACAGGAGCGGCCTATTGCCAATTCATGGACATGCTCTTC	exon sense-overlapping	NM_014268	MAPRE2	microtubule-associated protein RP/EB family	+	32621323	32722378
ASHG19A3A007381	0.00597842	3.79431	down	15.7501	49.0222	3.53978	5.46362	65.0381	15.5027	36.9665	5	48.6436	9.08551	34.7394	5	33.6374	9.49446	75.1081	50.4178	5.32003	4.42599	5.40404	2.4991	5.4587	4.15304	5.49576	2.40192	5.14999	2.63931	5.9532	5.11932	noncoding	NR_026570	MAPRE2	RefSeq_NR	3081	chr18	+	32621323	32722377		CAGTGCGCGGGGAGCGTTCCTACAGGAGCGGCCTATTGCCAATTCATGGACATGCTCTTC	exon sense-overlapping	NM_001143826	MAPRE2	microtubule-associated protein RP/EB family	+	32556891	32722378
ASHG19A3A007381	0.00597842	3.79431	down	15.7501	49.0222	3.53978	5.46362	65.0381	15.5027	36.9665	5	48.6436	9.08551	34.7394	5	33.6374	9.49446	75.1081	50.4178	5.32003	4.42599	5.40404	2.4991	5.4587	4.15304	5.49576	2.40192	5.14999	2.63931	5.9532	5.11932	noncoding	NR_026570	MAPRE2	RefSeq_NR	3081	chr18	+	32621323	32722377		CAGTGCGCGGGGAGCGTTCCTACAGGAGCGGCCTATTGCCAATTCATGGACATGCTCTTC	exon sense-overlapping	NM_001143827	MAPRE2	microtubule-associated protein RP/EB family	+	32558207	32722378
ASHG19A3A049923	0.0223145	4.27916	down	25.3272	150.126	4.02863	6.12596	471.456	33.36	30.3732	5	128.844	6.11974	21.9751	5	218.121	39.2548	29.9861	63.2289	7.91728	5.5083	5.12578	2.4991	6.73345	3.58681	4.89256	2.40192	7.67801	4.70554	4.40867	5.47012	noncoding	ENST00000427890	RP11-101P17.6	Ensembl	621	chr13	+	21834167	21867568	NM_177974,NM_138423,	CCAGATCCTGAAAGGCATTAAATCTACTTTGAAATGAATCTGCAATCAGTATTTCAAAGC	intergenic
ASHG19A3A026904	0.00317412	2.11178	down	287.529	876.049	8.34524	9.4237	1661.72	408.436	535.313	261.049	930.122	228.305	611.872	230.06	795.077	329.595	722.192	267.732	9.66053	9.13905	9.17992	8.43187	9.42594	8.74188	9.25159	7.64412	9.4894	8.25905	9.5348	7.85546	noncoding	NR_027386	GUSBP3	RefSeq_NR	1469	chr5	-	68935289	69006272	ENST00000513408,ENST00000512685,	CATTTTTCATCTATATTATGAGGCAGTAAGAGTCTTCTGTTTTTCCAAAGTTGAGACTGC	intergenic
ASHG19A3L0002368	0.0460675	2.36104	down	571.267	1405.73	8.87143	10.1108	1501.27	425.816	1084.53	196.407	1505.02	234.331	1450.6	203.695	604.227	489.64	2288.76	1877.71	9.50456	9.20009	10.2376	8.03371	10.095	8.77497	10.4465	7.45647	9.10269	8.87733	11.2788	10.886	noncoding	AX747492	lincRNA-HFE2	lincRNA	4510	chr1	+	145209144	146424095	uc001erc.3,uc001ekp.3,uc001ejz.1,NM_183372,NM_015383,NM_015383,NM_001102663,NM_001101663,NM_001039703,NM_001039703,NM_001039703,NM_001039703,NM_001039703,NM_001039703,NM_001039703,NM_001039703,NM_001039703,NM_001039703,NM_001039703,NM_001039703,NM_001037675,	AGGACTCACTGGGTAGATGTTATTCGACTCCTTCAGGTTATCTTGAACTGCCTGACTTAG	exon sense-overlapping	NM_203458	NOTCH2NL	notch homolog 2 N-terminal-like protein	+	145209110	145285912
ASHG19A3L0002368	0.0460675	2.36104	down	571.267	1405.73	8.87143	10.1108	1501.27	425.816	1084.53	196.407	1505.02	234.331	1450.6	203.695	604.227	489.64	2288.76	1877.71	9.50456	9.20009	10.2376	8.03371	10.095	8.77497	10.4465	7.45647	9.10269	8.87733	11.2788	10.886	noncoding	AX747492	lincRNA-HFE2	lincRNA	4510	chr1	+	145209144	146424095	uc001erc.3,uc001ekp.3,uc001ejz.1,NM_183372,NM_015383,NM_015383,NM_001102663,NM_001101663,NM_001039703,NM_001039703,NM_001039703,NM_001039703,NM_001039703,NM_001039703,NM_001039703,NM_001039703,NM_001039703,NM_001039703,NM_001039703,NM_001039703,NM_001037675,	AGGACTCACTGGGTAGATGTTATTCGACTCCTTCAGGTTATCTTGAACTGCCTGACTTAG	intron sense-overlapping	NM_001097616	GPR89C	putative Golgi pH regulator C	+	145883867	145924049
ASHG19A3L0002368	0.0460675	2.36104	down	571.267	1405.73	8.87143	10.1108	1501.27	425.816	1084.53	196.407	1505.02	234.331	1450.6	203.695	604.227	489.64	2288.76	1877.71	9.50456	9.20009	10.2376	8.03371	10.095	8.77497	10.4465	7.45647	9.10269	8.87733	11.2788	10.886	noncoding	AX747492	lincRNA-HFE2	lincRNA	4510	chr1	+	145209144	146424095	uc001erc.3,uc001ekp.3,uc001ejz.1,NM_183372,NM_015383,NM_015383,NM_001102663,NM_001101663,NM_001039703,NM_001039703,NM_001039703,NM_001039703,NM_001039703,NM_001039703,NM_001039703,NM_001039703,NM_001039703,NM_001039703,NM_001039703,NM_001039703,NM_001037675,	AGGACTCACTGGGTAGATGTTATTCGACTCCTTCAGGTTATCTTGAACTGCCTGACTTAG	intron sense-overlapping	NM_145277	HFE2	hemojuvelin isoform b	+	145413190	145417545
ASHG19A3L0002368	0.0460675	2.36104	down	571.267	1405.73	8.87143	10.1108	1501.27	425.816	1084.53	196.407	1505.02	234.331	1450.6	203.695	604.227	489.64	2288.76	1877.71	9.50456	9.20009	10.2376	8.03371	10.095	8.77497	10.4465	7.45647	9.10269	8.87733	11.2788	10.886	noncoding	AX747492	lincRNA-HFE2	lincRNA	4510	chr1	+	145209144	146424095	uc001erc.3,uc001ekp.3,uc001ejz.1,NM_183372,NM_015383,NM_015383,NM_001102663,NM_001101663,NM_001039703,NM_001039703,NM_001039703,NM_001039703,NM_001039703,NM_001039703,NM_001039703,NM_001039703,NM_001039703,NM_001039703,NM_001039703,NM_001039703,NM_001037675,	AGGACTCACTGGGTAGATGTTATTCGACTCCTTCAGGTTATCTTGAACTGCCTGACTTAG	intronic antisense	NM_001012758	NUDT17	nucleoside diphosphate-linked moiety X motif 17	-	145586492	145589435
ASHG19A3L0002368	0.0460675	2.36104	down	571.267	1405.73	8.87143	10.1108	1501.27	425.816	1084.53	196.407	1505.02	234.331	1450.6	203.695	604.227	489.64	2288.76	1877.71	9.50456	9.20009	10.2376	8.03371	10.095	8.77497	10.4465	7.45647	9.10269	8.87733	11.2788	10.886	noncoding	AX747492	lincRNA-HFE2	lincRNA	4510	chr1	+	145209144	146424095	uc001erc.3,uc001ekp.3,uc001ejz.1,NM_183372,NM_015383,NM_015383,NM_001102663,NM_001101663,NM_001039703,NM_001039703,NM_001039703,NM_001039703,NM_001039703,NM_001039703,NM_001039703,NM_001039703,NM_001039703,NM_001039703,NM_001039703,NM_001039703,NM_001037675,	AGGACTCACTGGGTAGATGTTATTCGACTCCTTCAGGTTATCTTGAACTGCCTGACTTAG	intron sense-overlapping	NM_003637	ITGA10	integrin alpha-10 precursor	+	145524989	145543868
ASHG19A3L0002368	0.0460675	2.36104	down	571.267	1405.73	8.87143	10.1108	1501.27	425.816	1084.53	196.407	1505.02	234.331	1450.6	203.695	604.227	489.64	2288.76	1877.71	9.50456	9.20009	10.2376	8.03371	10.095	8.77497	10.4465	7.45647	9.10269	8.87733	11.2788	10.886	noncoding	AX747492	lincRNA-HFE2	lincRNA	4510	chr1	+	145209144	146424095	uc001erc.3,uc001ekp.3,uc001ejz.1,NM_183372,NM_015383,NM_015383,NM_001102663,NM_001101663,NM_001039703,NM_001039703,NM_001039703,NM_001039703,NM_001039703,NM_001039703,NM_001039703,NM_001039703,NM_001039703,NM_001039703,NM_001039703,NM_001039703,NM_001037675,	AGGACTCACTGGGTAGATGTTATTCGACTCCTTCAGGTTATCTTGAACTGCCTGACTTAG	intronic antisense	NM_007053	CD160	CD160 antigen precursor	-	145695797	145715565
ASHG19A3L0002368	0.0460675	2.36104	down	571.267	1405.73	8.87143	10.1108	1501.27	425.816	1084.53	196.407	1505.02	234.331	1450.6	203.695	604.227	489.64	2288.76	1877.71	9.50456	9.20009	10.2376	8.03371	10.095	8.77497	10.4465	7.45647	9.10269	8.87733	11.2788	10.886	noncoding	AX747492	lincRNA-HFE2	lincRNA	4510	chr1	+	145209144	146424095	uc001erc.3,uc001ekp.3,uc001ejz.1,NM_183372,NM_015383,NM_015383,NM_001102663,NM_001101663,NM_001039703,NM_001039703,NM_001039703,NM_001039703,NM_001039703,NM_001039703,NM_001039703,NM_001039703,NM_001039703,NM_001039703,NM_001039703,NM_001039703,NM_001037675,	AGGACTCACTGGGTAGATGTTATTCGACTCCTTCAGGTTATCTTGAACTGCCTGACTTAG	intron sense-overlapping	NM_006472	TXNIP	thioredoxin-interacting protein	+	145438461	145442628
ASHG19A3L0002368	0.0460675	2.36104	down	571.267	1405.73	8.87143	10.1108	1501.27	425.816	1084.53	196.407	1505.02	234.331	1450.6	203.695	604.227	489.64	2288.76	1877.71	9.50456	9.20009	10.2376	8.03371	10.095	8.77497	10.4465	7.45647	9.10269	8.87733	11.2788	10.886	noncoding	AX747492	lincRNA-HFE2	lincRNA	4510	chr1	+	145209144	146424095	uc001erc.3,uc001ekp.3,uc001ejz.1,NM_183372,NM_015383,NM_015383,NM_001102663,NM_001101663,NM_001039703,NM_001039703,NM_001039703,NM_001039703,NM_001039703,NM_001039703,NM_001039703,NM_001039703,NM_001039703,NM_001039703,NM_001039703,NM_001039703,NM_001037675,	AGGACTCACTGGGTAGATGTTATTCGACTCCTTCAGGTTATCTTGAACTGCCTGACTTAG	intron sense-overlapping	NM_014455	RNF115	E3 ubiquitin-protein ligase RNF115	+	145611035	145688776
ASHG19A3L0002368	0.0460675	2.36104	down	571.267	1405.73	8.87143	10.1108	1501.27	425.816	1084.53	196.407	1505.02	234.331	1450.6	203.695	604.227	489.64	2288.76	1877.71	9.50456	9.20009	10.2376	8.03371	10.095	8.77497	10.4465	7.45647	9.10269	8.87733	11.2788	10.886	noncoding	AX747492	lincRNA-HFE2	lincRNA	4510	chr1	+	145209144	146424095	uc001erc.3,uc001ekp.3,uc001ejz.1,NM_183372,NM_015383,NM_015383,NM_001102663,NM_001101663,NM_001039703,NM_001039703,NM_001039703,NM_001039703,NM_001039703,NM_001039703,NM_001039703,NM_001039703,NM_001039703,NM_001039703,NM_001039703,NM_001039703,NM_001037675,	AGGACTCACTGGGTAGATGTTATTCGACTCCTTCAGGTTATCTTGAACTGCCTGACTTAG	intron sense-overlapping	NM_001201325	PDZK1	Na(+)/H(+) exchange regulatory cofactor NHE-RF3	+	145727665	145764206
ASHG19A3L0002368	0.0460675	2.36104	down	571.267	1405.73	8.87143	10.1108	1501.27	425.816	1084.53	196.407	1505.02	234.331	1450.6	203.695	604.227	489.64	2288.76	1877.71	9.50456	9.20009	10.2376	8.03371	10.095	8.77497	10.4465	7.45647	9.10269	8.87733	11.2788	10.886	noncoding	AX747492	lincRNA-HFE2	lincRNA	4510	chr1	+	145209144	146424095	uc001erc.3,uc001ekp.3,uc001ejz.1,NM_183372,NM_015383,NM_015383,NM_001102663,NM_001101663,NM_001039703,NM_001039703,NM_001039703,NM_001039703,NM_001039703,NM_001039703,NM_001039703,NM_001039703,NM_001039703,NM_001039703,NM_001039703,NM_001039703,NM_001037675,	AGGACTCACTGGGTAGATGTTATTCGACTCCTTCAGGTTATCTTGAACTGCCTGACTTAG	intron sense-overlapping	NM_003846	PEX11B	peroxisomal membrane protein 11B isoform 1	+	145516164	145523732
ASHG19A3L0002368	0.0460675	2.36104	down	571.267	1405.73	8.87143	10.1108	1501.27	425.816	1084.53	196.407	1505.02	234.331	1450.6	203.695	604.227	489.64	2288.76	1877.71	9.50456	9.20009	10.2376	8.03371	10.095	8.77497	10.4465	7.45647	9.10269	8.87733	11.2788	10.886	noncoding	AX747492	lincRNA-HFE2	lincRNA	4510	chr1	+	145209144	146424095	uc001erc.3,uc001ekp.3,uc001ejz.1,NM_183372,NM_015383,NM_015383,NM_001102663,NM_001101663,NM_001039703,NM_001039703,NM_001039703,NM_001039703,NM_001039703,NM_001039703,NM_001039703,NM_001039703,NM_001039703,NM_001039703,NM_001039703,NM_001039703,NM_001037675,	AGGACTCACTGGGTAGATGTTATTCGACTCCTTCAGGTTATCTTGAACTGCCTGACTTAG	intronic antisense	NM_032305	POLR3GL	DNA-directed RNA polymerase III subunit	-	145456235	145470387
ASHG19A3L0002368	0.0460675	2.36104	down	571.267	1405.73	8.87143	10.1108	1501.27	425.816	1084.53	196.407	1505.02	234.331	1450.6	203.695	604.227	489.64	2288.76	1877.71	9.50456	9.20009	10.2376	8.03371	10.095	8.77497	10.4465	7.45647	9.10269	8.87733	11.2788	10.886	noncoding	AX747492	lincRNA-HFE2	lincRNA	4510	chr1	+	145209144	146424095	uc001erc.3,uc001ekp.3,uc001ejz.1,NM_183372,NM_015383,NM_015383,NM_001102663,NM_001101663,NM_001039703,NM_001039703,NM_001039703,NM_001039703,NM_001039703,NM_001039703,NM_001039703,NM_001039703,NM_001039703,NM_001039703,NM_001039703,NM_001039703,NM_001037675,	AGGACTCACTGGGTAGATGTTATTCGACTCCTTCAGGTTATCTTGAACTGCCTGACTTAG	intron sense-overlapping	NM_213653	HFE2	hemojuvelin isoform a precursor	+	145413190	145417545
ASHG19A3L0002368	0.0460675	2.36104	down	571.267	1405.73	8.87143	10.1108	1501.27	425.816	1084.53	196.407	1505.02	234.331	1450.6	203.695	604.227	489.64	2288.76	1877.71	9.50456	9.20009	10.2376	8.03371	10.095	8.77497	10.4465	7.45647	9.10269	8.87733	11.2788	10.886	noncoding	AX747492	lincRNA-HFE2	lincRNA	4510	chr1	+	145209144	146424095	uc001erc.3,uc001ekp.3,uc001ejz.1,NM_183372,NM_015383,NM_015383,NM_001102663,NM_001101663,NM_001039703,NM_001039703,NM_001039703,NM_001039703,NM_001039703,NM_001039703,NM_001039703,NM_001039703,NM_001039703,NM_001039703,NM_001039703,NM_001039703,NM_001037675,	AGGACTCACTGGGTAGATGTTATTCGACTCCTTCAGGTTATCTTGAACTGCCTGACTTAG	intron sense-overlapping	NM_153713	LIX1L	LIX1-like protein	+	145477084	145499091
ASHG19A3L0002368	0.0460675	2.36104	down	571.267	1405.73	8.87143	10.1108	1501.27	425.816	1084.53	196.407	1505.02	234.331	1450.6	203.695	604.227	489.64	2288.76	1877.71	9.50456	9.20009	10.2376	8.03371	10.095	8.77497	10.4465	7.45647	9.10269	8.87733	11.2788	10.886	noncoding	AX747492	lincRNA-HFE2	lincRNA	4510	chr1	+	145209144	146424095	uc001erc.3,uc001ekp.3,uc001ejz.1,NM_183372,NM_015383,NM_015383,NM_001102663,NM_001101663,NM_001039703,NM_001039703,NM_001039703,NM_001039703,NM_001039703,NM_001039703,NM_001039703,NM_001039703,NM_001039703,NM_001039703,NM_001039703,NM_001039703,NM_001037675,	AGGACTCACTGGGTAGATGTTATTCGACTCCTTCAGGTTATCTTGAACTGCCTGACTTAG	intron sense-overlapping	NM_144698	ANKRD35	ankyrin repeat domain-containing protein 35	+	145549208	145568526
ASHG19A3L0002368	0.0460675	2.36104	down	571.267	1405.73	8.87143	10.1108	1501.27	425.816	1084.53	196.407	1505.02	234.331	1450.6	203.695	604.227	489.64	2288.76	1877.71	9.50456	9.20009	10.2376	8.03371	10.095	8.77497	10.4465	7.45647	9.10269	8.87733	11.2788	10.886	noncoding	AX747492	lincRNA-HFE2	lincRNA	4510	chr1	+	145209144	146424095	uc001erc.3,uc001ekp.3,uc001ejz.1,NM_183372,NM_015383,NM_015383,NM_001102663,NM_001101663,NM_001039703,NM_001039703,NM_001039703,NM_001039703,NM_001039703,NM_001039703,NM_001039703,NM_001039703,NM_001039703,NM_001039703,NM_001039703,NM_001039703,NM_001037675,	AGGACTCACTGGGTAGATGTTATTCGACTCCTTCAGGTTATCTTGAACTGCCTGACTTAG	exon sense-overlapping	NM_001039703	NBPF10	neuroblastoma breakpoint family member 10	+	145293370	145368684
ASHG19A3L0002368	0.0460675	2.36104	down	571.267	1405.73	8.87143	10.1108	1501.27	425.816	1084.53	196.407	1505.02	234.331	1450.6	203.695	604.227	489.64	2288.76	1877.71	9.50456	9.20009	10.2376	8.03371	10.095	8.77497	10.4465	7.45647	9.10269	8.87733	11.2788	10.886	noncoding	AX747492	lincRNA-HFE2	lincRNA	4510	chr1	+	145209144	146424095	uc001erc.3,uc001ekp.3,uc001ejz.1,NM_183372,NM_015383,NM_015383,NM_001102663,NM_001101663,NM_001039703,NM_001039703,NM_001039703,NM_001039703,NM_001039703,NM_001039703,NM_001039703,NM_001039703,NM_001039703,NM_001039703,NM_001039703,NM_001039703,NM_001037675,	AGGACTCACTGGGTAGATGTTATTCGACTCCTTCAGGTTATCTTGAACTGCCTGACTTAG	intronic antisense	NM_001097612	GPR89A	Golgi pH regulator A isoform 1	-	145764594	145827103
ASHG19A3L0002368	0.0460675	2.36104	down	571.267	1405.73	8.87143	10.1108	1501.27	425.816	1084.53	196.407	1505.02	234.331	1450.6	203.695	604.227	489.64	2288.76	1877.71	9.50456	9.20009	10.2376	8.03371	10.095	8.77497	10.4465	7.45647	9.10269	8.87733	11.2788	10.886	noncoding	AX747492	lincRNA-HFE2	lincRNA	4510	chr1	+	145209144	146424095	uc001erc.3,uc001ekp.3,uc001ejz.1,NM_183372,NM_015383,NM_015383,NM_001102663,NM_001101663,NM_001039703,NM_001039703,NM_001039703,NM_001039703,NM_001039703,NM_001039703,NM_001039703,NM_001039703,NM_001039703,NM_001039703,NM_001039703,NM_001039703,NM_001037675,	AGGACTCACTGGGTAGATGTTATTCGACTCCTTCAGGTTATCTTGAACTGCCTGACTTAG	intron sense-overlapping	NM_005105	RBM8A	RNA-binding protein 8A	+	145507556	145513535
ASHG19A3L0002368	0.0460675	2.36104	down	571.267	1405.73	8.87143	10.1108	1501.27	425.816	1084.53	196.407	1505.02	234.331	1450.6	203.695	604.227	489.64	2288.76	1877.71	9.50456	9.20009	10.2376	8.03371	10.095	8.77497	10.4465	7.45647	9.10269	8.87733	11.2788	10.886	noncoding	AX747492	lincRNA-HFE2	lincRNA	4510	chr1	+	145209144	146424095	uc001erc.3,uc001ekp.3,uc001ejz.1,NM_183372,NM_015383,NM_015383,NM_001102663,NM_001101663,NM_001039703,NM_001039703,NM_001039703,NM_001039703,NM_001039703,NM_001039703,NM_001039703,NM_001039703,NM_001039703,NM_001039703,NM_001039703,NM_001039703,NM_001037675,	AGGACTCACTGGGTAGATGTTATTCGACTCCTTCAGGTTATCTTGAACTGCCTGACTTAG	intronic antisense	NM_001097613	GPR89A	Golgi pH regulator A isoform 2	-	145764594	145827103
ASHG19A3L0002368	0.0460675	2.36104	down	571.267	1405.73	8.87143	10.1108	1501.27	425.816	1084.53	196.407	1505.02	234.331	1450.6	203.695	604.227	489.64	2288.76	1877.71	9.50456	9.20009	10.2376	8.03371	10.095	8.77497	10.4465	7.45647	9.10269	8.87733	11.2788	10.886	noncoding	AX747492	lincRNA-HFE2	lincRNA	4510	chr1	+	145209144	146424095	uc001erc.3,uc001ekp.3,uc001ejz.1,NM_183372,NM_015383,NM_015383,NM_001102663,NM_001101663,NM_001039703,NM_001039703,NM_001039703,NM_001039703,NM_001039703,NM_001039703,NM_001039703,NM_001039703,NM_001039703,NM_001039703,NM_001039703,NM_001039703,NM_001037675,	AGGACTCACTGGGTAGATGTTATTCGACTCCTTCAGGTTATCTTGAACTGCCTGACTTAG	intron sense-overlapping	NM_213652	HFE2	hemojuvelin isoform c	+	145413190	145417545
ASHG19A3L0002368	0.0460675	2.36104	down	571.267	1405.73	8.87143	10.1108	1501.27	425.816	1084.53	196.407	1505.02	234.331	1450.6	203.695	604.227	489.64	2288.76	1877.71	9.50456	9.20009	10.2376	8.03371	10.095	8.77497	10.4465	7.45647	9.10269	8.87733	11.2788	10.886	noncoding	AX747492	lincRNA-HFE2	lincRNA	4510	chr1	+	145209144	146424095	uc001erc.3,uc001ekp.3,uc001ejz.1,NM_183372,NM_015383,NM_015383,NM_001102663,NM_001101663,NM_001039703,NM_001039703,NM_001039703,NM_001039703,NM_001039703,NM_001039703,NM_001039703,NM_001039703,NM_001039703,NM_001039703,NM_001039703,NM_001039703,NM_001037675,	AGGACTCACTGGGTAGATGTTATTCGACTCCTTCAGGTTATCTTGAACTGCCTGACTTAG	intronic antisense	NM_183372	NBPF11	hypothetical protein LOC200030	-	146032541	146082633
ASHG19A3L0002368	0.0460675	2.36104	down	571.267	1405.73	8.87143	10.1108	1501.27	425.816	1084.53	196.407	1505.02	234.331	1450.6	203.695	604.227	489.64	2288.76	1877.71	9.50456	9.20009	10.2376	8.03371	10.095	8.77497	10.4465	7.45647	9.10269	8.87733	11.2788	10.886	noncoding	AX747492	lincRNA-HFE2	lincRNA	4510	chr1	+	145209144	146424095	uc001erc.3,uc001ekp.3,uc001ejz.1,NM_183372,NM_015383,NM_015383,NM_001102663,NM_001101663,NM_001039703,NM_001039703,NM_001039703,NM_001039703,NM_001039703,NM_001039703,NM_001039703,NM_001039703,NM_001039703,NM_001039703,NM_001039703,NM_001039703,NM_001037675,	AGGACTCACTGGGTAGATGTTATTCGACTCCTTCAGGTTATCTTGAACTGCCTGACTTAG	intron sense-overlapping	NM_202004	HFE2	hemojuvelin isoform c	+	145413190	145417545
ASHG19A3L0002368	0.0460675	2.36104	down	571.267	1405.73	8.87143	10.1108	1501.27	425.816	1084.53	196.407	1505.02	234.331	1450.6	203.695	604.227	489.64	2288.76	1877.71	9.50456	9.20009	10.2376	8.03371	10.095	8.77497	10.4465	7.45647	9.10269	8.87733	11.2788	10.886	noncoding	AX747492	lincRNA-HFE2	lincRNA	4510	chr1	+	145209144	146424095	uc001erc.3,uc001ekp.3,uc001ejz.1,NM_183372,NM_015383,NM_015383,NM_001102663,NM_001101663,NM_001039703,NM_001039703,NM_001039703,NM_001039703,NM_001039703,NM_001039703,NM_001039703,NM_001039703,NM_001039703,NM_001039703,NM_001039703,NM_001039703,NM_001037675,	AGGACTCACTGGGTAGATGTTATTCGACTCCTTCAGGTTATCTTGAACTGCCTGACTTAG	intron sense-overlapping	NM_002614	PDZK1	Na(+)/H(+) exchange regulatory cofactor NHE-RF3	+	145727665	145764206
ASHG19A3L0002368	0.0460675	2.36104	down	571.267	1405.73	8.87143	10.1108	1501.27	425.816	1084.53	196.407	1505.02	234.331	1450.6	203.695	604.227	489.64	2288.76	1877.71	9.50456	9.20009	10.2376	8.03371	10.095	8.77497	10.4465	7.45647	9.10269	8.87733	11.2788	10.886	noncoding	AX747492	lincRNA-HFE2	lincRNA	4510	chr1	+	145209144	146424095	uc001erc.3,uc001ekp.3,uc001ejz.1,NM_183372,NM_015383,NM_015383,NM_001102663,NM_001101663,NM_001039703,NM_001039703,NM_001039703,NM_001039703,NM_001039703,NM_001039703,NM_001039703,NM_001039703,NM_001039703,NM_001039703,NM_001039703,NM_001039703,NM_001037675,	AGGACTCACTGGGTAGATGTTATTCGACTCCTTCAGGTTATCTTGAACTGCCTGACTTAG	intron sense-overlapping	NM_001039888	ANKRD34A	ankyrin repeat domain-containing protein 34A	+	145470507	145475647
ASHG19A3L0002368	0.0460675	2.36104	down	571.267	1405.73	8.87143	10.1108	1501.27	425.816	1084.53	196.407	1505.02	234.331	1450.6	203.695	604.227	489.64	2288.76	1877.71	9.50456	9.20009	10.2376	8.03371	10.095	8.77497	10.4465	7.45647	9.10269	8.87733	11.2788	10.886	noncoding	AX747492	lincRNA-HFE2	lincRNA	4510	chr1	+	145209144	146424095	uc001erc.3,uc001ekp.3,uc001ejz.1,NM_183372,NM_015383,NM_015383,NM_001102663,NM_001101663,NM_001039703,NM_001039703,NM_001039703,NM_001039703,NM_001039703,NM_001039703,NM_001039703,NM_001039703,NM_001039703,NM_001039703,NM_001039703,NM_001039703,NM_001037675,	AGGACTCACTGGGTAGATGTTATTCGACTCCTTCAGGTTATCTTGAACTGCCTGACTTAG	intronic antisense	NM_001101663	NBPF24	hypothetical protein LOC728912	-	146034018	146068245
ASHG19A3L0002368	0.0460675	2.36104	down	571.267	1405.73	8.87143	10.1108	1501.27	425.816	1084.53	196.407	1505.02	234.331	1450.6	203.695	604.227	489.64	2288.76	1877.71	9.50456	9.20009	10.2376	8.03371	10.095	8.77497	10.4465	7.45647	9.10269	8.87733	11.2788	10.886	noncoding	AX747492	lincRNA-HFE2	lincRNA	4510	chr1	+	145209144	146424095	uc001erc.3,uc001ekp.3,uc001ejz.1,NM_183372,NM_015383,NM_015383,NM_001102663,NM_001101663,NM_001039703,NM_001039703,NM_001039703,NM_001039703,NM_001039703,NM_001039703,NM_001039703,NM_001039703,NM_001039703,NM_001039703,NM_001039703,NM_001039703,NM_001037675,	AGGACTCACTGGGTAGATGTTATTCGACTCCTTCAGGTTATCTTGAACTGCCTGACTTAG	intron sense-overlapping	NM_001201326	PDZK1	Na(+)/H(+) exchange regulatory cofactor NHE-RF3	+	145727665	145764206
ASHG19A3L0002368	0.0460675	2.36104	down	571.267	1405.73	8.87143	10.1108	1501.27	425.816	1084.53	196.407	1505.02	234.331	1450.6	203.695	604.227	489.64	2288.76	1877.71	9.50456	9.20009	10.2376	8.03371	10.095	8.77497	10.4465	7.45647	9.10269	8.87733	11.2788	10.886	noncoding	AX747492	lincRNA-HFE2	lincRNA	4510	chr1	+	145209144	146424095	uc001erc.3,uc001ekp.3,uc001ejz.1,NM_183372,NM_015383,NM_015383,NM_001102663,NM_001101663,NM_001039703,NM_001039703,NM_001039703,NM_001039703,NM_001039703,NM_001039703,NM_001039703,NM_001039703,NM_001039703,NM_001039703,NM_001039703,NM_001039703,NM_001037675,	AGGACTCACTGGGTAGATGTTATTCGACTCCTTCAGGTTATCTTGAACTGCCTGACTTAG	intron sense-overlapping	NM_001184795	PEX11B	peroxisomal membrane protein 11B isoform 2	+	145516559	145523732
ASHG19A3L0002368	0.0460675	2.36104	down	571.267	1405.73	8.87143	10.1108	1501.27	425.816	1084.53	196.407	1505.02	234.331	1450.6	203.695	604.227	489.64	2288.76	1877.71	9.50456	9.20009	10.2376	8.03371	10.095	8.77497	10.4465	7.45647	9.10269	8.87733	11.2788	10.886	noncoding	AX747492	lincRNA-HFE2	lincRNA	4510	chr1	+	145209144	146424095	uc001erc.3,uc001ekp.3,uc001ejz.1,NM_183372,NM_015383,NM_015383,NM_001102663,NM_001101663,NM_001039703,NM_001039703,NM_001039703,NM_001039703,NM_001039703,NM_001039703,NM_001039703,NM_001039703,NM_001039703,NM_001039703,NM_001039703,NM_001039703,NM_001037675,	AGGACTCACTGGGTAGATGTTATTCGACTCCTTCAGGTTATCTTGAACTGCCTGACTTAG	intronic antisense	NM_006468	POLR3C	DNA-directed RNA polymerase III subunit RPC3	-	145592604	145610884
ASHG19A3L0002368	0.0460675	2.36104	down	571.267	1405.73	8.87143	10.1108	1501.27	425.816	1084.53	196.407	1505.02	234.331	1450.6	203.695	604.227	489.64	2288.76	1877.71	9.50456	9.20009	10.2376	8.03371	10.095	8.77497	10.4465	7.45647	9.10269	8.87733	11.2788	10.886	noncoding	AX747492	lincRNA-HFE2	lincRNA	4510	chr1	+	145209144	146424095	uc001erc.3,uc001ekp.3,uc001ejz.1,NM_183372,NM_015383,NM_015383,NM_001102663,NM_001101663,NM_001039703,NM_001039703,NM_001039703,NM_001039703,NM_001039703,NM_001039703,NM_001039703,NM_001039703,NM_001039703,NM_001039703,NM_001039703,NM_001039703,NM_001037675,	AGGACTCACTGGGTAGATGTTATTCGACTCCTTCAGGTTATCTTGAACTGCCTGACTTAG	intron sense-overlapping	NM_006099	PIAS3	E3 SUMO-protein ligase PIAS3	+	145575987	145586546
ASHG19A3L0002610	0.00127455	2.40078	down	91.4925	329.376	6.59019	7.85369	721.359	110.947	166.296	90.0541	371.004	50.6099	195.913	96.3059	400.319	125.429	121.365	75.6089	8.48945	7.2476	7.51285	7.0127	8.13873	6.63897	7.7285	6.22006	8.51383	6.66041	6.73881	5.76143	noncoding	CR599308	lincRNA-AEBP2-2	lincRNA	2138	chr12	+	19556999	19672288	NM_153207,NM_001114176,	GTTGGTCTTGAAAAGGAAAATAAAATCACTTTCTTGCTTGGTAAGCAAGAAGCCATATCG	exon sense-overlapping	NM_001114176	AEBP2	zinc finger protein AEBP2 isoform b	+	19592607	19675173
ASHG19A3L0002610	0.00127455	2.40078	down	91.4925	329.376	6.59019	7.85369	721.359	110.947	166.296	90.0541	371.004	50.6099	195.913	96.3059	400.319	125.429	121.365	75.6089	8.48945	7.2476	7.51285	7.0127	8.13873	6.63897	7.7285	6.22006	8.51383	6.66041	6.73881	5.76143	noncoding	CR599308	lincRNA-AEBP2-2	lincRNA	2138	chr12	+	19556999	19672288	NM_153207,NM_001114176,	GTTGGTCTTGAAAAGGAAAATAAAATCACTTTCTTGCTTGGTAAGCAAGAAGCCATATCG	exon sense-overlapping	NM_153207	AEBP2	zinc finger protein AEBP2 isoform a	+	19592607	19675173
ASHG19A3A054996	0.0497179	2.07018	down	13.8599	27.6033	3.58365	4.6334	37.1823	5	13.3216	18.0219	38.1214	8.08003	22.997	17.0578	24.488	18.9381	29.5097	16.0614	4.58934	2.47716	4.02	4.81794	5.13598	3.98237	4.95571	3.29541	4.72012	3.4673	4.37928	3.46169	noncoding	ENST00000514273	AL450226.1	Ensembl	1625	chr17	-	2207755	2211342		GTGTCTTCGTTAATGCCACCAACAAATATCTTTTCCATAGTTAAGTGGGCATCTGGTCTT	intronic antisense	NM_021947	SRR	serine racemase	+	2207247	2228553
ASHG19A3A038897	0.00799944	2.29522	down	25.2097	72.5116	4.57555	5.77419	158.338	33.2208	46.0922	28.2942	76.65	10.0728	50.853	28.4525	76.9742	33.6912	26.1629	17.527	6.47257	5.50291	5.70116	5.44227	6.04746	4.31026	5.98565	4.16325	6.2656	4.4481	4.17268	3.58652	noncoding	ENST00000375867	RP11-1E11.1	Ensembl	741	chr9	+	90795583	90796324		AAATCCTTGGTAGAAGAAGTGTTTCCAGAGATCGGCGATGTGATGTGCAACTTTATCAGT	intergenic
ASHG19A3A007137	0.00286792	2.22588	down	36.3369	85.6387	5.01325	6.16763	159.989	49.7756	55.8563	10.3684	83.8805	17.1023	45.5333	32.257	72.7369	58.4958	95.8358	50.0221	6.48932	6.08161	5.96047	4.05538	6.16598	5.09491	5.84394	4.3681	6.1891	5.37299	6.35698	5.10653	noncoding	NR_003266	LOC220729	RefSeq_NR	1560	chr3	-	197340898	197354752	NR_003265,NR_003264,	CAGGTCACACACTGTTGCAGCGCAGGTTGGAATCAATGCTGCTCTGGGGAACATGGAGGA	intergenic
ASHG19A3A010577	0.0255768	2.02133	down	17.0949	32.0007	3.85059	4.8659	45.8468	9.25229	26.073	21.7764	34.4965	7.25713	18.3675	14.6158	23.9267	10.9706	43.2936	38.6974	4.87168	3.70149	4.91757	5.07686	5.00234	3.82606	4.6634	3.05107	4.69465	2.73911	5.04576	4.70895	noncoding	ENST00000503999	AC021224.1	Ensembl	857	chr18	+	29992144	29993199		TTAGGAGACTCTGACTTAGACATGACGGCAGGGTGAAGAGAGACTTTAACGATGCTTCTT	intronic antisense	NM_022751	FAM59A	Grb2-associated and regulator of Erk/MAPK	-	29847476	30050447
ASHG19A3A022107	0.0424206	2.08352	down	128.409	313.84	6.84096	7.89998	616.948	63.3292	112.404	90.4579	311.275	66.141	200.851	96.1272	307.182	83.4111	334.38	370.988	8.27953	6.43572	6.95547	7.0189	7.89964	7.02735	7.76312	6.21496	8.15084	5.96954	8.35131	8.37929	noncoding	ENST00000418353	RP11-135A1.2	Ensembl	430	chr3	-	193848404	193848990		CCCTGAAATGGAATTTCAACGTGTGTCTGTATGTGCATATTTAACAGGAGCTTAATAAAT	intergenic
ASHG19A3A030085	0.0411723	2.21062	down	38.0191	53.2206	3.74334	4.88779	37.7567	7.66082	39.9879	5.729	24.3308	5	5	12.7791	24.5833	16.2669	187.665	180.679	4.61203	3.43123	5.51073	3.21311	4.53923	2.54574	2.49256	2.87433	4.72412	3.22303	7.44808	7.17262	noncoding	ENST00000399980	RP11-325M4.1	Ensembl	1284	chr6	-	57841106	57842390	ENST00000398583,	AACATTTACAACGATGAATACCCTGAAGGAAGCGTGGATCCAGAAGGACAAGAGTCCTAG	intergenic
ASHG19A3A016145	0.00234677	2.68	down	85.7425	337.917	6.47746	7.8997	752.712	125.832	220.85	54.0682	369.685	61.8671	220.018	68.8678	353.771	112.167	110.464	91.6529	8.55147	7.42274	7.91205	6.3194	8.13215	6.92989	7.8839	5.64004	8.33519	6.47238	6.58341	6.08033	noncoding	AK025661		NRED	2207	chr2	+	109301047	109303231		GCTGCTTTGTTGCTTAAAAAGAAAGTTGCCAAGAGAGACTTCTTAGGGAAAATATTTGGG	exon sense-overlapping	NM_001193483	LIMS1	LIM and senescent cell antigen-like-containing	+	109150856	109303702
ASHG19A3A016145	0.00234677	2.68	down	85.7425	337.917	6.47746	7.8997	752.712	125.832	220.85	54.0682	369.685	61.8671	220.018	68.8678	353.771	112.167	110.464	91.6529	8.55147	7.42274	7.91205	6.3194	8.13215	6.92989	7.8839	5.64004	8.33519	6.47238	6.58341	6.08033	noncoding	AK025661		NRED	2207	chr2	+	109301047	109303231		GCTGCTTTGTTGCTTAAAAAGAAAGTTGCCAAGAGAGACTTCTTAGGGAAAATATTTGGG	exon sense-overlapping	NM_001193482	LIMS1	LIM and senescent cell antigen-like-containing	+	109223616	109303702
ASHG19A3A016145	0.00234677	2.68	down	85.7425	337.917	6.47746	7.8997	752.712	125.832	220.85	54.0682	369.685	61.8671	220.018	68.8678	353.771	112.167	110.464	91.6529	8.55147	7.42274	7.91205	6.3194	8.13215	6.92989	7.8839	5.64004	8.33519	6.47238	6.58341	6.08033	noncoding	AK025661		NRED	2207	chr2	+	109301047	109303231		GCTGCTTTGTTGCTTAAAAAGAAAGTTGCCAAGAGAGACTTCTTAGGGAAAATATTTGGG	exon sense-overlapping	NM_001193484	LIMS1	LIM and senescent cell antigen-like-containing	+	109237701	109303702
ASHG19A3A016145	0.00234677	2.68	down	85.7425	337.917	6.47746	7.8997	752.712	125.832	220.85	54.0682	369.685	61.8671	220.018	68.8678	353.771	112.167	110.464	91.6529	8.55147	7.42274	7.91205	6.3194	8.13215	6.92989	7.8839	5.64004	8.33519	6.47238	6.58341	6.08033	noncoding	AK025661		NRED	2207	chr2	+	109301047	109303231		GCTGCTTTGTTGCTTAAAAAGAAAGTTGCCAAGAGAGACTTCTTAGGGAAAATATTTGGG	exon sense-overlapping	NM_004987	LIMS1	LIM and senescent cell antigen-like-containing	+	109204766	109303702
ASHG19A3A016145	0.00234677	2.68	down	85.7425	337.917	6.47746	7.8997	752.712	125.832	220.85	54.0682	369.685	61.8671	220.018	68.8678	353.771	112.167	110.464	91.6529	8.55147	7.42274	7.91205	6.3194	8.13215	6.92989	7.8839	5.64004	8.33519	6.47238	6.58341	6.08033	noncoding	AK025661		NRED	2207	chr2	+	109301047	109303231		GCTGCTTTGTTGCTTAAAAAGAAAGTTGCCAAGAGAGACTTCTTAGGGAAAATATTTGGG	exon sense-overlapping	NM_001193485	LIMS1	LIM and senescent cell antigen-like-containing	+	109271266	109303702
ASHG19A3A016145	0.00234677	2.68	down	85.7425	337.917	6.47746	7.8997	752.712	125.832	220.85	54.0682	369.685	61.8671	220.018	68.8678	353.771	112.167	110.464	91.6529	8.55147	7.42274	7.91205	6.3194	8.13215	6.92989	7.8839	5.64004	8.33519	6.47238	6.58341	6.08033	noncoding	AK025661		NRED	2207	chr2	+	109301047	109303231		GCTGCTTTGTTGCTTAAAAAGAAAGTTGCCAAGAGAGACTTCTTAGGGAAAATATTTGGG	exon sense-overlapping	NM_001193488	LIMS1	LIM and senescent cell antigen-like-containing	+	109204921	109303702
ASHG19A3A036477	0.0212838	2.17876	down	28.7143	57.6923	4.57696	5.70047	72.8456	27.5714	69.746	12.1725	58.2565	9.27816	34.6903	18.7394	48.3618	44.761	62.2533	59.7631	5.46197	5.23347	6.27069	4.2794	5.70104	4.18675	5.49289	3.45563	5.63152	4.92008	5.64469	5.38644	noncoding	AK130667		misc_RNA	2466	chr8	+	27574588	27577054		CACACAAGGAGAGAGAAGGTGGCAGAATGAAGATTATCCTTTGTCAGAATGAAGGTAAGA	intergenic
CUST_177_PI426075208	0.0360406	2.3312	down	1639.17	5732.16	10.7495	11.9706	12386	871.614	2263.17	3428.9	7346.97	1624.96	5632.47	1607.62	4629.34	989.572	2135.08	1312.34	12.5319	10.2331	11.3277	11.8925	12.4033	11.4386	12.4052	10.6187	11.979	9.96212	11.1766	10.3523	noncoding	nc-HOXD1-48+	nc-HOXD1-48	HOX cluster	138	chr2	-	177046473	177046611		AGAGACACTTTTTACTAGCATAATTTATATATATGTGTGTGTGTGTGTGTACTCCACAGG	intergenic
ASHG19A3A011946	0.0363912	2.25766	down	22.3638	46.639	4.08783	5.26266	35.9109	8.95331	59.6309	13.5737	57.8255	11.5072	29.9642	5	13.1981	23.6889	83.3041	71.4596	4.53808	3.65565	6.04388	4.4232	5.69138	4.51549	5.30595	2.40192	3.87277	3.86049	6.12387	5.6702	noncoding	ENST00000510567	AC012313.1	Ensembl	2250	chr19	-	58938882	58941763		GTAGACACGTCATCAGAGCTCAATCCTCTGTGTGAGTGGCCAAGATTAGATCTCATAAGA	intergenic
ASHG19A3A025290	0.0325178	2.80091	down	42.3039	60.1987	3.90049	5.38638	35.403	14.4768	23.9341	8.09706	24.0392	5	23.3441	5	64.7188	14.1896	189.753	207.06	4.51978	4.33118	4.80112	3.70622	4.52599	2.54574	4.97408	2.40192	6.03247	3.00386	7.46486	7.414	noncoding	ENST00000507437	AC006230.3	Ensembl	918	chr4	+	11373598	11374516	NM_080594,NM_006711,	TTTGAGAATCCAGATGAAGCTGAGAAGGCGCTGAAGCACATGGATGGAGGACAAATTGAT	intergenic
ASHG19A3A040817	0.0233587	2.02269	down	87.7493	217.672	6.3478	7.36407	457.634	88.5744	140.886	38.2888	212.431	46.9511	85.3832	58.3009	258.862	84.2891	150.838	210.092	7.87561	6.91677	7.28319	5.85112	7.39211	6.54056	6.63366	5.35351	7.91679	5.98839	7.0831	7.43644	noncoding	G36810		misc_RNA	401	chrX	+	34646673	34647074		GCAGCATGAGATTAGTTGCAAACTTATTCCCTATTATTAATACTTCCTTCCATTGAACAG	natural antisense	NM_031442	TMEM47	transmembrane protein 47	-	34645180	34675405
