# Supplementary material for: Aberrantly Expressed lncRNAs in Primary Varicose Great Saphenous Veins
Source: PLoS One. 2014 Jan 31;9(1):e86156. doi: 10.1371/journal.pone.0086156 (PMC3908920; doi:10.1371/journal.pone.0086156)
Supplement: Table S4 — Cellular Components. (XLS) [file pone.0086156.s004.xls]

## Sheet: CC down
#Column "GO.ID" stands for the ID of gene ontology term
#Column "Term" stands for the name of gene ontology term
#Column "Ontology" stands for the ontology of GOID belongs to
#Column "Count" stands for the number of DE genes associated with the listed GOID
#Column "Pop.Hits" stands for the number of background population genes associated with the listed GOID
#Column "List.Total" stands for the total number of DE genes
#Column "Pop.Total" stands for the total number of background population genes
#Column "Fold.Enrichment" stands for the Fold Enrichment value of the GOID, it equals (Count/Pop.Hits)/(List.Total/Pop.Total)
#Column "Pvalue" stands for the significance testing value of the GOID
#Column "FDR" stands for the false discovery rate of the GOID, using Benjamini & Hochberg (1995) method
#Column "Enrichment.Score" stands for the Enrichment Score value of the GOID, it equals (-log10(Pvalue))
#Column "GENES" stands for the DE genes associated with the GOID
GO.ID	Term	Ontology	Count	Pop.Hits	List.Total	Pop.Total	Fold.Enrichment	Pvalue	FDR	Enrichment.Score	GENES
GO:0044424	intracellular part	Cellular component	518	11322	603	16589	1.25866	2.33276e-24	1.2107e-21	23.6321	TBL1X//NRIP1//CIR1//GOLGA5//ZMPSTE24//RTN3//TMED2//PDCD10//RNF13//GALNTL2//ARFGAP3//MAN1A1//MAN2A1//NCAM1//OSBP//PNPLA8//MAN1C1//GALNT11//ACBD3//BSG//USO1//COPB2//HS2ST1//SEC24D//SEPT2//EXOC1//EXOC4//ARIH1//CAND1//BRCA1//BRCC3//FBXO11//BRAP//PPP2R2A//SHOC2//PPP1R15B//C1D//RPA1//CTCF//THOC1//NSL1//MIS12//PSMD5//TRIP12//STAG1//STAG2//SMC3//SEPT6//NUP133//SEPT7//SUV420H1//XRCC5//KAT5//MSL3//ESCO1//W…
GO:0005622	intracellular	Cellular component	525	11619	603	16589	1.24306	1.06893e-23	2.77388e-21	22.971	TBL1X//NRIP1//CIR1//GOLGA5//ZMPSTE24//RTN3//TMED2//PDCD10//RNF13//GALNTL2//ARFGAP3//MAN1A1//MAN2A1//NCAM1//OSBP//PNPLA8//MAN1C1//GALNT11//ACBD3//BSG//USO1//COPB2//HS2ST1//SEC24D//SEPT2//EXOC1//EXOC4//ARIH1//CAND1//BRCA1//BRCC3//FBXO11//BRAP//PPP2R2A//SHOC2//PPP1R15B//C1D//RPA1//CTCF//THOC1//NSL1//MIS12//PSMD5//TRIP12//STAG1//STAG2//SMC3//SEPT6//NUP133//SEPT7//SUV420H1//XRCC5//KAT5//MSL3//ESCO1//W…
GO:0043229	intracellular organelle	Cellular component	446	9614	603	16589	1.27624	5.79428e-17	8.67596e-15	16.237	TBL1X//NRIP1//CIR1//GOLGA5//ZMPSTE24//RTN3//TMED2//PDCD10//RNF13//GALNTL2//ARFGAP3//MAN1A1//MAN2A1//NCAM1//OSBP//PNPLA8//MAN1C1//GALNT11//ACBD3//BSG//USO1//COPB2//HS2ST1//SEC24D//BRCC3//RPA1//CTCF//BRCA1//THOC1//NSL1//MIS12//STAG1//STAG2//SMC3//SEPT6//SEPT2//NUP133//SEPT7//SUV420H1//XRCC5//KAT5//MSL3//ESCO1//WAPAL//TMPO//PARG//SHPRH//KDM1A//HDAC2//MEF2A//TOP2B//KIF2A//BLOC1S2//CTNNA1//VEZT//SYNM/…
GO:0043231	intracellular membrane-bounded organelle	Cellular component	413	8651	603	16589	1.31337	7.82095e-17	8.67596e-15	16.1067	TBL1X//NRIP1//CIR1//GOLGA5//ZMPSTE24//RTN3//TMED2//PDCD10//RNF13//GALNTL2//ARFGAP3//MAN1A1//MAN2A1//NCAM1//OSBP//PNPLA8//MAN1C1//GALNT11//ACBD3//BSG//USO1//COPB2//HS2ST1//SEC24D//BRCC3//RPA1//THOC1//SUV420H1//XRCC5//KDM1A//HDAC2//MEF2A//WAPAL//TOP2B//SMC3//CTNNA1//VEZT//SUZ12//SLU7//CTSB//CTSL1//CTSO//GALC//GLB1//GNS//LAMP1//EPDR1//PPT1//RAB7A//VPS4B//COL4A3BP//MRPS31//ABCA9//SLC25A17//AFG3L2//HI…
GO:0043226	organelle	Cellular component	446	9630	603	16589	1.27412	8.62893e-17	8.67596e-15	16.064	TBL1X//NRIP1//CIR1//GOLGA5//ZMPSTE24//RTN3//TMED2//PDCD10//RNF13//GALNTL2//ARFGAP3//MAN1A1//MAN2A1//NCAM1//OSBP//PNPLA8//MAN1C1//GALNT11//ACBD3//BSG//USO1//COPB2//HS2ST1//SEC24D//BRCC3//RPA1//CTCF//BRCA1//THOC1//NSL1//MIS12//STAG1//STAG2//SMC3//SEPT6//SEPT2//NUP133//SEPT7//SUV420H1//XRCC5//KAT5//MSL3//ESCO1//WAPAL//TMPO//PARG//SHPRH//KDM1A//HDAC2//MEF2A//TOP2B//KIF2A//BLOC1S2//CTNNA1//VEZT//SYNM/…
GO:0043227	membrane-bounded organelle	Cellular component	413	8661	603	16589	1.31185	1.003e-16	8.67596e-15	15.9987	TBL1X//NRIP1//CIR1//GOLGA5//ZMPSTE24//RTN3//TMED2//PDCD10//RNF13//GALNTL2//ARFGAP3//MAN1A1//MAN2A1//NCAM1//OSBP//PNPLA8//MAN1C1//GALNT11//ACBD3//BSG//USO1//COPB2//HS2ST1//SEC24D//BRCC3//RPA1//THOC1//SUV420H1//XRCC5//KDM1A//HDAC2//MEF2A//WAPAL//TOP2B//SMC3//CTNNA1//VEZT//SUZ12//SLU7//CTSB//CTSL1//CTSO//GALC//GLB1//GNS//LAMP1//EPDR1//PPT1//RAB7A//VPS4B//COL4A3BP//MRPS31//ABCA9//SLC25A17//AFG3L2//HI…
GO:0005737	cytoplasm	Cellular component	390	8139	603	16589	1.31825	2.6841e-15	1.99007e-13	14.5712	GOLGA5//ZMPSTE24//RTN3//TMED2//PDCD10//RNF13//GALNTL2//ARFGAP3//MAN1A1//MAN2A1//NCAM1//OSBP//PNPLA8//MAN1C1//GALNT11//ACBD3//BSG//USO1//COPB2//HS2ST1//SEC24D//SEPT2//EXOC1//EXOC4//SHOC2//PPP1R15B//BLOC1S2//BTBD1//PNRC2//DCP1A//CPEB1//CTNNA1//VEZT//CTSB//CTSL1//CTSO//GALC//GLB1//GNS//LAMP1//EPDR1//PPT1//RAB7A//VPS4B//COL4A3BP//MRPS31//ABCA9//SLC25A17//AFG3L2//HIBADH//PROSC//SFXN4//CHCHD4//CRY1//AL…
GO:0044444	cytoplasmic part	Cellular component	300	5805	603	16589	1.42175	2.5675e-14	1.66567e-12	13.5905	GOLGA5//ZMPSTE24//RTN3//TMED2//PDCD10//RNF13//GALNTL2//ARFGAP3//MAN1A1//MAN2A1//NCAM1//OSBP//PNPLA8//MAN1C1//GALNT11//ACBD3//BSG//USO1//COPB2//HS2ST1//SEC24D//SEPT2//EXOC1//EXOC4//SHOC2//PPP1R15B//BLOC1S2//BTBD1//PNRC2//DCP1A//CPEB1//CTNNA1//VEZT//CTSB//CTSL1//CTSO//GALC//GLB1//GNS//LAMP1//EPDR1//PPT1//RAB7A//VPS4B//COL4A3BP//MRPS31//ABCA9//SLC25A17//AFG3L2//HIBADH//PROSC//SFXN4//CHCHD4//CRY1//AL…
GO:0044446	intracellular organelle part	Cellular component	267	5351	603	16589	1.37271	2.22542e-10	1.28333e-08	9.65259	TBL1X//NRIP1//CIR1//GOLGA5//ZMPSTE24//RTN3//TMED2//PDCD10//RNF13//GALNTL2//ARFGAP3//MAN1A1//MAN2A1//NCAM1//OSBP//PNPLA8//MAN1C1//GALNT11//ACBD3//BSG//USO1//COPB2//HS2ST1//SEC24D//BRCC3//RPA1//THOC1//NSL1//MIS12//STAG1//CTCF//STAG2//SMC3//SEPT6//SEPT2//NUP133//SEPT7//SUV420H1//XRCC5//KAT5//MSL3//ESCO1//WAPAL//TMPO//PARG//SHPRH//KDM1A//HDAC2//MEF2A//TOP2B//KIF2A//BLOC1S2//SYNM//LIMA1//SEPT11//TPM3/…
GO:0044422	organelle part	Cellular component	269	5424	603	16589	1.36438	3.5181e-10	1.82589e-08	9.45369	TBL1X//NRIP1//CIR1//GOLGA5//ZMPSTE24//RTN3//TMED2//PDCD10//RNF13//GALNTL2//ARFGAP3//MAN1A1//MAN2A1//NCAM1//OSBP//PNPLA8//MAN1C1//GALNT11//ACBD3//BSG//USO1//COPB2//HS2ST1//SEC24D//BRCC3//RPA1//THOC1//NSL1//MIS12//STAG1//CTCF//STAG2//SMC3//SEPT6//SEPT2//NUP133//SEPT7//SUV420H1//XRCC5//KAT5//MSL3//ESCO1//WAPAL//TMPO//PARG//SHPRH//KDM1A//HDAC2//MEF2A//TOP2B//KIF2A//BLOC1S2//SYNM//LIMA1//SEPT11//TPM3/…
GO:0044428	nuclear part	Cellular component	120	2088	603	16589	1.58108	1.52753e-07	7.20718e-06	6.81601	TBL1X//NRIP1//CIR1//BRCC3//RPA1//THOC1//SUV420H1//XRCC5//KDM1A//HDAC2//MEF2A//WAPAL//TOP2B//SMC3//SUZ12//SLU7//NUP205//SYNE1//LEMD3//NUP133//TMPO//MTMR6//RNF13//TMEM43//KPNA1//IPO5//PARP2//HNRNPR//STAG1//POLR3F//CTCF//STAG2//SPATA24//NCBP2//RTF1//RYBP//UBN1//ANAPC4//HNRNPD//HNRNPF//HNRNPU//MYO6//HNRNPM//NCL//PRKAG2//ANAPC5//TH1L//ESF1//PDPK1//POLR2I//PRIM2//CCAR1//RRM1//RFWD2//UPF3B//BRCA1//SSRP1…
GO:0070013	intracellular organelle lumen	Cellular component	123	2172	603	16589	1.55793	2.29971e-07	9.94626e-06	6.63833	TBL1X//NRIP1//CIR1//RPA1//SUV420H1//XRCC5//KDM1A//HDAC2//MEF2A//WAPAL//TOP2B//SMC3//SUZ12//PARP2//HNRNPR//STAG1//POLR3F//CTCF//STAG2//SPATA24//NCBP2//RTF1//RYBP//UBN1//ANAPC4//HNRNPD//HNRNPF//HNRNPU//KPNA1//MYO6//HNRNPM//NCL//PRKAG2//ANAPC5//TH1L//ESF1//PDPK1//POLR2I//PRIM2//CCAR1//RRM1//RFWD2//UPF3B//BRCA1//SSRP1//TCEA1//TDG//MCM8//PIAS1//CDC14B//RTCD1//CDC23//CCNC//THOC1//C19ORF2//RBM14//FOXD3/…
GO:0031974	membrane-enclosed lumen	Cellular component	126	2252	603	16589	1.53924	3.05708e-07	1.22048e-05	6.51469	TBL1X//NRIP1//CIR1//RPA1//SUV420H1//XRCC5//KDM1A//HDAC2//MEF2A//WAPAL//TOP2B//SMC3//SUZ12//PARP2//HNRNPR//STAG1//POLR3F//CTCF//STAG2//SPATA24//NCBP2//RTF1//RYBP//UBN1//ANAPC4//HNRNPD//HNRNPF//HNRNPU//KPNA1//MYO6//HNRNPM//NCL//PRKAG2//ANAPC5//TH1L//ESF1//PDPK1//POLR2I//PRIM2//CCAR1//RRM1//RFWD2//UPF3B//BRCA1//SSRP1//TCEA1//TDG//MCM8//PIAS1//CDC14B//RTCD1//CDC23//CCNC//THOC1//C19ORF2//RBM14//FOXD3/…
GO:0043233	organelle lumen	Cellular component	123	2214	603	16589	1.52838	6.43785e-07	2.3866e-05	6.19126	TBL1X//NRIP1//CIR1//RPA1//SUV420H1//XRCC5//KDM1A//HDAC2//MEF2A//WAPAL//TOP2B//SMC3//SUZ12//PARP2//HNRNPR//STAG1//POLR3F//CTCF//STAG2//SPATA24//NCBP2//RTF1//RYBP//UBN1//ANAPC4//HNRNPD//HNRNPF//HNRNPU//KPNA1//MYO6//HNRNPM//NCL//PRKAG2//ANAPC5//TH1L//ESF1//PDPK1//POLR2I//PRIM2//CCAR1//RRM1//RFWD2//UPF3B//BRCA1//SSRP1//TCEA1//TDG//MCM8//PIAS1//CDC14B//RTCD1//CDC23//CCNC//THOC1//C19ORF2//RBM14//FOXD3/…
GO:0005634	nucleus	Cellular component	251	5398	603	16589	1.27922	1.18511e-06	4.1005e-05	5.92624	TBL1X//NRIP1//CIR1//BRCC3//RPA1//THOC1//SUV420H1//XRCC5//KDM1A//HDAC2//MEF2A//WAPAL//TOP2B//SMC3//SUZ12//SLU7//NUP205//SYNE1//LEMD3//NUP133//TMPO//MTMR6//RNF13//TMEM43//KPNA1//IPO5//PARP2//HNRNPR//STAG1//POLR3F//CTCF//STAG2//SPATA24//NCBP2//RTF1//RYBP//UBN1//ANAPC4//HNRNPD//HNRNPF//HNRNPU//MYO6//HNRNPM//NCL//PRKAG2//ANAPC5//TH1L//ESF1//PDPK1//POLR2I//PRIM2//CCAR1//RRM1//RFWD2//UPF3B//BRCA1//SSRP1…
GO:0044464	cell part	Cellular component	583	15281	603	16589	1.04959	1.9605e-06	6.13056e-05	5.70763	TRDN//ABCA8//CYSLTR1//LYVE1//SLC27A4//PDCD10//FAM129A//TTC8//RFTN2//CRK//CTNNA1//SH3D19//DIO3//DLG1//DTNA//EDNRB//EMP1//ALDH9A1//FHL1//SWAP70//SCFD1//LPHN2//TSPAN12//ARFIP2//SLC17A5//NPTN//GNB2//GOT2//CDH19//GRK5//ANXA2//APLP2//HTR1F//IFNAR1//IFNGR1//IL3RA//ITGA6//ITGA7//ITGB1//KARS//RGS7BP//MAP1B//MYO6//NCAM1//SEPT2//NRN1//LIMA1//PDPK1//ATP6V1B2//ERRFI1//SYTL2//VEZT//PRKAR2A//PCDHA5//RAB22A//SER…
GO:0005623	cell	Cellular component	583	15282	603	16589	1.04952	2.00808e-06	6.13056e-05	5.69722	TRDN//ABCA8//CYSLTR1//LYVE1//SLC27A4//PDCD10//FAM129A//TTC8//RFTN2//CRK//CTNNA1//SH3D19//DIO3//DLG1//DTNA//EDNRB//EMP1//ALDH9A1//FHL1//SWAP70//SCFD1//LPHN2//TSPAN12//ARFIP2//SLC17A5//NPTN//GNB2//GOT2//CDH19//GRK5//ANXA2//APLP2//HTR1F//IFNAR1//IFNGR1//IL3RA//ITGA6//ITGA7//ITGB1//KARS//RGS7BP//MAP1B//MYO6//NCAM1//SEPT2//NRN1//LIMA1//PDPK1//ATP6V1B2//ERRFI1//SYTL2//VEZT//PRKAR2A//PCDHA5//RAB22A//SER…
GO:0031981	nuclear lumen	Cellular component	101	1770	603	16589	1.56982	2.54406e-06	7.33538e-05	5.59447	TBL1X//NRIP1//CIR1//RPA1//SUV420H1//XRCC5//KDM1A//HDAC2//MEF2A//WAPAL//TOP2B//SMC3//SUZ12//PARP2//HNRNPR//STAG1//POLR3F//CTCF//STAG2//SPATA24//NCBP2//RTF1//RYBP//UBN1//ANAPC4//HNRNPD//HNRNPF//HNRNPU//KPNA1//MYO6//HNRNPM//NCL//PRKAG2//ANAPC5//TH1L//ESF1//PDPK1//POLR2I//PRIM2//CCAR1//RRM1//RFWD2//UPF3B//BRCA1//SSRP1//TCEA1//TDG//MCM8//PIAS1//CDC14B//RTCD1//CDC23//CCNC//THOC1//C19ORF2//RBM14//FOXD3/…
GO:0042470	melanosome	Cellular component	14	92	603	16589	4.18642	5.57423e-06	0.000144651	5.25382	CTSB//SND1//ANXA2//ANXA6//HSP90AB1//ITGB1//LAMP1//ATP6V1B2//SYTL2//RAB5A//RPN1//BSG//HSP90B1//RAB7A
GO:0048770	pigment granule	Cellular component	14	92	603	16589	4.18642	5.57423e-06	0.000144651	5.25382	CTSB//SND1//ANXA2//ANXA6//HSP90AB1//ITGB1//LAMP1//ATP6V1B2//SYTL2//RAB5A//RPN1//BSG//HSP90B1//RAB7A
GO:0031105	septin complex	Cellular component	5	11	603	16589	12.5049	2.40346e-05	0.000566999	4.61916	SEPT10//SEPT6//SEPT2//SEPT11//SEPT7
GO:0032156	septin cytoskeleton	Cellular component	5	11	603	16589	12.5049	2.40346e-05	0.000566999	4.61916	SEPT10//SEPT6//SEPT2//SEPT11//SEPT7
GO:0005654	nucleoplasm	Cellular component	74	1271	603	16589	1.60173	3.47723e-05	0.000784646	4.45877	TBL1X//NRIP1//CIR1//POLR2I//C19ORF2//POLR3F//RBM14//FOXD3//HOXA9//HOXA10//TAF9B//TAF2//HDAC2//MYO6//CDC73//CTR9//DAPK3//UBN1//RPA1//SLU7//SFRS18//RFWD2//SRP54//RNF34//PIAS1//THOC1//C1D//ZNF350//INTS3//KAT5//AEBP2//SUZ12//ACTL6A//HNRNPM//NONO//MSL3//PARP2//HNRNPR//STAG1//CTCF//STAG2//SPATA24//NCBP2//KDM1A//RTF1//RYBP//ANAPC4//HNRNPD//HNRNPF//HNRNPU//KPNA1//MEF2A//NCL//PRKAG2//ANAPC5//TH1L//ESF1//P…
GO:0005794	Golgi apparatus	Cellular component	58	963	603	16589	1.65693	0.000105434	0.00228	3.97702	GOLGA5//ZMPSTE24//RTN3//TMED2//PDCD10//RNF13//GALNTL2//ARFGAP3//MAN1A1//MAN2A1//NCAM1//OSBP//PNPLA8//MAN1C1//GALNT11//ACBD3//BSG//USO1//COPB2//HS2ST1//SEC24D//SCFD1//COG3//C16ORF70//SCAMP1//B4GALNT4//GGA1//COL4A3BP//AP3S2//CRYZ//CTSO//SH3D19//FGF7//RHOBTB3//SACM1L//DENND5A//SYNE1//AATF//IGFBP6//MYO6//NEDD9//ERGIC2//ATP6V1B2//DYM//RBM28//VPS53//CCDC91//LARP6//PPT1//PTGDS//EXOC4//VAMP7//ZNF148//RAB…
GO:0005829	cytosol	Cellular component	102	1983	603	16589	1.41508	0.000162583	0.00337523	3.78892	PIK3C3//PIK3CA//C19ORF2//BLOC1S2//MUTED//COL4A3BP//CDKN2C//PDCD10//CHUK//ADH1A//ADH1B//ADH1C//CMBL//CRK//CRYZ//CTNNA1//SH3D19//DCK//DCTD//DLG1//DMD//EIF2S3//ALDH1A1//ALDH9A1//FHL1//NCBP2//RPIA//ARHGEF12//FXN//NSL1//ARFGAP3//GDI2//GCLC//MAT2B//GSN//ANAPC4//HARS//HNRNPD//HSP90AB1//IDH1//JAK1//KARS//KIF2A//KPNA1//MAP1B//MAT2A//ME1//MYO6//PRKAG2//ANAPC5//SCLY//VPS24//PDPK1//PGM1//ATP6V1B2//PLA2G4A//P…
GO:0030530	heterogeneous nuclear ribonucleoprotein complex	Cellular component	5	18	603	16589	7.64188	0.000360621	0.00719854	3.44295	HNRNPR//HNRNPD//HNRNPF//HNRNPH3//HNRNPU
GO:0044438	microbody part	Cellular component	9	63	603	16589	3.93011	0.000427959	0.00793252	3.3686	SLC25A17//ACSL1//PNPLA8//PEX19//ABCD3//AGPS//IDH1//CROT//SCP2
GO:0044439	peroxisomal part	Cellular component	9	63	603	16589	3.93011	0.000427959	0.00793252	3.3686	SLC25A17//ACSL1//PNPLA8//PEX19//ABCD3//AGPS//IDH1//CROT//SCP2
GO:0031090	organelle membrane	Cellular component	102	2039	603	16589	1.37621	0.000448115	0.00801972	3.34861	ZMPSTE24//RTN3//TMED2//PDCD10//RNF13//GALNTL2//ARFGAP3//MAN1A1//MAN2A1//NCAM1//OSBP//PNPLA8//MAN1C1//GALNT11//ACBD3//BSG//USO1//COPB2//HS2ST1//SEC24D//GOLGA5//SLC25A17//ACSL1//PEX19//ABCD3//AGPS//LEMD3//TMPO//TMEM43//SYNE1//MAOB//SYNJ2BP//AFG3L2//ABCB10//GOT2//ACAT1//NDUFS1//PDK4//PRKAR2B//MOSC1//UQCRC1//SLC25A20//COQ10B//SLC15A4//SLC17A5//LAMP1//ARL8B//VAMP7//VPS4B//PIGK//COL4A3BP//LPCAT3//ALG3/…
GO:0005730	nucleolus	Cellular component	33	507	603	16589	1.79064	0.000926524	0.0160289	3.03314	PARP2//RCL1//C1D//KAT5//CTCF//WDR3//DDX52//KRR1//SPATA24//XRN2//RTF1//SKIV2L2//GTPBP4//ZNF385A//AATF//STAU2//DIMT1L//IPO5//ZNF506//NCL//SEPT2//NFIB//ESF1//RBM28//LYAR//POLR1E//DDX50//FBXO11//WDR75//CDC14B//FGF18//WASL//MORF4L2
GO:0042383	sarcolemma	Cellular component	9	71	603	16589	3.48728	0.00104141	0.0174352	2.98238	PRKAR2A//CTSB//DLG1//DMD//ANXA2//ITGB1//LAMP1//SNTG2//BSG
GO:0012505	endomembrane system	Cellular component	78	1520	603	16589	1.41174	0.00111795	0.0181317	2.95158	ZMPSTE24//RTN3//TMED2//PDCD10//RNF13//GALNTL2//ARFGAP3//MAN1A1//MAN2A1//NCAM1//OSBP//PNPLA8//MAN1C1//GALNT11//ACBD3//BSG//USO1//COPB2//HS2ST1//SEC24D//GOLGA5//NUP205//SYNE1//LEMD3//NUP133//TMPO//MTMR6//TMEM43//KPNA1//IPO5//PIGK//COL4A3BP//LPCAT3//ALG3//SEC63//UBE2J2//DLG1//ACSL1//SACM1L//SCFD1//ICMT//C8ORF83//KTN1//ASPH//ERGIC2//CYP39A1//PTPLAD1//PLA2G4A//BCAP29//SERINC1//ELOVL5//RPN1//VAMP7//HSP…
GO:0005938	cell cortex	Cellular component	13	136	603	16589	2.62971	0.00137528	0.0216293	2.86161	SEPT2//EXOC1//EXOC4//SEPT10//SEPT6//SEPT11//SEPT7//ARFIP2//GPSM2//MYO6//NCL//NEDD9//AXIN2
GO:0000793	condensed chromosome	Cellular component	13	142	603	16589	2.51859	0.00203111	0.0310043	2.69227	RPA1//NSL1//MIS12//SEPT6//SEPT2//NUP133//SEPT7//SUV420H1//WAPAL//TOP2B//SMC3//CTCF//BRCA1
GO:0030496	midbody	Cellular component	7	52	603	16589	3.70337	0.00261723	0.0388097	2.58216	STX2//SEPT6//ANXA2//SEPT2//ARL8B//HSP90B1//SEPT7
GO:0048471	perinuclear region of cytoplasm	Cellular component	24	355	603	16589	1.85988	0.00272943	0.0393493	2.56393	COL4A3BP//KAT5//CTSB//SRFBP1//USP33//GTPBP4//GLB1//GNB2//ANXA2//MAP1B//MYO6//SEPT2//PNPLA8//CYB5R4//PLA2G4A//CCAR1//PRKAR2A//PRKAR2B//PTGDS//RAB5A//HSP90B1//ARHGAP10//USO1//SEC24D
GO:0016023	cytoplasmic membrane-bounded vesicle	Cellular component	40	699	603	16589	1.57429	0.00312757	0.04363	2.50479	CTNNA1//VEZT//SCFD1//COPB2//GALNTL2//STX2//PAM//VAMP7//MYO6//RAB5A//MTSS1//LGI3//PPT1//SEC23IP//SEC24D//AP3S2//TMED2//SNX6//GOLGA5//DAB2//AP3B1//C16ORF70//CTSB//SND1//ANXA2//ANXA6//HSP90AB1//ITGB1//LAMP1//ATP6V1B2//SYTL2//RPN1//BSG//HSP90B1//RAB7A//PLA2G4A//FAM3C//SLC17A5//PDPK1//AXIN2
GO:0032991	macromolecular complex	Cellular component	152	3421	603	16589	1.22234	0.00319449	0.04363	2.4956	TBL1X//NRIP1//CIR1//SEPT2//EXOC1//EXOC4//ARIH1//CAND1//BRCA1//BRCC3//FBXO11//BRAP//PPP2R2A//SHOC2//PPP1R15B//C1D//THOC1//NSL1//MIS12//PSMD5//TRIP12//SEPT6//NUP133//SEPT7//XRCC5//SHPRH//BLOC1S2//BTBD1//PNRC2//DCP1A//CPEB1//SYNM//VEZT//HNRNPR//RBM14//KRR1//HNRNPD//HNRNPU//NCL//LARP6//SLU7//MRPS31//MRPS27//C7//ITGA6//ITGA7//ITGB1//NUP205//KPNA1//IPO5//PRIM2//RPA1//POLR2I//C19ORF2//POLR3F//FOXD3//HOX…
GO:0000152	nuclear ubiquitin ligase complex	Cellular component	5	29	603	16589	4.74324	0.00359276	0.0478079	2.44457	ANAPC4//ANAPC5//CDC23//BRCA1//BRCC3
GO:0005778	peroxisomal membrane	Cellular component	6	42	603	16589	3.93011	0.00387295	0.0478079	2.41196	ABCD3//SLC25A17//ACSL1//PNPLA8//PEX19//AGPS
GO:0031903	microbody membrane	Cellular component	6	42	603	16589	3.93011	0.00387295	0.0478079	2.41196	SLC25A17//ACSL1//PNPLA8//PEX19//ABCD3//AGPS
GO:0005777	peroxisome	Cellular component	10	102	603	16589	2.69714	0.00396096	0.0478079	2.4022	SLC25A17//ACSL1//PNPLA8//PEX19//ABCD3//AGPS//IDH1//CROT//SCP2//KIAA0430
GO:0042579	microbody	Cellular component	10	102	603	16589	2.69714	0.00396096	0.0478079	2.4022	SLC25A17//ACSL1//IDH1//CROT//PEX19//ABCD3//SCP2//AGPS//KIAA0430//PNPLA8
GO:0031988	membrane-bounded vesicle	Cellular component	40	712	603	16589	1.54555	0.00428616	0.0505572	2.36793	CTNNA1//VEZT//SCFD1//COPB2//GALNTL2//STX2//PAM//VAMP7//MYO6//RAB5A//MTSS1//LGI3//PPT1//SEC23IP//SEC24D//FAM3C//SLC17A5//PDPK1//PLA2G4A//AXIN2//AP3S2//TMED2//SNX6//GOLGA5//DAB2//AP3B1//C16ORF70//CTSB//SND1//ANXA2//ANXA6//HSP90AB1//ITGB1//LAMP1//ATP6V1B2//SYTL2//RPN1//BSG//HSP90B1//RAB7A
GO:0043228	non-membrane-bounded organelle	Cellular component	119	2621	603	16589	1.24906	0.00497457	0.0561262	2.30324	RPA1//CTCF//BRCA1//NSL1//MIS12//STAG1//STAG2//SMC3//SEPT6//SEPT2//NUP133//SEPT7//SUV420H1//XRCC5//KAT5//MSL3//ESCO1//WAPAL//TMPO//PARG//SHPRH//KDM1A//HDAC2//MEF2A//TOP2B//KIF2A//BLOC1S2//SYNM//LIMA1//SEPT11//TPM3//SUZ12//MRPS31//MRPS27//PRIM2//SSRP1//SETDB2//PARP2//RCL1//C1D//WDR3//DDX52//KRR1//SPATA24//XRN2//RTF1//SKIV2L2//GTPBP4//ZNF385A//AATF//STAU2//DIMT1L//IPO5//ZNF506//NCL//NFIB//ESF1//RBM2…
GO:0043232	intracellular non-membrane-bounded organelle	Cellular component	119	2621	603	16589	1.24906	0.00497457	0.0561262	2.30324	RPA1//CTCF//BRCA1//NSL1//MIS12//STAG1//STAG2//SMC3//SEPT6//SEPT2//NUP133//SEPT7//SUV420H1//XRCC5//KAT5//MSL3//ESCO1//WAPAL//TMPO//PARG//SHPRH//KDM1A//HDAC2//MEF2A//TOP2B//KIF2A//BLOC1S2//SYNM//LIMA1//SEPT11//TPM3//SUZ12//MRPS31//MRPS27//PRIM2//SSRP1//SETDB2//PARP2//RCL1//C1D//WDR3//DDX52//KRR1//SPATA24//XRN2//RTF1//SKIV2L2//GTPBP4//ZNF385A//AATF//STAU2//DIMT1L//IPO5//ZNF506//NCL//NFIB//ESF1//RBM2…
GO:0031410	cytoplasmic vesicle	Cellular component	41	742	603	16589	1.52014	0.00511559	0.0564892	2.2911	CTNNA1//VEZT//SCFD1//COPB2//GALNTL2//STX2//PAM//VAMP7//MYO6//RAB5A//MTSS1//LGI3//PPT1//SEC23IP//SEC24D//FAM3C//SLC17A5//PDPK1//PLA2G4A//AXIN2//AP3S2//TMED2//SNX6//GOLGA5//DAB2//AP3B1//C16ORF70//CTSB//SND1//ANXA2//ANXA6//HSP90AB1//ITGB1//LAMP1//ATP6V1B2//SYTL2//RPN1//BSG//HSP90B1//RAB7A//KIAA0319L
GO:0031982	vesicle	Cellular component	42	766	603	16589	1.50842	0.00528853	0.0571823	2.27666	CTNNA1//VEZT//SCFD1//COPB2//GALNTL2//STX2//PAM//VAMP7//MYO6//RAB5A//MTSS1//LGI3//PPT1//SEC23IP//SEC24D//FAM3C//SLC17A5//PDPK1//PLA2G4A//AXIN2//AP3S2//TMED2//SNX6//GOLGA5//DAB2//AP3B1//C16ORF70//RAB7A//CTSB//SND1//ANXA2//ANXA6//HSP90AB1//ITGB1//LAMP1//ATP6V1B2//SYTL2//RPN1//BSG//HSP90B1//KIAA0319L//IFNGR1
GO:0016591	DNA-directed RNA polymerase II, holoenzyme	Cellular component	8	77	603	16589	2.85826	0.00676102	0.0694949	2.16999	POLR2I//C19ORF2//TAF9B//TAF2//CDC73//CTR9//INTS3//MYO6
GO:0005739	mitochondrion	Cellular component	65	1315	603	16589	1.35985	0.00678439	0.0694949	2.16849	FKBP8//MAOB//ACSL1//SYNJ2BP//SLC25A17//AFG3L2//ABCB10//GOT2//ACAT1//NDUFS1//PDK4//PRKAR2B//ABCD3//MOSC1//UQCRC1//SLC25A20//COQ10B//CHCHD4//PNPT1//HIBADH//ALDH2//HARS2//FXN//GLUD2//KARS//PDHA1//IARS2//BRCA1//TFAM//MRPL1//SFXN4//HSPA9//COL4A3BP//MRPS31//ABCA9//PROSC//CRY1//CTSB//ALDH9A1//FASTKD2//MRPS27//MAT2B//HSP90AB1//IDH1//ME1//LAP3//TRNT1//NUDT9//TTC19//ATP5SL//ARMC1//ABHD10//AS3MT//QDPR//SCP2…
GO:0005783	endoplasmic reticulum	Cellular component	54	1055	603	16589	1.40813	0.00682897	0.0694949	2.16564	OLFM1//SUMF1//HSP90B1//TXNDC5//PIGK//COL4A3BP//LPCAT3//ALG3//ZMPSTE24//RTN3//SEC63//RNF13//UBE2J2//DLG1//ACSL1//SACM1L//SCFD1//ICMT//C8ORF83//KTN1//ASPH//PNPLA8//ERGIC2//CYP39A1//PTPLAD1//PLA2G4A//BCAP29//SERINC1//ELOVL5//RPN1//VAMP7//RNF103//TMX1//LASS5//ORMDL1//SEC24D//MYOC//PTGDS//FKBP8//TRDN//TMEM38B//AHCYL1//SEC23IP//CTSO//KIAA0776//MAMDC2//METTL7A//STAU2//IFNGR1//MAN1A1//CYB5R4//HSPA13//TME…
GO:0042175	nuclear membrane-endoplasmic reticulum network	Cellular component	37	668	603	16589	1.5238	0.00733868	0.0732456	2.13438	SYNE1//PIGK//COL4A3BP//LPCAT3//ALG3//ZMPSTE24//RTN3//SEC63//RNF13//UBE2J2//DLG1//ACSL1//SACM1L//SCFD1//ICMT//C8ORF83//KTN1//ASPH//PNPLA8//ERGIC2//CYP39A1//PTPLAD1//PLA2G4A//BCAP29//SERINC1//ELOVL5//RPN1//VAMP7//HSP90B1//RNF103//TMX1//LASS5//ORMDL1//SEC24D//FKBP8//TRDN//TMEM38B
GO:0005789	endoplasmic reticulum membrane	Cellular component	36	653	603	16589	1.51667	0.00869998	0.0851941	2.06048	RPN1//PIGK//SACM1L//FKBP8//ASPH//TRDN//TMEM38B//COL4A3BP//LPCAT3//ALG3//ZMPSTE24//RTN3//SEC63//RNF13//UBE2J2//DLG1//ACSL1//SCFD1//ICMT//C8ORF83//KTN1//PNPLA8//ERGIC2//CYP39A1//PTPLAD1//PLA2G4A//BCAP29//SERINC1//ELOVL5//VAMP7//HSP90B1//RNF103//TMX1//LASS5//ORMDL1//SEC24D
GO:0044448	cell cortex part	Cellular component	7	65	603	16589	2.9627	0.00909592	0.0874219	2.04115	SEPT2//EXOC1//EXOC4//SEPT10//SEPT6//SEPT11//SEPT7
GO:0010008	endosome membrane	Cellular component	17	250	603	16589	1.87073	0.0100993	0.0936912	1.99571	SNX6//RAB5A//RNF13//SLC9A9//VPS24//ARL8B//VAMP7//VPS4B//SCAMP1//DIO3//GGA1//LAMP1//VPS53//RAB22A//KIF13A//UBE2D3//VPS26A
GO:0005625	soluble fraction	Cellular component	21	332	603	16589	1.74014	0.0101093	0.0936912	1.99528	CRYZ//CTSB//STX2//RAB3GAP1//ARFIP2//RAB3GAP2//GRK5//GPX3//ANXA2//IDH1//KARS//MAP1B//ME1//PRKAR2A//PRKAR2B//AS3MT//PTPN12//PYGB//QDPR//CCL25//PARG
GO:0042588	zymogen granule	Cellular component	3	13	603	16589	6.34864	0.0104068	0.0946602	1.98268	TMED2//RAB5A//PLA2G4A
GO:0005912	adherens junction	Cellular component	12	154	603	16589	2.1437	0.0105786	0.0946602	1.97557	CTNNA1//NEXN//AATF//ITGB1//NEDD9//LIMA1//RFWD2//CALD1//SYNM//AHI1//VEZT//PTPRK
GO:0044440	endosomal part	Cellular component	17	252	603	16589	1.85589	0.0108739	0.095653	1.96362	DIO3//GGA1//LAMP1//VPS53//RAB22A//RAB5A//KIF13A//UBE2D3//VPS4B//VPS26A//SNX6//RNF13//SLC9A9//VPS24//ARL8B//VAMP7//SCAMP1
GO:0044432	endoplasmic reticulum part	Cellular component	39	736	603	16589	1.45777	0.0119699	0.10354	1.92191	OLFM1//SUMF1//HSP90B1//TXNDC5//PIGK//COL4A3BP//LPCAT3//ALG3//ZMPSTE24//RTN3//SEC63//RNF13//UBE2J2//DLG1//ACSL1//SACM1L//SCFD1//ICMT//C8ORF83//KTN1//ASPH//PNPLA8//ERGIC2//CYP39A1//PTPLAD1//PLA2G4A//BCAP29//SERINC1//ELOVL5//RPN1//VAMP7//RNF103//TMX1//LASS5//ORMDL1//SEC24D//FKBP8//TRDN//TMEM38B
GO:0000151	ubiquitin ligase complex	Cellular component	11	139	603	16589	2.17711	0.0126151	0.106209	1.89911	BRCC3//ANAPC4//ANAPC5//CDC23//USP33//BRCA1//CUL2//ARIH1//CAND1//FBXO11//BRAP
GO:0043234	protein complex	Cellular component	125	2856	603	16589	1.20408	0.0128419	0.106209	1.89137	TBL1X//NRIP1//CIR1//SEPT2//EXOC1//EXOC4//ARIH1//CAND1//BRCA1//BRCC3//FBXO11//BRAP//PPP2R2A//SHOC2//PPP1R15B//C1D//THOC1//NSL1//MIS12//PSMD5//TRIP12//SEPT6//NUP133//SEPT7//BLOC1S2//SYNM//VEZT//C7//ITGA6//ITGA7//ITGB1//NUP205//KPNA1//IPO5//PRIM2//RPA1//POLR2I//C19ORF2//POLR3F//RBM14//FOXD3//HOXA9//HOXA10//TAF9B//TAF2//ANAPC4//ANAPC5//CDC23//NDUFS1//UQCRC1//COPB2//NCBP2//EIF3A//MAPRE2//CAMSAP1L1//ST…
GO:0030663	COPI coated vesicle membrane	Cellular component	3	14	603	16589	5.89517	0.0128924	0.106209	1.88967	COPB2//TMED2//GOLGA5
GO:0032154	cleavage furrow	Cellular component	4	26	603	16589	4.23243	0.0136786	0.110925	1.86396	SEPT6//ITGB1//SEPT2//SEPT7
GO:0030529	ribonucleoprotein complex	Cellular component	29	517	603	16589	1.54316	0.0140653	0.111451	1.85185	BTBD1//PNRC2//DCP1A//CPEB1//SLU7//MRPS31//MRPS27//HNRNPM//RBM28//API5//MRPL1//SRP54//HNRNPR//HNRNPD//HNRNPF//HNRNPH3//HNRNPU//MBNL1//RPL7L1//RBM3//SND1//NUFIP2//CWC27//SKIV2L2//RBM14//KRR1//NCL//LARP6//BRCA1
GO:0044427	chromosomal part	Cellular component	26	451	603	16589	1.58599	0.014173	0.111451	1.84854	NSL1//MIS12//STAG1//CTCF//STAG2//SMC3//SEPT6//SEPT2//NUP133//SEPT7//SUV420H1//XRCC5//KAT5//MSL3//ESCO1//WAPAL//TMPO//PARG//SHPRH//KDM1A//HDAC2//MEF2A//TOP2B//SUZ12//PRIM2//RPA1
GO:0000267	cell fraction	Cellular component	53	1078	603	16589	1.35257	0.0152878	0.118423	1.81566	ZMPSTE24//CYSLTR1//LYVE1//EMP1//SYNM//ICMT//TSPAN12//LEMD3//SLC17A5//KTN1//LAMP1//MAN1A1//PNPLA8//PLA2G4A//SYTL2//PPT1//PRKAR2A//PRKAR2B//PTPRN//C16ORF70//SLC38A1//TMX1//CRYZ//CTSB//STX2//RAB3GAP1//ARFIP2//RAB3GAP2//GRK5//GPX3//ANXA2//IDH1//KARS//MAP1B//ME1//AS3MT//PTPN12//PYGB//QDPR//CCL25//PARG//TMED2//DTNA//ACSL1//CYP39A1//HSPA13//HSP90B1//USO1//LASS5//LGI3//EPS8//SEPT2//RPN1
GO:0000775	chromosome, centromeric region	Cellular component	11	145	603	16589	2.08702	0.0168529	0.128627	1.77333	NSL1//MIS12//SEPT6//SEPT2//NUP133//SEPT7//SUV420H1//STAG1//CTCF//STAG2//SMC3
GO:0005637	nuclear inner membrane	Cellular component	4	28	603	16589	3.93011	0.0176971	0.129363	1.7521	LEMD3//RNF13//TMPO//TMEM43
GO:0032153	cell division site	Cellular component	4	28	603	16589	3.93011	0.0176971	0.129363	1.7521	SEPT6//ITGB1//SEPT2//SEPT7
GO:0032155	cell division site part	Cellular component	4	28	603	16589	3.93011	0.0176971	0.129363	1.7521	SEPT6//ITGB1//SEPT2//SEPT7
GO:0005635	nuclear envelope	Cellular component	16	248	603	16589	1.77489	0.0193786	0.13806	1.71268	RNF13//LEMD3//TMPO//TMEM43//SYNE1//NUP205//KPNA1//IPO5//NUP133//WDR3//MYO6//TMEM38B//PTGDS//TAGLN2//LASS5//MTMR6
GO:0001725	stress fiber	Cellular component	4	29	603	16589	3.79459	0.0199538	0.13806	1.69997	LIMA1//SEPT11//TPM3//SEPT7
GO:0005782	peroxisomal matrix	Cellular component	4	29	603	16589	3.79459	0.0199538	0.13806	1.69997	IDH1//CROT//SCP2//AGPS
GO:0031907	microbody lumen	Cellular component	4	29	603	16589	3.79459	0.0199538	0.13806	1.69997	IDH1//CROT//SCP2//AGPS
GO:0031965	nuclear membrane	Cellular component	11	149	603	16589	2.031	0.0202169	0.13806	1.69429	RNF13//LEMD3//TMPO//TMEM43//SYNE1//WDR3//MYO6//TMEM38B//PTGDS//TAGLN2//LASS5
GO:0016585	chromatin remodeling complex	Cellular component	8	94	603	16589	2.34134	0.0210245	0.141069	1.67728	TBL1X//NRIP1//CIR1//ACTL6A//HDAC2//SMARCA1//PHF10//TOP2B
GO:0000323	lytic vacuole	Cellular component	17	272	603	16589	1.71942	0.0214772	0.141069	1.66802	CTSB//CTSL1//CTSO//GALC//GLB1//GNS//LAMP1//EPDR1//PPT1//RAB7A//VPS4B//RNF13//SLC15A4//SLC17A5//ARL8B//VAMP7//TXNDC5
GO:0005764	lysosome	Cellular component	17	272	603	16589	1.71942	0.0214772	0.141069	1.66802	RNF13//SLC15A4//SLC17A5//LAMP1//ARL8B//VAMP7//TXNDC5//CTSB//CTSL1//CTSO//GALC//GLB1//GNS//EPDR1//PPT1//RAB7A//VPS4B
GO:0005694	chromosome	Cellular component	29	536	603	16589	1.48846	0.0217447	0.141069	1.66265	RPA1//CTCF//BRCA1//NSL1//MIS12//STAG1//STAG2//SMC3//SEPT6//SEPT2//NUP133//SEPT7//SUV420H1//XRCC5//KAT5//MSL3//ESCO1//WAPAL//TMPO//PARG//SHPRH//KDM1A//HDAC2//MEF2A//TOP2B//SUZ12//PRIM2//SSRP1//SETDB2
GO:0030137	COPI-coated vesicle	Cellular component	3	17	603	16589	4.85484	0.0222189	0.141648	1.65328	COPB2//TMED2//GOLGA5
GO:0000932	cytoplasmic mRNA processing body	Cellular component	4	30	603	16589	3.6681	0.0223799	0.141648	1.65014	BTBD1//PNRC2//DCP1A//CPEB1
GO:0070161	anchoring junction	Cellular component	12	172	603	16589	1.91936	0.0233792	0.14619	1.63117	SYNM//AHI1//VEZT//PTPRK//CTNNA1//NEXN//AATF//ITGB1//NEDD9//LIMA1//RFWD2//CALD1
GO:0030662	coated vesicle membrane	Cellular component	9	115	603	16589	2.15302	0.024325	0.149767	1.61395	COPB2//SEC23IP//SEC24D//TMED2//GOLGA5//DAB2//MYO6//AP3B1//C16ORF70
GO:0000779	condensed chromosome, centromeric region	Cellular component	7	79	603	16589	2.43766	0.0246206	0.149767	1.6087	NSL1//MIS12//SEPT6//SEPT2//NUP133//SEPT7//SUV420H1
GO:0032432	actin filament bundle	Cellular component	4	31	603	16589	3.54978	0.0249779	0.149767	1.60244	LIMA1//SEPT11//TPM3//SEPT7
GO:0000785	chromatin	Cellular component	15	235	603	16589	1.75601	0.0251054	0.149767	1.60023	SHPRH//KDM1A//HDAC2//MEF2A//TOP2B//SUZ12//STAG1//KAT5//STAG2//MSL3//ESCO1//WAPAL//TMPO//PARG//SMC3
GO:0071013	catalytic step 2 spliceosome	Cellular component	7	80	603	16589	2.40719	0.0261686	0.154335	1.58222	HNRNPR//CWC27//SLU7//SKIV2L2//HNRNPF//HNRNPU//HNRNPM
GO:0044451	nucleoplasm part	Cellular component	36	708	603	16589	1.39885	0.0267818	0.156177	1.57216	TBL1X//NRIP1//CIR1//POLR2I//C19ORF2//POLR3F//RBM14//FOXD3//HOXA9//HOXA10//TAF9B//TAF2//HDAC2//MYO6//CDC73//CTR9//DAPK3//UBN1//RPA1//SLU7//SFRS18//RFWD2//SRP54//RNF34//PIAS1//THOC1//C1D//ZNF350//INTS3//KAT5//AEBP2//SUZ12//ACTL6A//HNRNPM//NONO//MSL3
GO:0031967	organelle envelope	Cellular component	36	710	603	16589	1.39491	0.0277771	0.160181	1.55631	NUP205//SYNE1//LEMD3//NUP133//TMPO//MTMR6//RNF13//TMEM43//KPNA1//IPO5//FKBP8//MAOB//ACSL1//SYNJ2BP//SLC25A17//AFG3L2//ABCB10//GOT2//ACAT1//NDUFS1//PDK4//PRKAR2B//ABCD3//MOSC1//UQCRC1//SLC25A20//COQ10B//CHCHD4//PNPT1//WDR3//MYO6//TMEM38B//PTGDS//TAGLN2//LASS5//SFXN4
GO:0014069	postsynaptic density	Cellular component	7	83	603	16589	2.32019	0.0312074	0.177985	1.50574	DLG1//EPS8//IFNGR1//MAP1B//EXOC4//CPEB1//AXIN2
GO:0016363	nuclear matrix	Cellular component	6	66	603	16589	2.50098	0.032448	0.183049	1.48881	HNRNPM//NONO//ZNF350//ATXN7//SMC3//THOC1
GO:0031252	cell leading edge	Cellular component	12	181	603	16589	1.82392	0.0329519	0.183893	1.48212	LAYN//ARFIP2//ITGB1//MYO6//RAB5A//MTSS1//CTNNA1//SWAP70//NEDD9//PIK3CA//WASL//PTPRK
GO:0042641	actomyosin	Cellular component	4	34	603	16589	3.23656	0.0338249	0.185069	1.47076	LIMA1//SEPT11//TPM3//SEPT7
GO:0031975	envelope	Cellular component	36	722	603	16589	1.37173	0.0343682	0.185069	1.46384	NUP205//SYNE1//LEMD3//NUP133//TMPO//MTMR6//RNF13//TMEM43//KPNA1//IPO5//FKBP8//MAOB//ACSL1//SYNJ2BP//SLC25A17//AFG3L2//ABCB10//GOT2//ACAT1//NDUFS1//PDK4//PRKAR2B//ABCD3//MOSC1//UQCRC1//SLC25A20//COQ10B//CHCHD4//PNPT1//WDR3//MYO6//TMEM38B//PTGDS//TAGLN2//LASS5//SFXN4
GO:0031519	PcG protein complex	Cellular component	3	20	603	16589	4.12662	0.0343805	0.185069	1.46369	AEBP2//SUZ12//HDAC2
GO:0031902	late endosome membrane	Cellular component	6	67	603	16589	2.46365	0.034589	0.185069	1.46106	RNF13//SLC9A9//VPS24//ARL8B//VAMP7//VPS4B
GO:0016607	nuclear speck	Cellular component	9	125	603	16589	1.98078	0.038677	0.202235	1.41255	SLU7//SFRS18//RFWD2//SRP54//RNF34//PIAS1//CIR1//CTR9//THOC1
GO:0000795	synaptonemal complex	Cellular component	3	21	603	16589	3.93011	0.0390576	0.202235	1.40829	SMC3//WAPAL//TOP2B
GO:0070603	SWI/SNF-type complex	Cellular component	3	21	603	16589	3.93011	0.0390576	0.202235	1.40829	ACTL6A//PHF10//TOP2B
GO:0016604	nuclear body	Cellular component	14	228	603	16589	1.68926	0.039356	0.202235	1.40499	DAPK3//UBN1//RPA1//SLU7//SFRS18//RFWD2//SRP54//RNF34//PIAS1//CIR1//CTR9//THOC1//HNRNPM//NONO
GO:0005801	cis-Golgi network	Cellular component	3	22	603	16589	3.75147	0.0440399	0.224085	1.35615	SCFD1//COG3//GOLGA5
GO:0044454	nuclear chromosome part	Cellular component	11	171	603	16589	1.7697	0.0479878	0.241555	1.31887	SUV420H1//XRCC5//KDM1A//HDAC2//MEF2A//WAPAL//TOP2B//SMC3//SUZ12//PRIM2//RPA1
GO:0005952	cAMP-dependent protein kinase complex	Cellular component	2	10	603	16589	5.50216	0.0489197	0.241555	1.31052	PRKAR2A//PRKAR2B
GO:0017119	Golgi transport complex	Cellular component	2	10	603	16589	5.50216	0.0489197	0.241555	1.31052	SCFD1//COG3
GO:0034399	nuclear periphery	Cellular component	6	73	603	16589	2.26116	0.049335	0.241555	1.30685	HNRNPM//NONO//ZNF350//ATXN7//SMC3//THOC1

## Sheet: CC up
#Column "GO.ID" stands for the ID of gene ontology term
#Column "Term" stands for the name of gene ontology term
#Column "Ontology" stands for the ontology of GOID belongs to
#Column "Count" stands for the number of DE genes associated with the listed GOID
#Column "Pop.Hits" stands for the number of background population genes associated with the listed GOID
#Column "List.Total" stands for the total number of DE genes
#Column "Pop.Total" stands for the total number of background population genes
#Column "Fold.Enrichment" stands for the Fold Enrichment value of the GOID, it equals (Count/Pop.Hits)/(List.Total/Pop.Total)
#Column "Pvalue" stands for the significance testing value of the GOID
#Column "FDR" stands for the false discovery rate of the GOID, using Benjamini & Hochberg (1995) method
#Column "Enrichment.Score" stands for the Enrichment Score value of the GOID, it equals (-log10(Pvalue))
#Column "GENES" stands for the DE genes associated with the GOID
GO.ID	Term	Ontology	Count	Pop.Hits	List.Total	Pop.Total	Fold.Enrichment	Pvalue	FDR	Enrichment.Score	GENES
GO:0005886	plasma membrane	Cellular component	71	4043	214	16589	1.36132	0.00215524	0.426375	2.66651	PTPRJ//MUC12//LTB4R//EFNA4//FOLR1//CXCR3//GRM2//HPN//HTR6//IL15//MUSK//PODXL//GPRC5C//SPN//UPK2//SLC22A14//NCR2//CACNA1G//TJP2//DAG1//SHROOM2//CLDN16//CLDN19//PTK2//TNS3//KCNC2//CLEC7A//UPK1A//SLC22A18//IFI30//CTBP2//SNCA//SYN3//COLQ//PICK1//PCSK9//SIGLEC14//ARL4C//CDH18//CORIN//LILRB1//RASGRP4//SLC24A4//TMEM150A//OR9A4//ADCY4//HTR3D//OR8B12//PHLDA1//MGRN1//PRND//ALPL//OXGR1//GPR162//PALM3//GFRAL…
GO:0071944	cell periphery	Cellular component	71	4101	214	16589	1.34207	0.00316146	0.426375	2.50011	SIGLEC14//ARL4C//CDH18//IFI30//CLDN16//CORIN//LILRB1//UPK1A//RASGRP4//SLC24A4//LTB4R//TMEM150A//OR9A4//CLDN19//DAG1//EFNA4//ADCY4//HTR3D//OR8B12//PHLDA1//MGRN1//FOLR1//PRND//ALPL//OXGR1//GPR162//CXCR3//GRM2//HTR6//PALM3//SHROOM2//GFRAL//LOC402778//OR2A2//MUSK//SLC22A18//SERPINE1//PODXL//TREM2//SLC41A3//GPRC5C//CD177//PTK2//BAI2//PTPRJ//RASGRF1//SNCA//SPN//UPK2//C1ORF116//SLC44A4//C6ORF25//OR3A3//…
GO:0031012	extracellular matrix	Cellular component	12	371	214	16589	2.50734	0.00324783	0.426375	2.48841	COL11A2//POSTN//ADAMTS14//ACAN//SERPINA1//DAG1//SPN//COLQ//SNCA//SERPINE1//HSD17B12//PRSS2
GO:0005576	extracellular region	Cellular component	41	2072	214	16589	1.53391	0.00328613	0.426375	2.48332	COL11A2//POSTN//ADAMTS14//ACAN//SERPINA1//DAG1//SPN//COLQ//CFHR3//DEFA3//AGRP//ALPL//PCSK9//BMP10//IL15//SERPINE1//PRSS2//RBP4//HSD17B12//SNCA//IFI30//NXPH4//IL17RE//ITLN2//CST6//GPHA2//EFNA4//FOLR1//DEFB121//DEFB128//GNRH2//KLK3//MUC7//PF4V1//TREM2//FAM3A//SCG5//GALP//DMKN//KLK4//FGF19
GO:0030175	filopodium	Cellular component	3	35	214	16589	6.64446	0.0102256	1	1.99031	ARL4C//DAG1//PODXL
GO:0044420	extracellular matrix part	Cellular component	5	115	214	16589	3.37038	0.0166793	1	1.77782	COL11A2//DAG1//SPN//COLQ//SNCA
GO:0005923	tight junction	Cellular component	4	78	214	16589	3.97532	0.0182876	1	1.73784	CLDN16//CLDN19//SHROOM2//TJP2
GO:0070160	occluding junction	Cellular component	4	78	214	16589	3.97532	0.0182876	1	1.73784	CLDN16//CLDN19//SHROOM2//TJP2
GO:0005578	proteinaceous extracellular matrix	Cellular component	9	312	214	16589	2.23612	0.0202172	1	1.69428	COL11A2//DAG1//SPN//COLQ//SNCA//POSTN//ADAMTS14//ACAN//SERPINA1
GO:0030054	cell junction	Cellular component	14	590	214	16589	1.83943	0.021076	1	1.67621	PTPRJ//TJP2//DAG1//SHROOM2//CLDN16//CLDN19//PTK2//TNS3//IFI30//CTBP2//SNCA//SYN3//COLQ//PICK1
GO:0044425	membrane part	Cellular component	95	6251	214	16589	1.1781	0.025332	1	1.59633	PTPRJ//SIGLEC14//CDH18//CLDN16//CORIN//CEACAM3//LILRB1//KDELR3//UPK1A//SLC24A4//TMEM132E//TMEM150A//OR9A4//LRRC15//IL17RE//CLDN19//DAG1//DHCR24//ADCY4//HTR3D//SPNS3//FAAH//OR8B12//ALPL//FUT3//TMEM146//HAVCR1//OXGR1//GPR162//HSD11B1//TMEM119//KCNC2//SLC22A25//GFRAL//TMEM8C//LOC402778//OR2A2//ATP2A3//SLC22A18//HSD17B12//TREM2//C10ORF26//SLC41A3//TMEM132A//DOLPP1//BAI2//PLEKHB1//CLEC7A//ZDHHC14//RNF…
GO:0043296	apical junction complex	Cellular component	4	89	214	16589	3.48399	0.0280907	1	1.55144	CLDN16//CLDN19//SHROOM2//TJP2
GO:0031225	anchored to membrane	Cellular component	5	133	214	16589	2.91424	0.0290787	1	1.53642	EFNA4//FOLR1//PRND//ALPL//CD177
GO:0070603	SWI/SNF-type complex	Cellular component	2	21	214	16589	7.38273	0.0296109	1	1.52855	ARID1B//DPF1
GO:0016327	apicolateral plasma membrane	Cellular component	4	92	214	16589	3.37038	0.0312143	1	1.50565	CLDN16//CLDN19//SHROOM2//TJP2
GO:0044421	extracellular region part	Cellular component	20	1014	214	16589	1.52897	0.0387451	1	1.41178	COL11A2//POSTN//ADAMTS14//ACAN//SERPINA1//DAG1//SPN//COLQ//CFHR3//DEFA3//AGRP//ALPL//PCSK9//BMP10//IL15//SERPINE1//PRSS2//RBP4//HSD17B12//SNCA
GO:0031091	platelet alpha granule	Cellular component	3	59	214	16589	3.94163	0.0406064	1	1.39141	SNCA//SERPINE1//SERPINA1
GO:0031224	intrinsic to membrane	Cellular component	82	5403	214	16589	1.17648	0.0429108	1	1.36743	SIGLEC14//CDH18//CLDN16//CORIN//CEACAM3//LILRB1//KDELR3//UPK1A//SLC24A4//TMEM132E//TMEM150A//OR9A4//LRRC15//IL17RE//CLDN19//DAG1//DHCR24//ADCY4//HTR3D//SPNS3//FAAH//OR8B12//ALPL//FUT3//TMEM146//HAVCR1//OXGR1//GPR162//HSD11B1//TMEM119//KCNC2//SLC22A25//GFRAL//TMEM8C//LOC402778//OR2A2//ATP2A3//SLC22A18//HSD17B12//TREM2//C10ORF26//SLC41A3//TMEM132A//DOLPP1//BAI2//PLEKHB1//CLEC7A//ZDHHC14//RNF122//TM…
GO:0005912	adherens junction	Cellular component	5	154	214	16589	2.51684	0.0494608	1	1.30574	DAG1//SHROOM2//PTK2//TNS3//TJP2
