# Supplementary material for: Aberrantly Expressed lncRNAs in Primary Varicose Great Saphenous Veins
Source: PLoS One. 2014 Jan 31;9(1):e86156. doi: 10.1371/journal.pone.0086156 (PMC3908920; doi:10.1371/journal.pone.0086156)
Supplement: Table S5 — Molecular Functions. (XLS) [file pone.0086156.s005.xls]

## Sheet: MF down
#Column "GO.ID" stands for the ID of gene ontology term
#Column "Term" stands for the name of gene ontology term
#Column "Ontology" stands for the ontology of GOID belongs to
#Column "Count" stands for the number of DE genes associated with the listed GOID
#Column "Pop.Hits" stands for the number of background population genes associated with the listed GOID
#Column "List.Total" stands for the total number of DE genes
#Column "Pop.Total" stands for the total number of background population genes
#Column "Fold.Enrichment" stands for the Fold Enrichment value of the GOID, it equals (Count/Pop.Hits)/(List.Total/Pop.Total)
#Column "Pvalue" stands for the significance testing value of the GOID
#Column "FDR" stands for the false discovery rate of the GOID, using Benjamini & Hochberg (1995) method
#Column "Enrichment.Score" stands for the Enrichment Score value of the GOID, it equals (-log10(Pvalue))
#Column "GENES" stands for the DE genes associated with the GOID
GO.ID	Term	Ontology	Count	Pop.Hits	List.Total	Pop.Total	Fold.Enrichment	Pvalue	FDR	Enrichment.Score	GENES
GO:0005488	binding	Molecular function	514	11951	584	15273	1.12479	3.73012e-10	3.30116e-07	9.42828	DNAJA2//AFG3L2//SEC63//HSPA9//HSP90AB1//HSP90B1//DNAJC7//C19ORF2//KARS//TRNT1//ACBD3//STX2//HNRNPR//ABCA10//ABCA9//ABCA8//RBM14//HBS1L//SLC27A4//DDX52//CHUK//UBE2J2//NEK7//CRY1//SEPT10//DAPK3//DCK//EIF2S3//ACSL1//RHOBTB3//NCBP2//SEPT6//HARS2//ABCB10//SKIV2L2//GTPBP4//LEMD3//SHPRH//ARL5A//EIF2AK1//GCLC//HTATSF1//GRK5//OLA1//NME7//HARS//HNRNPD//HNRNPF//HNRNPH3//HNRNPU//JAK1//KIF2A//MAT2A//MYO6//HNR…
GO:0005515	protein binding	Molecular function	329	7067	584	15273	1.21751	4.23519e-07	0.000187407	6.37313	DNAJA2//AFG3L2//SEC63//HSPA9//HSP90AB1//HSP90B1//DNAJC7//C19ORF2//STX2//USP33//ARHGEF12//DMD//SYNE1//TMPO//TBL1X//TBCE//FMNL2//CNN3//GSN//IPP//MAP1B//MYO6//KLHL5//SNTG2//TPM3//CALD1//WASL//WDR1//RBM14//GOLGA5//CTNNA1//LIMA1//NEXN//MTSS1//TRDN//CXCL1//NRIP1//NPTN//IFNAR1//IFNGR1//IL3RA//KHDRBS1//CRK//EPS8//GTF2I//AKAP7//GRK5//TOP2B//FGF18//FGF7//FAM3C//CMTM6//JAK1//PDPK1//SYTL2//CCL25//IPO5//PTPRK…
GO:0003824	catalytic activity	Molecular function	254	5265	584	15273	1.26167	2.54343e-06	0.000750313	5.59458	TMX1//ALG3//PDK4//PNPT1//DIMT1L//ATP6V1B2//HBS1L//EIF2S3//GTPBP4//GNB2//ARL8B//RAB22A//RAB5A//RAP1B//SRP54//RAB7A//SLU7//PIGK//CTSB//CTSL1//CTSO//USP33//USP13//USP15//ALDH1A1//CWC27//FKBP8//PPIL4//VPS4B//KIF2A//MYO6//KIF13A//SMC3//HP//HPR//C1S//ICMT//PAPD5//PRIM2//POLR3F//POLR2I//POLR1E//CRY1//TOP2B//PARP2//PARP6//NDUFS1//CRYZ//RCL1//RTCD1//UGP2//ACAT1//XRCC5//ABCA8//ABCB10//ABCD3//AHCYL1//ADH1C/…
GO:0003723	RNA binding	Molecular function	56	808	584	15273	1.81254	1.13627e-05	0.002514	4.94452	KARS//TRNT1//NCBP2//EIF4G3//STAU2//MBNL1//HNRNPF//TSN//CRYZ//EIF2S3//TRMT6//EIF3A//HBS1L//TCEA1//SRP54//SLU7//MBNL2//HNRNPR//RBM14//C1D//KHDRBS1//DDX52//RPP14//KRR1//TTC14//DIMT1L//HTATSF1//HNRNPD//HNRNPH3//HNRNPU//HNRNPM//NCL//NONO//PUS7//RBM28//LARP6//NUFIP2//DDX55//RBM3//CPEB1//MRPL1//UPF3B//BRCA1//HSP90B1//CSDE1//DDX50//SLTM//DDX59//PUS3//RPUSD4//PPIL4//RTCD1//PNPT1//KIAA0430//PUM1//THOC1
GO:0000166	nucleotide binding	Molecular function	122	2255	584	15273	1.4149	2.9744e-05	0.00526469	4.5266	DNAJA2//ABCA10//ABCA9//ABCA8//AFG3L2//DDX52//CHUK//UBE2J2//NEK7//DAPK3//DCK//ACSL1//RHOBTB3//FASTKD2//SWAP70//HARS2//ABCB10//SKIV2L2//SHPRH//EIF2AK1//GCLC//GRK5//OLA1//NME7//HARS//HNRNPU//HSPA9//HSP90AB1//JAK1//KARS//KIF2A//MAT2A//MYO6//PNPLA8//TRNT1//PRKAG2//PDK4//PDPK1//ATP6V1B2//PIK3C3//PIK3CA//PANK1//IARS2//PKN2//PTK6//DDX55//ABCD3//RRM1//KIF13A//SMARCA1//HSPA13//TARS//TOP2B//HSP90B1//UBE2D3/…
GO:0016874	ligase activity	Molecular function	34	456	584	15273	1.94996	0.000162461	0.0239629	3.78925	RCL1//RTCD1//GCLC//ACSL1//HARS2//HARS//IARS2//KARS//TARS//RNF13//UBE2J2//FBXL2//MYLIP//ANAPC4//ANAPC5//RFWD2//BRCA1//UBE2D3//RNF103//FBXO11//BRAP//FBXO30//CDC23//TRIP12//KIAA0317//ARIH1//RNF14//PIAS1//KIAA0776//SLC27A4//SHPRH//NFX1//PJA1//RNF34
GO:0004030	aldehyde dehydrogenase [NAD(P)+] activity	Molecular function	4	11	584	15273	9.50996	0.000563267	0.059943	3.24929	ALDH1A1//ALDH2//ALDH1A3//ALDH9A1
GO:0043531	ADP binding	Molecular function	5	19	584	15273	6.88221	0.00059799	0.059943	3.22331	GCLC//GLUD2//ME1//MYO6//PRKAG2
GO:0019787	small conjugating protein ligase activity	Molecular function	20	232	584	15273	2.25452	0.00060959	0.059943	3.21496	RNF13//UBE2J2//FBXL2//MYLIP//ANAPC4//ANAPC5//RFWD2//BRCA1//UBE2D3//RNF103//FBXO11//BRAP//FBXO30//CDC23//TRIP12//KIAA0317//PIAS1//KIAA0776//ARIH1//RNF14
GO:0005083	small GTPase regulator activity	Molecular function	23	292	584	15273	2.05995	0.000869236	0.0769274	3.06086	IQSEC1//ARHGEF12//SOS2//ARHGEF5//GDI2//RAB3GAP1//TBC1D22A//TBC1D23//TBC1D15//ALDH1A1//NF1//ERRFI1//ARHGAP10//ARHGAP29//ARFGAP3//RHOBTB3//DENND5A//ANXA2//SYTL2//GOLGA5//MAP4K3//KRIT1//WASL
GO:0016881	acid-amino acid ligase activity	Molecular function	21	265	584	15273	2.07245	0.00132942	0.103027	2.87634	GCLC//RNF13//UBE2J2//FBXL2//MYLIP//ANAPC4//ANAPC5//RFWD2//BRCA1//UBE2D3//RNF103//FBXO11//BRAP//FBXO30//CDC23//TRIP12//KIAA0317//ARIH1//RNF14//PIAS1//KIAA0776
GO:0017137	Rab GTPase binding	Molecular function	6	33	584	15273	4.75498	0.00139698	0.103027	2.85481	RHOBTB3//RAB3GAP1//DENND5A//ANXA2//SYTL2//GOLGA5
GO:0050681	androgen receptor binding	Molecular function	6	35	584	15273	4.48327	0.00191907	0.130644	2.71691	KAT5//KDM1A//BRCA1//NRIP1//PIAS1//RNF14
GO:0048037	cofactor binding	Molecular function	20	257	584	15273	2.03521	0.00212313	0.134212	2.67302	ACBD3//TYW1B//PROSC//GOT2//SCLY//CCBL2//PYGB//MOSC1//KDM1A//MAOB//AGPS//IDH1//ME1//GCLC//ACAT1//HIBADH//ALDH9A1//CRYZ//ALDH1A3//UBA5
GO:0019003	GDP binding	Molecular function	5	26	584	15273	5.02931	0.0027116	0.154533	2.56677	ARL8B//RAB5A//RAP1B//SRP54//RAB7A
GO:0030695	GTPase regulator activity	Molecular function	30	456	584	15273	1.72055	0.00279381	0.154533	2.5538	MAP4K3//KRIT1//WASL//ARHGEF12//SOS2//ARHGEF5//IQSEC1//GDI2//IPO5//RAB3GAP1//ELMOD2//TBC1D22A//RAB3GAP2//GPSM2//PTPLAD1//RGS10//TBC1D15//ARHGAP10//AXIN2//ARHGAP29//TBC1D23//ALDH1A1//NF1//ERRFI1//ARFGAP3//RHOBTB3//DENND5A//ANXA2//SYTL2//GOLGA5
GO:0032553	ribonucleotide binding	Molecular function	93	1858	584	15273	1.30903	0.00366479	0.177202	2.43595	DNAJA2//ABCA10//ABCA9//ABCA8//AFG3L2//DDX52//CHUK//UBE2J2//NEK7//DAPK3//DCK//ACSL1//RHOBTB3//FASTKD2//SWAP70//HARS2//ABCB10//SKIV2L2//SHPRH//EIF2AK1//GCLC//GRK5//OLA1//NME7//HARS//HNRNPU//HSPA9//HSP90AB1//JAK1//KARS//KIF2A//MAT2A//MYO6//PNPLA8//TRNT1//PRKAG2//PDK4//PDPK1//ATP6V1B2//PIK3C3//PIK3CA//PANK1//IARS2//PKN2//PTK6//DDX55//ABCD3//RRM1//KIF13A//SMARCA1//HSPA13//TARS//TOP2B//HSP90B1//UBE2D3/…
GO:0032555	purine ribonucleotide binding	Molecular function	93	1858	584	15273	1.30903	0.00366479	0.177202	2.43595	DNAJA2//ABCA10//ABCA9//ABCA8//AFG3L2//DDX52//CHUK//UBE2J2//NEK7//DAPK3//DCK//ACSL1//RHOBTB3//FASTKD2//SWAP70//HARS2//ABCB10//SKIV2L2//SHPRH//EIF2AK1//GCLC//GRK5//OLA1//NME7//HARS//HNRNPU//HSPA9//HSP90AB1//JAK1//KARS//KIF2A//MAT2A//MYO6//PNPLA8//TRNT1//PRKAG2//PDK4//PDPK1//ATP6V1B2//PIK3C3//PIK3CA//PANK1//IARS2//PKN2//PTK6//DDX55//ABCD3//RRM1//KIF13A//SMARCA1//HSPA13//TARS//TOP2B//HSP90B1//UBE2D3/…
GO:0016866	intramolecular transferase activity	Molecular function	5	28	584	15273	4.67007	0.00380435	0.177202	2.41972	PGM1//PGM2//PUS7//PUS3//RPUSD4
GO:0060589	nucleoside-triphosphatase regulator activity	Molecular function	30	468	584	15273	1.67644	0.00407255	0.18021	2.39013	MAP4K3//KRIT1//WASL//ARHGEF12//SOS2//ARHGEF5//IQSEC1//GDI2//IPO5//RAB3GAP1//ELMOD2//TBC1D22A//RAB3GAP2//GPSM2//PTPLAD1//RGS10//TBC1D15//ARHGAP10//AXIN2//ARHGAP29//TBC1D23//ALDH1A1//NF1//ERRFI1//ARFGAP3//RHOBTB3//DENND5A//ANXA2//SYTL2//GOLGA5
GO:0017076	purine nucleotide binding	Molecular function	93	1870	584	15273	1.30063	0.00439977	0.181016	2.35657	DNAJA2//ABCA10//ABCA9//ABCA8//AFG3L2//DDX52//CHUK//UBE2J2//NEK7//DAPK3//DCK//ACSL1//RHOBTB3//FASTKD2//SWAP70//HARS2//ABCB10//SKIV2L2//SHPRH//EIF2AK1//GCLC//GRK5//OLA1//NME7//HARS//HNRNPU//HSPA9//HSP90AB1//JAK1//KARS//KIF2A//MAT2A//MYO6//PNPLA8//TRNT1//PRKAG2//PDK4//PDPK1//ATP6V1B2//PIK3C3//PIK3CA//PANK1//IARS2//PKN2//PTK6//DDX55//ABCD3//RRM1//KIF13A//SMARCA1//HSPA13//TARS//TOP2B//HSP90B1//UBE2D3/…
GO:0016879	ligase activity, forming carbon-nitrogen bonds	Molecular function	21	296	584	15273	1.85541	0.00495726	0.181016	2.30476	GCLC//RNF13//UBE2J2//FBXL2//MYLIP//ANAPC4//ANAPC5//RFWD2//BRCA1//UBE2D3//RNF103//FBXO11//BRAP//FBXO30//CDC23//TRIP12//KIAA0317//ARIH1//RNF14//PIAS1//KIAA0776
GO:0016853	isomerase activity	Molecular function	12	133	584	15273	2.35961	0.00499439	0.181016	2.30152	CWC27//FKBP8//PPIL4//TOP2B//PGM1//PGM2//PTGDS//RPIA//PUS7//PUS3//RPUSD4//TXNDC5
GO:0004197	cysteine-type endopeptidase activity	Molecular function	8	70	584	15273	2.98885	0.00511004	0.181016	2.29158	CAPN7//PIGK//CTSB//CTSL1//CTSO//USP33//USP13//USP15
GO:0016491	oxidoreductase activity	Molecular function	41	706	584	15273	1.51877	0.00512031	0.181016	2.2907	TMX1//ALDH1A1//NDUFS1//CRYZ//ADH1C//ADH1A//ADH1B//ALDH9A1//ALDH2//ALDH1A3//CYB5R4//QDPR//FXN//GLUD2//IDH1//ME1//CYP39A1//PAM//ASPH//GPX3//HIBADH//PDHA1//RRM1//DIO3//YPEL5//UQCRC1//MAOB//MAT2B//TXNDC5//UEVLD//UBA5//EGLN2//KDM3B//UTY//DHRS3//KDM1A//SUMF1//TYW1B//MOSC1//HSDL1//AGPS
GO:0015924	mannosyl-oligosaccharide mannosidase activity	Molecular function	3	10	584	15273	7.84572	0.00545758	0.181016	2.263	MAN1A1//MAN1C1//MAN2A1
GO:0003676	nucleic acid binding	Molecular function	150	3253	584	15273	1.20592	0.00552251	0.181016	2.25786	KARS//TRNT1//NCBP2//EIF4G3//PARP2//C1D//POLR3F//KHDRBS1//MSL3//ZNF501//AEBP2//ZNF573//CRY1//ZNF555//ZMAT2//ZBTB49//ARID2//SPATA24//ETS2//MTF2//SWAP70//RTF1//RYBP//LEMD3//SHPRH//BOD1L//ZNF385A//ZZZ3//HBP1//ZFP82//GTF2I//UBN1//HIVEP2//HNRNPD//HNRNPU//APLP2//ZNF429//IRF6//ZNF710//SP5//ZNF506//NCL//NFIB//NFX1//NONO//KLF3//TAF9B//ZNF44//POLR2I//BANP//PRIM2//ZBED5//ZNF350//RFXAP//GPBP1L1//RPA1//PAPD5//…
GO:0008565	protein transporter activity	Molecular function	9	87	584	15273	2.70542	0.00594588	0.187932	2.22578	CSE1L//AP3S2//ARFGAP3//KPNA1//IPO5//COG3//AP3B1//USO1//VPS26A
GO:0035639	purine ribonucleoside triphosphate binding	Molecular function	90	1829	584	15273	1.28689	0.00677292	0.206691	2.16922	DNAJA2//ABCA10//ABCA9//ABCA8//AFG3L2//DDX52//CHUK//UBE2J2//NEK7//DAPK3//DCK//ACSL1//RHOBTB3//FASTKD2//SWAP70//HARS2//ABCB10//SKIV2L2//SHPRH//EIF2AK1//GCLC//GRK5//OLA1//NME7//HARS//HNRNPU//HSPA9//HSP90AB1//JAK1//KARS//KIF2A//MAT2A//MYO6//PNPLA8//TRNT1//PRKAG2//PDK4//PDPK1//ATP6V1B2//PIK3C3//PIK3CA//PANK1//IARS2//PKN2//PTK6//DDX55//ABCD3//RRM1//KIF13A//SMARCA1//HSPA13//TARS//TOP2B//HSP90B1//UBE2D3/…
GO:0032559	adenyl ribonucleotide binding	Molecular function	76	1512	584	15273	1.31454	0.00779115	0.223502	2.1084	DNAJA2//ABCA10//ABCA9//ABCA8//AFG3L2//DDX52//CHUK//UBE2J2//NEK7//DAPK3//DCK//ACSL1//RHOBTB3//FASTKD2//SWAP70//HARS2//ABCB10//SKIV2L2//SHPRH//EIF2AK1//GCLC//GRK5//OLA1//NME7//HARS//HNRNPU//HSPA9//HSP90AB1//JAK1//KARS//KIF2A//MAT2A//MYO6//PNPLA8//TRNT1//PRKAG2//PDK4//PDPK1//ATP6V1B2//PIK3C3//PIK3CA//PANK1//IARS2//PKN2//PTK6//DDX55//ABCD3//RRM1//KIF13A//SMARCA1//HSPA13//TARS//TOP2B//HSP90B1//UBE2D3/…
GO:0016616	oxidoreductase activity, acting on the CH-OH group of donors, NAD or NADP as acceptor	Molecular function	10	107	584	15273	2.44415	0.00782889	0.223502	2.1063	ADH1C//ADH1A//ADH1B//IDH1//ME1//HIBADH//MAT2B//DHRS3//UEVLD//UBA5
GO:0016903	oxidoreductase activity, acting on the aldehyde or oxo group of donors	Molecular function	5	34	584	15273	3.84594	0.00892603	0.24365	2.04934	ALDH1A1//ALDH9A1//ALDH2//ALDH1A3//PDHA1
GO:0030554	adenyl nucleotide binding	Molecular function	76	1522	584	15273	1.3059	0.00908527	0.24365	2.04166	DNAJA2//ABCA10//ABCA9//ABCA8//AFG3L2//DDX52//CHUK//UBE2J2//NEK7//DAPK3//DCK//ACSL1//RHOBTB3//FASTKD2//SWAP70//HARS2//ABCB10//SKIV2L2//SHPRH//EIF2AK1//GCLC//GRK5//OLA1//NME7//HARS//HNRNPU//HSPA9//HSP90AB1//JAK1//KARS//KIF2A//MAT2A//MYO6//PNPLA8//TRNT1//PRKAG2//PDK4//PDPK1//ATP6V1B2//PIK3C3//PIK3CA//PANK1//IARS2//PKN2//PTK6//DDX55//ABCD3//RRM1//KIF13A//SMARCA1//HSPA13//TARS//TOP2B//HSP90B1//UBE2D3/…
GO:0017016	Ras GTPase binding	Molecular function	9	94	584	15273	2.50395	0.00976041	0.254058	2.01053	IPO5//FMNL2//RHOBTB3//RAB3GAP1//DENND5A//ANXA2//SYTL2//GOLGA5//ARFIP2
GO:0004842	ubiquitin-protein ligase activity	Molecular function	16	219	584	15273	1.91068	0.0101412	0.256427	1.99391	RNF13//UBE2J2//FBXL2//MYLIP//ANAPC4//ANAPC5//RFWD2//BRCA1//UBE2D3//RNF103//FBXO11//BRAP//FBXO30//CDC23//TRIP12//KIAA0317
GO:0016620	oxidoreductase activity, acting on the aldehyde or oxo group of donors, NAD or NADP as acceptor	Molecular function	4	23	584	15273	4.54824	0.0105011	0.258152	1.97877	ALDH1A1//ALDH9A1//ALDH2//ALDH1A3
GO:0005096	GTPase activator activity	Molecular function	18	259	584	15273	1.81754	0.0108481	0.259475	1.96465	RAB3GAP1//TBC1D22A//TBC1D23//TBC1D15//ALDH1A1//NF1//ERRFI1//ARHGAP10//ARHGAP29//ARFGAP3//ARHGEF12//ELMOD2//RAB3GAP2//GDI2//GPSM2//PTPLAD1//RGS10//AXIN2
GO:0005099	Ras GTPase activator activity	Molecular function	9	100	584	15273	2.35372	0.0142959	0.331998	1.84479	RAB3GAP1//TBC1D22A//TBC1D23//TBC1D15//ERRFI1//ARHGAP10//ARHGAP29//ALDH1A1//NF1
GO:0042162	telomeric DNA binding	Molecular function	3	14	584	15273	5.60409	0.0147732	0.331998	1.83052	XRCC5//HNRNPD//NCL
GO:0051020	GTPase binding	Molecular function	10	118	584	15273	2.2163	0.0150056	0.331998	1.82375	IPO5//FMNL2//RHOBTB3//RAB3GAP1//DENND5A//ANXA2//SYTL2//GOLGA5//ARFIP2//PTPRN
GO:0016614	oxidoreductase activity, acting on CH-OH group of donors	Molecular function	10	119	584	15273	2.19768	0.0158426	0.341968	1.80017	ADH1C//ADH1A//ADH1B//IDH1//ME1//HIBADH//MAT2B//UEVLD//UBA5//DHRS3
GO:0035258	steroid hormone receptor binding	Molecular function	6	54	584	15273	2.90582	0.0166076	0.349945	1.77969	NRIP1//KAT5//KDM1A//BRCA1//PIAS1//RNF14
GO:0009982	pseudouridine synthase activity	Molecular function	3	15	584	15273	5.23048	0.017951	0.355138	1.74591	PUS7//PUS3//RPUSD4
GO:0015923	mannosidase activity	Molecular function	3	15	584	15273	5.23048	0.017951	0.355138	1.74591	MAN2A1//MAN1A1//MAN1C1
GO:0031267	small GTPase binding	Molecular function	9	104	584	15273	2.26319	0.0180815	0.355138	1.74276	IPO5//FMNL2//RHOBTB3//RAB3GAP1//DENND5A//ANXA2//SYTL2//GOLGA5//ARFIP2
GO:0051539	4 iron, 4 sulfur cluster binding	Molecular function	4	27	584	15273	3.87443	0.0184591	0.355138	1.73379	TYW1B//NDUFS1//PRIM2//NUBPL
GO:0030170	pyridoxal phosphate binding	Molecular function	6	56	584	15273	2.80204	0.0195934	0.361252	1.70789	PROSC//GOT2//SCLY//CCBL2//PYGB//MOSC1
GO:0070279	vitamin B6 binding	Molecular function	6	56	584	15273	2.80204	0.0195934	0.361252	1.70789	PROSC//GOT2//SCLY//CCBL2//PYGB//MOSC1
GO:0050662	coenzyme binding	Molecular function	13	181	584	15273	1.87835	0.0218644	0.388899	1.66026	ACBD3//TYW1B//KDM1A//MAOB//AGPS//IDH1//ME1//HIBADH//ALDH9A1//CRYZ//ALDH1A3//GCLC//ACAT1
GO:0005524	ATP binding	Molecular function	72	1490	584	15273	1.26374	0.0219717	0.388899	1.65814	DNAJA2//ABCA10//ABCA9//ABCA8//AFG3L2//DDX52//CHUK//UBE2J2//NEK7//DAPK3//DCK//ACSL1//RHOBTB3//FASTKD2//SWAP70//HARS2//ABCB10//SKIV2L2//SHPRH//EIF2AK1//GCLC//GRK5//OLA1//NME7//HARS//HNRNPU//HSPA9//HSP90AB1//JAK1//KARS//KIF2A//MAT2A//MYO6//PNPLA8//TRNT1//PRKAG2//PDK4//PDPK1//ATP6V1B2//PIK3C3//PIK3CA//PANK1//IARS2//PKN2//PTK6//DDX55//ABCD3//RRM1//KIF13A//SMARCA1//HSPA13//TARS//TOP2B//HSP90B1//UBE2D3/…
GO:0005001	transmembrane receptor protein tyrosine phosphatase activity	Molecular function	3	17	584	15273	4.61513	0.0253554	0.43153	1.59593	PTPRK//PTPRN//PTPRZ1
GO:0019198	transmembrane receptor protein phosphatase activity	Molecular function	3	17	584	15273	4.61513	0.0253554	0.43153	1.59593	PTPRK//PTPRN//PTPRZ1
GO:0004722	protein serine/threonine phosphatase activity	Molecular function	5	45	584	15273	2.90582	0.0278628	0.457879	1.55498	PPP2R2A//PPP6C//PPP1R15B//CDC14B//MTMR6
GO:0003714	transcription corepressor activity	Molecular function	11	149	584	15273	1.93071	0.0279384	0.457879	1.5538	C1D//CTCF//AEBP2//RYBP//TAF9B//TBL1X//NR2F2//NRIP1//PIAS1//C19ORF2//CIR1
GO:0005104	fibroblast growth factor receptor binding	Molecular function	3	18	584	15273	4.35873	0.0295824	0.467508	1.52897	NPTN//FGF18//FGF7
GO:0008603	cAMP-dependent protein kinase regulator activity	Molecular function	3	18	584	15273	4.35873	0.0295824	0.467508	1.52897	PRKAG2//PRKAR2A//PRKAR2B
GO:0008092	cytoskeletal protein binding	Molecular function	29	531	584	15273	1.42829	0.0345557	0.536523	1.46148	FMNL2//CNN3//DMD//SYNE1//GSN//IPP//MAP1B//MYO6//KLHL5//SNTG2//TPM3//CALD1//WASL//WDR1//CTNNA1//LIMA1//NEXN//MTSS1//MAPRE2//CEP57//ARHGAP10//BRCA1//SYNM//ARL8B//BLOC1S2//AATF//DLG1//MYLIP//ANXA2
GO:0051287	NAD binding	Molecular function	5	48	584	15273	2.72421	0.0356076	0.543324	1.44846	ALDH1A3//HIBADH//ALDH9A1//IDH1//ME1
GO:0004812	aminoacyl-tRNA ligase activity	Molecular function	5	49	584	15273	2.66861	0.0384557	0.555746	1.41504	HARS2//HARS//IARS2//KARS//TARS
GO:0016875	ligase activity, forming carbon-oxygen bonds	Molecular function	5	49	584	15273	2.66861	0.0384557	0.555746	1.41504	HARS2//HARS//IARS2//KARS//TARS
GO:0016876	ligase activity, forming aminoacyl-tRNA and related compounds	Molecular function	5	49	584	15273	2.66861	0.0384557	0.555746	1.41504	HARS2//HARS//IARS2//KARS//TARS
GO:0005546	phosphatidylinositol-4,5-bisphosphate binding	Molecular function	3	20	584	15273	3.92286	0.0390745	0.555746	1.40811	ANXA2//SYTL2//SESTD1
GO:0051427	hormone receptor binding	Molecular function	8	101	584	15273	2.07148	0.0395616	0.555746	1.40273	JAK1//TRIP12//NRIP1//KAT5//KDM1A//BRCA1//PIAS1//RNF14
GO:0005048	signal sequence binding	Molecular function	3	22	584	15273	3.56624	0.0499184	0.658806	1.30174	KPNA1//BRAP//SRP54

## Sheet: MF up
#Column "GO.ID" stands for the ID of gene ontology term
#Column "Term" stands for the name of gene ontology term
#Column "Ontology" stands for the ontology of GOID belongs to
#Column "Count" stands for the number of DE genes associated with the listed GOID
#Column "Pop.Hits" stands for the number of background population genes associated with the listed GOID
#Column "List.Total" stands for the total number of DE genes
#Column "Pop.Total" stands for the total number of background population genes
#Column "Fold.Enrichment" stands for the Fold Enrichment value of the GOID, it equals (Count/Pop.Hits)/(List.Total/Pop.Total)
#Column "Pvalue" stands for the significance testing value of the GOID
#Column "FDR" stands for the false discovery rate of the GOID, using Benjamini & Hochberg (1995) method
#Column "Enrichment.Score" stands for the Enrichment Score value of the GOID, it equals (-log10(Pvalue))
#Column "GENES" stands for the DE genes associated with the GOID
GO.ID	Term	Ontology	Count	Pop.Hits	List.Total	Pop.Total	Fold.Enrichment	Pvalue	FDR	Enrichment.Score	GENES
GO:0019841	retinol binding	Molecular function	2	11	193	15273	14.3881	0.00810598	1	2.09119	RBP1//RBP4
GO:0016918	retinal binding	Molecular function	2	12	193	15273	13.1891	0.0096468	1	2.01562	RBP1//RBP4
GO:0003700	sequence-specific DNA binding transcription factor activity	Molecular function	21	965	193	15273	1.7221	0.0105094	1	1.97842	FOXJ1//ATF7//ELK1//EMX1//GSX1//LHX6//HNF4A//HOXB4//HOXC4//NPAS1//NEUROG3//PAX4//SOX6//SOX11//SP1//TCF21//TEF//TFAP2A//ZNF213//NANOG//RUNX1
GO:0001071	nucleic acid binding transcription factor activity	Molecular function	21	966	193	15273	1.72032	0.0106249	1	1.97368	ATF7//ELK1//EMX1//GSX1//FOXJ1//LHX6//HNF4A//HOXB4//HOXC4//NPAS1//NEUROG3//PAX4//SOX6//SOX11//SP1//TCF21//TEF//TFAP2A//ZNF213//NANOG//RUNX1
GO:0043014	alpha-tubulin binding	Molecular function	2	14	193	15273	11.305	0.0130823	1	1.88331	ARL4C//SNCA
GO:0004252	serine-type endopeptidase activity	Molecular function	6	154	193	15273	3.08317	0.0135598	1	1.86775	CORIN//PCSK9//HPN//KLK3//PRSS2//KLK4
GO:0005542	folic acid binding	Molecular function	2	15	193	15273	10.5513	0.0149707	1	1.82476	FTCD//FOLR1
GO:0072509	divalent inorganic cation transmembrane transporter activity	Molecular function	3	43	193	15273	5.52103	0.0169269	1	1.77142	ATP2A3//SLC24A4//CLDN16
GO:0001871	pattern binding	Molecular function	6	166	193	15273	2.86029	0.0189518	1	1.72235	CLEC7A//ACAN//POSTN//HSD17B12//PF4V1//C6ORF25
GO:0030247	polysaccharide binding	Molecular function	6	166	193	15273	2.86029	0.0189518	1	1.72235	CLEC7A//ACAN//POSTN//HSD17B12//PF4V1//C6ORF25
GO:0051635	bacterial cell surface binding	Molecular function	2	17	193	15273	9.30997	0.019073	1	1.71958	DAG1//SPN
GO:0004872	receptor activity	Molecular function	31	1695	193	15273	1.4473	0.0220775	1	1.65605	LTB4R//GRM2//CLEC7A//HNF4A//MUSK//SPN//NCR2//OXGR1//GPR162//CXCR3//HTR6//GPRC5C//BAI2//OR9A4//OR8B12//OR2A2//OR3A3//EFNA4//CORIN//HPN//LILRB1//KDELR3//IL17RE//HTR3D//FOLR1//HAVCR1//GFRAL//TREM2//C1ORF116//C6ORF25//SEMA5A
GO:0030246	carbohydrate binding	Molecular function	10	380	193	15273	2.08249	0.0228148	1	1.64178	CLEC7A//SIGLEC14//ITLN2//ACAN//LGALS9B//POSTN//HSD17B12//PF4V1//C6ORF25//UPK1A
GO:0004871	signal transducer activity	Molecular function	36	2055	193	15273	1.3863	0.0251345	1	1.59973	LTB4R//GRM2//CLEC7A//HNF4A//MAP3K4//MUSK//LILRB1//KDELR3//OR9A4//IL17RE//HTR3D//OR8B12//FOLR1//HAVCR1//OXGR1//GPR162//CXCR3//HTR6//GFRAL//OR2A2//TREM2//GPRC5C//C1ORF116//C6ORF25//OR3A3//SEMA5A//SPN//NCR2//BAI2//EFNA4//CORIN//HPN//IL15//NPAS1//PTK2//PLEKHB1
GO:0060089	molecular transducer activity	Molecular function	36	2055	193	15273	1.3863	0.0251345	1	1.59973	LTB4R//GRM2//CLEC7A//HNF4A//MAP3K4//MUSK//IL15//NPAS1//PTK2//PLEKHB1//LILRB1//KDELR3//OR9A4//IL17RE//HTR3D//OR8B12//FOLR1//HAVCR1//OXGR1//GPR162//CXCR3//HTR6//GFRAL//OR2A2//TREM2//GPRC5C//C1ORF116//C6ORF25//OR3A3//SEMA5A//SPN//NCR2//BAI2//EFNA4//CORIN//HPN
GO:0008236	serine-type peptidase activity	Molecular function	6	178	193	15273	2.66746	0.025653	1	1.59086	CORIN//PCSK9//HPN//KLK3//PRSS2//KLK4
GO:0035250	UDP-galactosyltransferase activity	Molecular function	2	20	193	15273	7.91347	0.0259957	1	1.5851	B4GALT2//B3GALNT1
GO:0017171	serine hydrolase activity	Molecular function	6	181	193	15273	2.62325	0.0275463	1	1.55994	CORIN//PCSK9//HPN//KLK3//PRSS2//KLK4
GO:0015085	calcium ion transmembrane transporter activity	Molecular function	2	21	193	15273	7.53664	0.0284969	1	1.5452	ATP2A3//SLC24A4
GO:0043566	structure-specific DNA binding	Molecular function	6	189	193	15273	2.51221	0.033041	1	1.48095	FOXJ1//NEUROG3//PAX4//SP1//ZBP1//TREX1
GO:0005501	retinoid binding	Molecular function	2	25	193	15273	6.33078	0.0393967	1	1.40454	RBP1//RBP4
GO:0019239	deaminase activity	Molecular function	2	25	193	15273	6.33078	0.0393967	1	1.40454	ZBP1//FTCD
GO:0033764	steroid dehydrogenase activity, acting on the CH-OH group of donors, NAD or NADP as acceptor	Molecular function	2	25	193	15273	6.33078	0.0393967	1	1.40454	HSD11B1//HSD17B12
GO:0004725	protein tyrosine phosphatase activity	Molecular function	4	103	193	15273	3.07319	0.0416032	1	1.38087	CDKN3//DUSP13//PTPRJ//TIMM50
GO:0005529	sugar binding	Molecular function	6	200	193	15273	2.37404	0.0416905	1	1.37996	UPK1A//SIGLEC14//ITLN2//ACAN//LGALS9B//CLEC7A
GO:0019840	isoprenoid binding	Molecular function	2	26	193	15273	6.08729	0.0423323	1	1.37333	RBP1//RBP4
GO:0016791	phosphatase activity	Molecular function	7	255	193	15273	2.17233	0.0434686	1	1.36182	ALPL//INPP5K//TIMM50//DLGAP5//CDKN3//DUSP13//PTPRJ
GO:0005539	glycosaminoglycan binding	Molecular function	5	152	193	15273	2.60312	0.043835	1	1.35818	ACAN//POSTN//HSD17B12//PF4V1//C6ORF25
GO:0043565	sequence-specific DNA binding	Molecular function	14	668	193	15273	1.65851	0.0442085	1	1.35449	FOXJ1//HNF4A//SP1//ATF7//ELK1//EMX1//GSX1//LHX6//HOXB4//HOXC4//PAX4//TCF21//TEF//NANOG
GO:0016616	oxidoreductase activity, acting on the CH-OH group of donors, NAD or NADP as acceptor	Molecular function	4	107	193	15273	2.95831	0.046743	1	1.33028	HSD11B1//HSD17B12//LDHC//CTBP2
GO:0005179	hormone activity	Molecular function	4	108	193	15273	2.93092	0.0480807	1	1.31803	AGRP//GPHA2//GNRH2//GALP
