# Supplementary material for: Aberrantly Expressed lncRNAs in Primary Varicose Great Saphenous Veins
Source: PLoS One. 2014 Jan 31;9(1):e86156. doi: 10.1371/journal.pone.0086156 (PMC3908920; doi:10.1371/journal.pone.0086156)
Supplement: Table S6 — Pathway Analysis. (XLS) [file pone.0086156.s006.xls]

## Sheet: pathway down
#Column "PathwayID" stands for Pathway identifiers used in KEGG
#Column "Definition" stands for the definition of the PathwayID
#Column "OriginalWebSite"stands for The map's website,the nodes with red frame and red symbol are associated with the DE genes, green nodes have no significance
#Column "p-value"
"EASE-score" stands for the enrichment p-value of the PathwayID used EASE method, EASE Score is modified Fisher's exact probability by penalizing (subtract) the count of positive agreement by 1
"Fisher-Pvalue" stands for the enrichment p-value of the PathwayID used Fisher's exact test
"Hypergeometric-Pvalue" stands for the enrichment p-value of the PathwayID used Hypergeometric test
#Column "SelectionCounts" stands for the Count of the DE genes' entities directly associated with the listed PathwayID
#Column "SelectionSize" stands for the total number of the DE genes' entities
#Column "Count" stands for the count of the chosen background population genes' entities associated with the listed PathwayID
#Column "Size" stands for the total number of chosen background population genes' entities
#Column "FDR" stands for the false discovery rate of the PathwayID
#Column "Enrichment_Score" stands for the Enrichment Score value of the PathwayID, it equals "-log10(Pvalue)"
#Column "GENES" stands for the DE genes associated with the PathwayID
PathwayID	Definition	OriginalWebSite	Fisher-Pvalue	SelectionCounts	SelectionSize	Count	Size	FDR	Enrichment_Score	Genes
hsa04142	Lysosome - Homo sapiens (human)	http://www.genome.jp/dbget-bin/show_pathway?hsa04142+8546+10239+1508+1514+1519+2581+26088+2720+2799+3916+5538+26503+285362	0.000602091	13	230	121	6080	0.0535585	3.22034	AP3B1//AP3S2//CTSB//CTSL1//CTSO//GALC//GGA1//GLB1//GNS//LAMP1//PPT1//SLC17A5//SUMF1
hsa00010	Glycolysis / Gluconeogenesis - Homo sapiens (human)	http://www.genome.jp/dbget-bin/show_pathway?hsa00010+124+125+126+220+217+223+5160+5236+55276	0.000682274	9	230	65	6080	0.0535585	3.16604	ADH1A//ADH1B//ADH1C//ALDH1A3//ALDH2//ALDH9A1//PDHA1//PGM1//PGM2
hsa00071	Fatty acid metabolism - Homo sapiens (human)	http://www.genome.jp/dbget-bin/show_pathway?hsa00071+38+2180+124+125+126+217+223	0.00117209	7	230	44	6080	0.0613393	2.93104	ACAT1//ACSL1//ADH1A//ADH1B//ADH1C//ALDH2//ALDH9A1
hsa00350	Tyrosine metabolism - Homo sapiens (human)	http://www.genome.jp/dbget-bin/show_pathway?hsa00350+124+125+126+220+2806+4129	0.00406499	6	230	41	6080	0.145535	2.39094	ADH1A//ADH1B//ADH1C//ALDH1A3//GOT2//MAOB
hsa00240	Pyrimidine metabolism - Homo sapiens (human)	http://www.genome.jp/dbget-bin/show_pathway?hsa00240+1633+1635+953+29922+87178+64425+5438+10621+5558+6240	0.00463488	10	230	101	6080	0.145535	2.33396	DCK//DCTD//ENTPD1//NME7//PNPT1//POLR1E//POLR2I//POLR3F//PRIM2//RRM1
hsa04146	Peroxisome - Homo sapiens (human)	http://www.genome.jp/dbget-bin/show_pathway?hsa04146+5825+2180+8540+54677+3417+5824+6342+10478	0.00888548	8	230	78	6080	0.232503	2.05132	ABCD3//ACSL1//AGPS//CROT//IDH1//PEX19//SCP2//SLC25A17
hsa00380	Tryptophan metabolism - Homo sapiens (human)	http://www.genome.jp/dbget-bin/show_pathway?hsa00380+38+217+223+56267+4129	0.0165752	5	230	40	6080	0.233231	1.78054	ACAT1//ALDH2//ALDH9A1//CCBL2//MAOB
hsa00620	Pyruvate metabolism - Homo sapiens (human)	http://www.genome.jp/dbget-bin/show_pathway?hsa00620+38+217+223+4199+5160	0.0165752	5	230	40	6080	0.233231	1.78054	ACAT1//ALDH2//ALDH9A1//ME1//PDHA1
hsa00330	Arginine and proline metabolism - Homo sapiens (human)	http://www.genome.jp/dbget-bin/show_pathway?hsa00330+217+223+2747+2806+51056+4129	0.0169199	6	230	55	6080	0.233231	1.7716	ALDH2//ALDH9A1//GLUD2//GOT2//LAP3//MAOB
hsa03018	RNA degradation - Homo sapiens (human)	http://www.genome.jp/dbget-bin/show_pathway?hsa03018+10438+9337+55802+3313+87178+23517+22803	0.0172051	7	230	71	6080	0.233231	1.76434	C1D//CNOT8//DCP1A//HSPA9//PNPT1//SKIV2L2//XRN2
hsa00052	Galactose metabolism - Homo sapiens (human)	http://www.genome.jp/dbget-bin/show_pathway?hsa00052+2720+5236+55276+7360	0.017658	4	230	27	6080	0.233231	1.75306	GLB1//PGM1//PGM2//UGP2
hsa00030	Pentose phosphate pathway - Homo sapiens (human)	http://www.genome.jp/dbget-bin/show_pathway?hsa00030+5236+55276+9104+22934	0.0200055	4	230	28	6080	0.233231	1.69885	PGM1//PGM2//RGN//RPIA
hsa00230	Purine metabolism - Homo sapiens (human)	http://www.genome.jp/dbget-bin/show_pathway?hsa00230+1633+953+29922+53343+5236+55276+87178+64425+5438+10621+5558+6240	0.0210805	12	230	164	6080	0.233231	1.67612	DCK//ENTPD1//NME7//NUDT9//PGM1//PGM2//PNPT1//POLR1E//POLR2I//POLR3F//PRIM2//RRM1
hsa04141	Protein processing in endoplasmic reticulum - Homo sapiens (human)	http://www.genome.jp/dbget-bin/show_pathway?hsa04141+10294+27102+3326+7184+4121+57134+6184+9871+11231+81567+7323+118424	0.0239203	12	230	167	6080	0.233231	1.62123	DNAJA2//EIF2AK1//HSP90AB1//HSP90B1//MAN1A1//MAN1C1//RPN1//SEC24D//SEC63//TXNDC5//UBE2D3//UBE2J2
hsa02010	ABC transporters - Homo sapiens (human)	http://www.genome.jp/dbget-bin/show_pathway?hsa02010+10349+10351+10350+23456+5825	0.0242325	5	230	44	6080	0.233231	1.6156	ABCA10//ABCA8//ABCA9//ABCB10//ABCD3
hsa00360	Phenylalanine metabolism - Homo sapiens (human)	http://www.genome.jp/dbget-bin/show_pathway?hsa00360+220+2806+4129	0.0245382	3	230	17	6080	0.233231	1.61016	ALDH1A3//GOT2//MAOB
hsa00340	Histidine metabolism - Homo sapiens (human)	http://www.genome.jp/dbget-bin/show_pathway?hsa00340+220+217+223+4129	0.0252543	4	230	30	6080	0.233231	1.59767	ALDH1A3//ALDH2//ALDH9A1//MAOB
hsa03013	RNA transport - Homo sapiens (human)	http://www.genome.jp/dbget-bin/show_pathway?hsa03013+1968+8661+8672+22916+55746+23165+11102+387082+9984+51095+65109	0.0298134	11	230	153	6080	0.260039	1.52559	EIF2S3//EIF3A//EIF4G3//NCBP2//NUP133//NUP205//RPP14//SUMO4//THOC1//TRNT1//UPF3B
hsa00310	Lysine degradation - Homo sapiens (human)	http://www.genome.jp/dbget-bin/show_pathway?hsa00310+38+217+223+83852+51111	0.0365918	5	230	49	6080	0.272876	1.43662	ACAT1//ALDH2//ALDH9A1//SETDB2//SUV420H1
hsa00510	N-Glycan biosynthesis - Homo sapiens (human)	http://www.genome.jp/dbget-bin/show_pathway?hsa00510+10195+4121+57134+4124+6184	0.0365918	5	230	49	6080	0.272876	1.43662	ALG3//MAN1A1//MAN1C1//MAN2A1//RPN1
hsa04120	Ubiquitin mediated proteolysis - Homo sapiens (human)	http://www.genome.jp/dbget-bin/show_pathway?hsa04120+29945+51433+672+8697+8453+8554+64326+9320+7323+118424	0.0372214	10	230	139	6080	0.272876	1.42921	ANAPC4//ANAPC5//BRCA1//CDC23//CUL2//PIAS1//RFWD2//TRIP12//UBE2D3//UBE2J2
hsa00480	Glutathione metabolism - Homo sapiens (human)	http://www.genome.jp/dbget-bin/show_pathway?hsa00480+2729+2878+3417+51056+6240	0.0394534	5	230	50	6080	0.272876	1.40392	GCLC//GPX3//IDH1//LAP3//RRM1
hsa05200	Pathways in cancer - Homo sapiens (human)	http://www.genome.jp/dbget-bin/show_pathway?hsa05200+8313+1147+1398+1495+8453+1613+112398+8817+2252+3066+3326+7184+3655+3688+3716+8554+5290+6655+7170	0.0400082	19	230	327	6080	0.272876	1.39785	AXIN2//CHUK//CRK//CTNNA1//CUL2//DAPK3//EGLN2//FGF18//FGF7//HDAC2//HSP90AB1//HSP90B1//ITGA6//ITGB1//JAK1//PIAS1//PIK3CA//SOS2//TPM3
hsa00270	Cysteine and methionine metabolism - Homo sapiens (human)	http://www.genome.jp/dbget-bin/show_pathway?hsa00270+10768+2806+4144+27430	0.0417135	4	230	35	6080	0.272876	1.37972	AHCYL1//GOT2//MAT2A//MAT2B
hsa05213	Endometrial cancer - Homo sapiens (human)	http://www.genome.jp/dbget-bin/show_pathway?hsa05213+8313+1495+5170+5290+6655	0.0455757	5	230	52	6080	0.286215	1.34127	AXIN2//CTNNA1//PDPK1//PIK3CA//SOS2
hsa05211	Renal cell carcinoma - Homo sapiens (human)	http://www.genome.jp/dbget-bin/show_pathway?hsa05211+1398+8453+112398+5290+5908+6655	0.0481547	6	230	70	6080	0.29078	1.31736	CRK//CUL2//EGLN2//PIK3CA//RAP1B//SOS2

## Sheet: pathway up
#Column "PathwayID" stands for Pathway identifiers used in KEGG
#Column "Definition" stands for the definition of the PathwayID
#Column "OriginalWebSite"stands for The map's website,the nodes with red frame and red symbol are associated with the DE genes, green nodes have no significance
#Column "p-value"
"EASE-score" stands for the enrichment p-value of the PathwayID used EASE method, EASE Score is modified Fisher's exact probability by penalizing (subtract) the count of positive agreement by 1
"Fisher-Pvalue" stands for the enrichment p-value of the PathwayID used Fisher's exact test
"Hypergeometric-Pvalue" stands for the enrichment p-value of the PathwayID used Hypergeometric test
#Column "SelectionCounts" stands for the Count of the DE genes' entities directly associated with the listed PathwayID
#Column "SelectionSize" stands for the total number of the DE genes' entities
#Column "Count" stands for the count of the chosen background population genes' entities associated with the listed PathwayID
#Column "Size" stands for the total number of chosen background population genes' entities
#Column "FDR" stands for the false discovery rate of the PathwayID
#Column "Enrichment_Score" stands for the Enrichment Score value of the PathwayID, it equals "-log10(Pvalue)"
#Column "GENES" stands for the DE genes associated with the PathwayID
PathwayID	Definition	OriginalWebSite	Fisher-Pvalue	SelectionCounts	SelectionSize	Count	Size	FDR	Enrichment_Score	Genes
hsa04950	Maturity onset diabetes of the young - Homo sapiens (human)	http://www.genome.jp/dbget-bin/show_pathway?hsa04950+3172+50674+5078	0.00485736	3	85	25	6080	0.252583	2.3136	HNF4A//NEUROG3//PAX4
hsa00533	Glycosaminoglycan biosynthesis - keratan sulfate - Homo sapiens (human)	http://www.genome.jp/dbget-bin/show_pathway?hsa00533+8704+8534	0.0180235	2	85	15	6080	0.468612	1.74416	B4GALT2//CHST1
