# Supplementary material for: Aberrantly Expressed lncRNAs in Primary Varicose Great Saphenous Veins
Source: PLoS One. 2014 Jan 31;9(1):e86156. doi: 10.1371/journal.pone.0086156 (PMC3908920; doi:10.1371/journal.pone.0086156)
Supplement: Table S7 — Differentially Expressed Enhancer LncRNA. (XLS) [file pone.0086156.s007.xls]

## Sheet: Volcano Plots
	Hyperplasia vs Control							group_Blood_Hyperp vs group_Blood_Control

## Sheet: Enhancer VS  LncRNA
# Fold-Change cut-off: 2.0 # P-value cut-off: 0.05 # Condition pairs: group_Blood_Hyperp vs group_Blood_Control # Column A: ProbeName, it represents probe name. # Column B: P, P-value, P-value calculated from paired t-test. # Column C: FC (abs), Absolute Fold Change, the absolute ratio (no log scale) of normalized intensities between two conditions. # Column D: Regulation, it depicts which group …
group_Blood_Hyperp vs group_Blood_Control 2.0 fold up regulated LncRNAs
	P-value	Fold change and Regulation		Group--Raw Intensity		Group--Normalized Intensity		Raw Intensity												Normalized Intensity												Annotations
ProbeName	p	FC (abs)	Regulation	group_Blood_Hyperp(raw)	group_Blood_Control(raw)	group_Blood_Hyperp(normalized)	group_Blood_Control(normalized)	[1-Control, group_Blood_Control](raw)	[1-Hyperplasia, group_Blood_Hyperp](raw)	[2-Control, group_Blood_Control](raw)	[2-Hyperplasia, group_Blood_Hyperp](raw)	[3-Control, group_Blood_Control](raw)	[3-Hyperplasia, group_Blood_Hyperp](raw)	[4-Control, group_Blood_Control](raw)	[4-Hyperplasia, group_Blood_Hyperp](raw)	[5-Control, group_Blood_Control](raw)	[5-Hyperplasia, group_Blood_Hyperp](raw)	[Blood_Control, group_Blood_Control](raw)	[Blood_Hyperplasia, group_Blood_Hyperp](raw)	[1-Control, group_Blood_Control](normalized)	[1-Hyperplasia, group_Blood_Hyperp](normalized)	[2-Control, group_Blood_Control](normalized)	[2-Hyperplasia, group_Blood_Hyperp](normalized)	[3-Control, group_Blood_Control](normalized)	[3-Hyperplasia, group_Blood_Hyperp](normalized)	[4-Control, group_Blood_Control](normalized)	[4-Hyperplasia, group_Blood_Hyperp](normalized)	[5-Control, group_Blood_Control](normalized)	[5-Hyperplasia, group_Blood_Hyperp](normalized)	[Blood_Control, group_Blood_Control](normalized)	[Blood_Hyperplasia, group_Blood_Hyperp](normalized)	type	seqname	GeneSymbol	source	RNAlength	chrom	strand	txStart	txEnd	Xhyb	probeSeq	relationship	Associated_gene_acc	Associated_gene_name	Associated_protein_name	Associated_gene_strand	Associated_gene_start	Associated_gene_end
ASHG19A3A036232	0.0401535	2.23583	up	58.6212	23.3687	5.55527	4.39446	33.2528	30.6274	23.2507	21.6741	30.4138	11.2919	13.2211	110.532	22.5418	119.289	17.532	58.313	4.44259	5.38411	4.76345	5.06915	4.83437	4.48911	4.24089	6.46506	4.61635	6.57778	3.46912	5.34642	noncoding	ENST00000435492	RP11-317P15.3	Ensembl	259	chr1	+	182681996	182683679		AAGCTCCCACTAACACCTTACCACTCTCTACCATGTCAACTTATTTTATTATAACAATTG	intergenic
ASHG19A3A038531	0.0395344	3.76734	up	173.331	38.5175	6.94216	5.02862	70.6391	23.0653	37.7987	59.8726	41.7999	62.2631	31.8228	451.843	14.4039	343.079	34.6407	99.8622	5.42379	4.99136	5.43732	6.45736	5.25631	6.94042	5.38401	8.72348	3.99563	8.32338	4.67463	6.21697	noncoding	BC042185		RNAdb	964	chr9	+	35646266	35647470		GGTTCCTCCTCTGTGGCTTCCTGTGGCACTCCAAGTGGGAAGAAGAGAAGCTTGGAAGTG	intergenic
ASHG19A3A030800	0.0273973	2.67303	up	52.7484	23.671	5.67156	4.25308	29.5864	37.321	12.074	27.9622	49.4047	23.9882	16.2691	67.3012	27.4934	74.9488	7.19851	84.9691	4.29281	5.67215	3.88735	5.42466	5.47832	5.58969	4.51118	5.60319	4.8757	5.78358	2.47313	5.95607	noncoding	ENST00000434356	RP11-347L18.1	Ensembl	466	chr6	-	164767521	164769677		GAAGAGTCTTAAATGCCTTCTTTACCCTTTTACTCCATGTCCATGCAGTCTACCTGCTTT	intergenic
ASHG19A3A037201	0.0401546	2.17772	up	43.823	21.3053	5.20033	4.07752	41.6679	20.6841	7.16025	14.0057	28.2617	14.3427	26.3452	77.9271	11.3766	72.5061	13.0203	63.4722	4.74528	4.84054	3.18968	4.46478	4.73308	4.84177	5.13304	5.85213	3.67	5.72762	2.99403	5.47516	noncoding	uc003zpr.2	CR627240	UCSC_knowngene	4804	chr9	-	23500689	23672385		GTCAAGTGACTCTTAGCTTGCGCTGTTGTCATCCTCTCTGGACTATTGCTACATTTCTAG	intergenic
ASHG19A3A030420	0.0111162	2.08542	up	116.83	71.3687	6.90669	5.84635	141.57	95.9502	83.5549	58.9831	53.5378	62.1716	22.6264	116.478	56.3428	202.803	70.5802	164.593	6.34036	7.03648	6.52922	6.43427	5.58547	6.93631	4.93091	6.55409	5.83963	7.45445	5.85249	7.02453	noncoding	uc009wkz.1	FCGR1C	UCSC_knowngene	566	chr1	+	149370546	149375252	NR_027484,NM_001017986,NM_001004340,	GCTCAGGCAAGGGAAAGCATCACTACACATCAGCAGGAATATCACAATACACTGTGAAAG	intergenic
ASHG19A3A030191	0.00625752	2.663	up	401.726	158.831	8.46288	7.04983	250.657	137.768	116.184	171.65	136.617	123.537	85.7646	314.461	201.144	760.965	162.619	901.975	7.06744	7.55966	7.00514	7.86462	6.81037	7.87791	6.64064	8.15324	7.56745	9.55543	7.20792	9.76643	noncoding	uc003pji.2	BC038576	UCSC_knowngene	553	chr6	-	82523004	82523909	ENST00000441949,	TTGTAGTTGGTTTTTGAGTCTCCAGCTTCACCTCTCAACTCCTGCCACTTTATGGAACAC	intergenic
ASHG19A3A031704	0.000536447	2.3131	up	344.501	176.49	8.42914	7.21932	244.121	168.974	118.813	150.965	116.568	150.607	138.065	461.081	194.051	469.211	247.323	666.167	7.02951	7.85764	7.03773	7.69187	6.60186	8.15818	7.26088	8.75066	7.51122	8.80546	7.8747	9.31105	noncoding	ENST00000456795	RP3-331H24.4	Ensembl	352	chr6	+	72038644	72039509		GCAGCCCTTTAAGTTGGGTTCACCTATCCCACCCTATTCCTGTATCTATTTTATTCTATA	intergenic
ASHG19A3A032043	0.0288716	2.4169	up	32.4894	14.5014	4.81613	3.54297	24.9299	16.81	7.60308	15.1355	20.9884	10.8467	6.40817	50.5696	5	58.8052	22.0787	42.7691	4.06665	4.54071	3.26999	4.57301	4.33985	4.42908	3.286	5.11459	2.42371	5.38269	3.8716	4.85667	noncoding	ENST00000444229	RP11-527F13.1	Ensembl	583	chr6	+	126498338	126523385		AAGATAGAATTTTGGACCTGGATCACCTGTAGCCTGCCTAGCAATGAAGACCTCATCAGT	intergenic
ASHG19A3A050753	0.00823762	3.15343	up	82.9867	22.7773	6.04607	4.38915	29.2303	30.3788	23.1524	29.3221	21.8749	16.0044	13.1691	153.56	29.1207	165.071	20.1164	103.583	4.27807	5.37427	4.75809	5.4943	4.39584	4.99881	4.23441	7.00082	4.95825	7.12862	3.71025	6.27964	noncoding	ENST00000437515	AL358175.1	Ensembl	2504	chr1	-	121102016	121139765	ENST00000441760,	AATGCCTTTCATCTGTGATCTCACATACCAGCCTGTCCTTTCCATTGAGAGGAAAGCTGA	intergenic
ASHG19A3A031191	0.0139356	2.65304	up	31.6762	13.4967	4.97429	3.56664	15.9298	23.3643	10.8298	21.4891	9.26596	24.8679	6.41133	31.2655	29.8864	43.1557	8.65676	45.9148	3.47727	5.00776	3.74118	5.05657	3.23837	5.63962	3.28713	4.314	4.99179	4.85933	2.66411	4.96846	noncoding	ENST00000445544	HCG16	Ensembl	317	chr6	+	28954576	28956313		TTTAAATGATTCGAATCTTGAGGTTTCAAACTGAACCGTCTTGTGCCTTTTGCCCGGCGG	intergenic
ASHG19A3A052539	0.0112241	2.04476	up	77.6588	40.4583	6.23103	5.19911	57.6149	37.9048	39.7038	43.2538	38.1609	38.911	28.4875	106.124	45.4716	96.0079	33.3112	143.751	5.1663	5.69243	5.50396	6.01379	5.13694	6.28354	5.2374	6.39084	5.55025	6.19917	4.59979	6.80642	noncoding	ENST00000424689	RP11-431K24.4	Ensembl	477	chr1	-	8278249	8280589		TCTACCTGAAAACAAAACAGGCACAGAGCACCTCCTGCTTGCTTGTGTGGTCGCAGGGCC	intergenic
ASHG19A3A032300	0.0162871	2.00414	up	137.854	75.6332	7.07882	6.07583	88.4235	79.997	92.3278	59.1921	82.2141	64.9614	68.7522	242.733	54.7417	228.438	67.3397	151.8	5.71757	6.76986	6.6681	6.4409	6.13747	7.00014	6.36029	7.72507	5.79622	7.6397	5.77536	6.89726	noncoding	ENST00000420601	RP11-235G24.3	Ensembl	379	chr6	+	161347400	161348194		TTGGCCTCCTGGCTCATCATCCTGCCGGAAGCATCTCCAGCTTGGGGATGTTGGAGGGTC	intergenic
ASHG19A3A029459	0.018648	2.04302	up	211.3	130.565	7.77119	6.74049	213.247	89.2881	81.7562	189.866	127.953	134.698	111.623	410.442	169.013	201.158	79.7971	242.345	6.86017	6.92877	6.49312	7.99386	6.72201	7.9985	6.99076	8.58536	7.32309	7.44183	6.05376	7.67883	noncoding	ENST00000443504	RP11-686D16.1	Ensembl	381	chr6	-	19290549	19321252		ATTGCAAAGGTTTCCCCCGCTGATTCTGCCAACAGAAATGTTTTTATTGTGCTGCTTTGG	intergenic
ASHG19A3A039138	0.0162905	3.09078	up	102.668	29.597	6.34631	4.71835	44.5322	38.2474	36.5198	27.9982	20.7221	21.0524	14.1362	167.507	33.4733	211.197	28.1987	150.003	4.8335	5.70644	5.38688	5.42627	4.32298	5.39976	4.3241	7.14579	5.14218	7.52109	4.30044	6.87855	noncoding	ENST00000428292	RP11-18B16.2	Ensembl	1223	chr9	+	116413235	116445135		TATAAAACCTGATGGGAGGGGAGGTTGCAGTAAAAGCCTTGGAGATGAAAACACTGGACA	intergenic
ASHG19A3A037951	0.0185177	2.66137	up	145.527	48.4271	6.86915	5.45698	60.6716	37.7957	50.484	65.3005	42.3927	27.7683	26.3867	292.374	47.8416	258.745	62.7859	191.178	5.23195	5.6899	5.82299	6.5713	5.27446	5.79925	5.13598	8.03536	5.61682	7.85349	5.65966	7.26559	noncoding	ENST00000415101	RP11-402G3.5	Ensembl	404	chr9	-	117418583	117424654		AAGACGTCTGAGCCATCCCTGTGCCACCACCAAGAGTCACTCCAGCTTCTGAAAAAGCCA	intergenic
ASHG19A3A030866	0.0376105	2.22792	up	890.293	514.759	9.81917	8.66347	804.212	524.871	575.968	489.064	583.105	278.983	340.377	1035.99	529.023	1416.53	255.87	1596.31	8.6429	9.5156	9.29055	9.2594	8.75248	9.02069	8.45171	9.95622	8.9135	10.497	7.92967	10.6661	noncoding	ENST00000415530	XX-C2158C6.3	Ensembl	439	chr6	-	171045260	171046865		AGTCCCTCTGTCCCTCTGTCTCTGCCAACCAGTTAACCTGCTGCTTCCTGGAGGAAGACA	intergenic
ASHG19A3A014131	0.0118958	2.16753	up	110.947	51.1994	6.64279	5.52674	57.9551	40.5424	47.8795	86.5724	62.9575	96.3263	46.467	120.996	56.1933	274.516	35.7437	46.7258	5.17357	5.79013	5.75134	6.9578	5.8025	7.55079	5.87163	6.61332	5.83519	7.94899	4.72619	4.99571	noncoding	uc002tcj.1	AK096621	UCSC_knowngene	2436	chr2	-	105363095	105374177		CAGGAAAATGTAAGGAAAATTGAAGGTGTTCTCAAGTGTGTCTGCTGCTGCCTGACACAG	intergenic
ASHG19A3A014204	0.00312975	2.11098	up	6143.4	3894.32	12.5908	11.5129	5108.87	3741.03	2596.87	4195.67	3626.2	2583.36	1646.32	6120.27	2944.05	6240.62	7443.61	13979.5	11.2133	12.341	11.5421	12.1861	11.3568	12.0901	10.6367	12.5453	11.335	12.6973	12.9934	13.685	noncoding	NR_024373	LOC541471	RefSeq_NR	557	chr2	-	112186889	112252692	NR_024206,NR_024205,NR_024204,	TGGCCAGTCTCTGTGTGTCTTAATCCCTTGTCCTTCATTAAAAGCAAAACTAAAGAAAAC	intergenic
ASHG19A3A018418	0.0394279	2.10476	up	35.4484	19.2239	5.03831	3.96465	19.1703	17.1653	5	25.1979	31.5057	15.0074	11.6814	56.2845	15.2317	48.8783	32.7543	50.1571	3.7254	4.57044	2.46572	5.28487	4.88217	4.90455	4.07735	5.29612	4.0718	5.06332	4.56548	5.11055	noncoding	ENST00000457536	RP5-991B18.1	Ensembl	277	chr20	+	47100222	47130447		TGAATCTCCAGCTCAACAACTCTCAGACTTGAGAGGCAGCACCGGCAACTCCCCAAGGCT	intergenic
ASHG19A3A044131	0.0318268	2.63414	up	79.75	32.3385	6.04432	4.64699	67.6782	42.3209	37.0592	28.3738	26.29	20.2343	21.1859	159.865	35.3394	166.659	6.47847	61.0476	5.3687	5.85405	5.4078	5.44765	4.63842	5.33744	4.84499	7.06688	5.21643	7.14457	2.40558	5.41534	noncoding	uc001jxd.1	AK023445	UCSC_knowngene	1860	chr10	+	77056147	77121436		ACTTCTTTATGAAGGACTCCAGCCTGGTGGAGATGAATGAGTCCTGAAGATGGAATCGAA	intergenic
ASHG19A3A017262	0.041374	2.04853	up	38.0746	17.9206	4.96941	3.93482	18.6834	13.8925	7.44628	22.2818	24.7983	19.5414	32.0166	53.5287	13.5913	100.866	10.9875	18.3375	3.68922	4.27858	3.24337	5.11338	4.56269	5.28634	5.3946	5.20727	3.90943	6.2821	2.8096	3.64876	noncoding	ENST00000418979	RP4-673D20.3	Ensembl	1372	chr20	-	1748605	1760643		AAGAAGAATAATGATAGGTCCTACACCCTGGAAAAGCTGCTGCTGGTGAATGCATCAGTG	intergenic
ASHG19A3A016105	0.0164329	2.14408	up	189.46	104.681	7.54129	6.44093	163.842	89.4662	104.14	111.965	116.214	67.8471	82.0661	333.452	109.394	309.869	52.4292	224.157	6.52391	6.9317	6.8415	7.30071	6.59575	7.06183	6.58341	8.25545	6.7378	8.15438	5.36318	7.54365	noncoding	ENST00000438148	AC104655.3	Ensembl	415	chr2	+	105760599	105761882		ACAAGCTCTTAAACCCTCCGCCTTTTCCCCTATTGGTTAGAAAGTGAATCTTAAACTGTG	intergenic
ASHG19A3A018802	0.0191494	2.07913	up	59.0009	29.3437	5.73474	4.67876	50.6395	31.5248	21.3213	26.5307	33.8348	18.9696	13.3315	97.8725	31.07	84.7	25.8652	94.4079	5.00497	5.43081	4.6446	5.3544	4.97786	5.24694	4.25117	6.24716	5.04104	5.99529	4.15292	6.13382	noncoding	ENST00000427911	AP000281.2	Ensembl	384	chr21	-	34216676	34222244		ATGCCTATGTTCACCTCTTCCACCTGGATGGATGCTGAGCTCTTAGAAATTGACTTTCCA	intergenic
ASHG19A3A044240	0.0114086	2.01148	up	203.476	114.072	7.64219	6.63394	154.213	87.7101	109.901	111.109	135.219	79.59	71.6747	261.204	107.27	376.692	106.156	304.551	6.43903	6.90169	6.92124	7.29164	6.80013	7.28344	6.41013	7.84617	6.71152	8.46481	6.52156	8.0654	noncoding	uc001ker.1	BC082979	UCSC_knowngene	888	chr10	+	89102678	89115182		ACCTCCATGACCCTGCCTCTGAGAAACCAGCGCGTCCGCAACGATCACTCCTAATTTTCG	intergenic
ASHG19A3A030734	0.0191815	2.08092	up	363.483	201.941	8.49299	7.43577	233.842	183.67	238.959	165.733	217.793	137.913	189.222	627.342	182.27	634.537	149.558	431.7	6.97956	7.98072	8.02092	7.81646	7.42733	8.0378	7.68421	9.21275	7.43028	9.2792	7.07233	8.63102	noncoding	ENST00000453579	RP1-257I9.2	Ensembl	554	chr6	-	155701644	155702317		AAGCCTCCATTGCCCCTCCTAAGCCATGCTTTCCAGCACTGTAATAAAACTGGATTTTTT	intergenic
ASHG19A3A037039	0.0446388	2.04037	up	197.929	92.9765	7.35423	6.3254	126.162	60.9445	84.7013	59.7052	67.7977	45.3154	43.9058	309.231	98.1841	326.615	137.108	385.762	6.1903	6.37546	6.54912	6.45185	5.89256	6.48907	5.79798	8.12608	6.58916	8.23878	6.93327	8.44415	noncoding	uc003zfy.2	AY343902	UCSC_knowngene	581	chr9	-	100994	102941		GGACATATTTGTACCCCATCTCTATTTAATGCCTTTATACAATTCTTAATTCTACCAGCC	intergenic
ASHG19A3A050485	0.0467803	2.22663	up	60.5842	24.094	5.58332	4.42846	32.404	23.9845	19.6481	21.9096	29.3877	11.4021	9.30805	116.847	27.0124	104.506	26.8039	84.856	4.41176	5.04356	4.52838	5.0865	4.78868	4.50441	3.77834	6.55751	4.84941	6.35332	4.21417	5.9546	noncoding	ENST00000440735	RP11-365P13.3	Ensembl	684	chr13	+	111635653	111642911		GTGTGTTCCCTTGCCCTTAGATGAAGAAATGCTTTCAAAACCTCTGAAGATGCCTGAATG	intergenic
ASHG19A3A018479	0.0279963	2.2895	up	51.6958	23.0216	5.34496	4.14993	17.0623	23.4235	16.8991	15.5469	9.22492	10.7059	11.4605	101.649	13.2016	84.058	70.2809	74.7914	3.56679	5.01086	4.33007	4.60954	3.23265	4.40613	4.05013	6.31669	3.87357	5.98215	5.84635	5.7444	noncoding	ENST00000437350	RP5-843L14.1	Ensembl	298	chr20	+	55171365	55173677		TTCTCTTGTGCCCCAATTACCACATGCGTCATGGGGAGAAGAGCTTGAACCCCCCAGAGG	intergenic
ASHG19A3A035290	0.00507342	2.47874	up	161.714	67.3528	7.21322	5.90362	74.4504	79.8419	92.0814	103.028	70.9485	52.6431	56.6786	360.881	61.7413	266.369	48.2168	107.52	5.4908	6.76673	6.66331	7.18963	5.94809	6.69289	6.12647	8.3891	5.96312	7.89939	5.22991	6.34157	noncoding	ENST00000417506	AC004941.3	Ensembl	3120	chr7	+	149095294	149098547		TTCTGTGCCAATCTTTATTGCCTGAGTCCCCCAGCACCCAGACTGCTGAAATTAAAAGAT	intergenic
ASHG19A3A018482	0.0280703	2.10642	up	163.939	83.3298	7.2227	6.14791	145.473	60.2251	75.6607	73.2485	56.7339	57.231	44.2077	333.066	96.6866	269.626	81.2165	190.24	6.37244	6.35778	6.39107	6.73367	5.66729	6.81283	5.80666	8.25338	6.56687	7.92243	6.08312	7.25612	noncoding	ENST00000442780	RP11-560A15.4	Ensembl	377	chr20	+	55680796	55682184		AGATGGTTCAAGGGTTGTGTGTGTTTCCTCTGCCTGCTGTAATAAATTACTACAAACTAA	intergenic
ASHG19A3A008625	0.0288574	2.03001	up	55.4579	23.8369	5.49669	4.4752	27.8933	16.4332	23.8639	26.2056	26.6537	16.5671	24.0324	111.364	14.3279	110.211	26.2503	51.9668	4.2131	4.50931	4.79726	5.33901	4.65841	5.04875	5.01704	6.47621	3.98737	6.43969	4.17804	5.16714	noncoding	ENST00000456771	RP11-540K16.2	Ensembl	532	chr1	-	181159606	181160285		TCAAGTCACCGTCCACCCTTCAGCTCTGAGCTAGAATCTCAGCAGACACATCTGGGCCAG	intergenic
ASHG19A3A032276	0.00576331	2.4494	up	37.9814	19.8614	5.28985	3.99742	33.4898	37.5344	21.6546	38.1719	19.5288	34.1003	5	39.0739	18.3593	35.8173	21.1357	43.1907	4.45179	5.68023	4.66745	5.84721	4.24465	6.09721	2.49256	4.69083	4.33484	4.55196	3.79326	4.87168	noncoding	ENST00000419064	RP11-13P5.2	Ensembl	385	chr6	+	159586940	159588385		TGACCACGTTGAGAACAGATGACTGACTCCGAGTTCCATTTTCTTTAAGATATTTTGAGC	intergenic
ASHG19A3A055154	0.0441542	2.24899	up	110.593	51.7829	6.56363	5.39436	51.013	47.5029	42.1037	43.6119	38.9377	23.9904	23.4283	184.255	25.7712	203.25	129.444	160.948	5.01341	6.01094	5.57599	6.02736	5.1644	5.59004	4.97943	7.30113	4.78589	7.45975	6.84704	6.99259	noncoding	uc002qgt.1	BC131616	UCSC_knowngene	2014	chr19	+	55219699	55224842	ENST00000413439,	CAAAACAAGACAGACTCCAAGACTGCCTCACACCCCCAGGATTACACAGTGGAGAATCTC	intergenic
ASHG19A3A014202	0.00256393	2.28045	up	650.567	436.499	9.54372	8.3544	844.424	632.792	465.873	831.271	452.947	495.551	150.276	777.61	441.513	686.885	263.959	479.291	8.71852	9.77013	8.98019	9.95412	8.40956	9.80522	7.37934	9.53026	8.65124	9.40056	7.98752	8.802	noncoding	uc002the.2	LOC541471	UCSC_knowngene	1583	chr2	-	111965358	112252692	ENST00000439362,	TAGGATAAAGCAACAAGCCTGGACTTTGCTCTACAACAGGGTTTTGCATAGGGAGTGGTA	intergenic
ASHG19A3A000363	0.0100848	2.36884	up	725.617	378.489	9.53879	8.29461	570.844	492.235	394.427	343.185	349.622	256.791	255.843	1333.54	383.461	1139.97	316.734	787.981	8.16734	9.42454	8.73755	8.78791	8.05448	8.90984	8.0808	10.3489	8.45365	10.1883	8.27382	9.57326	noncoding	ENST00000455754	AC106875.1	Ensembl	1059	chr2	+	11821585	11823449		TTCCCCTTCGCCTTCTGCCGTCATTTGACAGGAAATTAGGATGAGCACGAGCAAAGTCGG	intergenic
ASHG19A3A037695	0.0434584	2.50147	up	126.769	42.2152	6.46281	5.14003	43.5337	28.0878	34.8377	31.8937	24.6601	17.2854	29.9256	268.47	19.4217	208.664	100.912	206.215	4.80514	5.26045	5.32213	5.60376	4.55493	5.11124	5.30445	7.89168	4.41237	7.50186	6.44118	7.40787	noncoding	ENST00000415471	RP11-100G15.10	Ensembl	211	chr9	-	94912662	94919727	NM_174937,	ATTACACAAAATCGTGTTTGACCCACGCTATCTCCTGCTCAACTCTGAGGAACGAAAGCA	intergenic
ASHG19A3A046586	0.0290449	2.29889	up	281.956	127.003	7.97188	6.77094	129.955	114.017	131.688	114.077	112.552	62.3573	63.1966	529.797	109.385	450.622	215.242	420.869	6.23387	7.28608	7.17955	7.32573	6.55009	6.9431	6.25794	8.94262	6.73757	8.74145	7.66661	8.59227	noncoding	uc001czt.1	AK097193	UCSC_knowngene	2344	chr1	-	61125302	61291256		ATATCTGGGTTTTCTTCTCTTTTCTCCAGCCTCTGCCTCTGAATGTGAAGGGAAACTGGA	intergenic
ASHG19A3A040083	0.00336964	2.92922	down	74.6053	196.847	5.67396	7.22448	282.053	36.8402	93.0565	34.1793	131.451	25.7132	92.9138	30.1588	153.555	42.478	428.053	278.262	7.22784	5.6532	6.68003	5.69694	6.76313	5.68976	6.74439	4.25437	7.19662	4.83225	8.73488	7.91728	noncoding	uc004ebr.1	AK057701	UCSC_knowngene	2597	chrX	-	73498208	73512435		ATCCCACTTGACAGTTTAGAAGTGGATTGATAATACTCTTCTGGCTTAAAACCCTTCTTC	intergenic
ASHG19A3A018718	0.0280888	3.26005	down	39.688	187.04	5.24774	6.95263	487.483	34.308	47.097	38.0969	170.16	23.1372	117.639	42.1881	209.802	25.5489	90.0616	74.8487	7.95828	5.55244	5.7307	5.84441	7.08968	5.53841	7.05995	4.8176	7.62826	3.98646	6.24893	5.74712	noncoding	AL109791		misc_RNA	2110	chr21	-	29327484	29329576		GAAATGATGATCTGTAGTTCGTCTGAGAGAGTTGCAAGATTCTAAACAGAGAGCTTTTTC	intergenic
ASHG19A3A037037	0.00265343	2.11783	down	199.07	587.86	7.80335	8.88594	846.514	220.634	577.547	216.899	674.89	152.956	599.781	198.112	520.874	205.264	307.554	200.559	8.72316	8.23961	9.29328	8.15972	8.95113	8.18366	9.22469	7.40974	8.89214	7.4753	8.23121	7.35205	noncoding	ENST00000272546	RP11-143M1.7	Ensembl	369	chr9	-	52452	73344	NR_002836,NM_021965,ENST00000510760,ENST00000445081,ENST00000426020,	AGCCACTGCCCTGGAGGACCAGGGGGAGAGTTTGGAGTGAAGTTTAATGTTGCCAATGGA	intergenic
ASHG19A3A015480	0.0123957	2.43217	down	81.6208	310.066	6.39976	7.682	735.52	64.3833	126.933	102.28	340.471	61.5261	238.67	123.16	332.607	86.3957	86.1934	51.9799	8.51601	6.45967	7.13096	7.17955	8.0191	6.91892	7.98551	6.6459	8.25978	6.02675	6.18064	5.16775	noncoding	uc002rng.2	AK123934	UCSC_knowngene	1512	chr2	+	30573783	30575295	ENST00000421976,	CATGAGAATTGGGAAGAGAGAAAGCCTATAGTGATAATAAAGTCAAATTATCCTAAACGC	intergenic
ASHG19A3A015657	0.00548696	2.69754	down	41.8823	144.53	5.2985	6.73014	321.097	42.5773	79.7974	50.901	152.176	31.1869	87.1457	42.7272	165.716	70.915	61.2467	12.9866	7.40145	5.863	6.4641	6.2362	6.94654	5.96598	6.66012	4.83791	7.29351	5.6919	5.61515	3.19601	noncoding	ENST00000422346	AC008280.4	Ensembl	732	chr2	+	54309690	54312203		TTATGGGCTGACATTCATGGTCTTGCAGGCAAAACTCAAGTTCCTAGGTAGGACTGAGAA	intergenic
ASHG19A3A043982	0.0352118	2.62732	down	226.61	936.987	7.97042	9.36401	1649.06	203.256	283.648	305.967	1072.95	193.675	1345.68	194.887	841.772	169.05	428.814	292.822	9.64905	8.12223	8.26365	8.64232	9.62852	8.50014	10.3313	7.38457	9.57294	7.16817	8.73857	8.00508	noncoding	ENST00000432535	RP11-456A18.1	Ensembl	477	chr10	+	60759385	60761303		GCAATGTCCAGTTATATCTCCATGATATTTTCTTTGTGGAAGTTGATTGTTCTTCCTTAC	intergenic
ASHG19A3A018102	0.0150189	2.29465	down	21.9978	49.7751	4.28488	5.48316	68.3378	30.8869	39.7429	14.1723	40.9453	7.79915	35.0605	15.1767	36.4933	32.8391	78.0708	31.1128	5.37964	5.39629	5.50484	4.48105	5.23028	3.93011	5.50807	3.10709	5.26045	4.40534	6.01567	4.38942	noncoding	uc002wrm.1	BC090059	UCSC_knowngene	1294	chr20	+	19780217	19790937		AAATTGAAGAAAGACACTTCCAGTTTTCAGAGGGAGATCCTCTGCCACAAGAGAACAGCC	intergenic
ASHG19A3A019880	0.0256842	2.1639	down	48.6147	160.045	5.65399	6.76763	394.424	36.0463	54.8276	51.1213	199.993	45.8526	146.957	59.448	97.8046	56.7255	66.2617	42.4947	7.67398	5.62326	5.93407	6.24231	7.31471	6.50556	7.34865	5.38939	6.5843	5.31749	5.75005	4.84595	noncoding	ENST00000412060	Z83851.1	Ensembl	475	chr22	-	42760407	42765214		TTTAATAGAAATGCTGAGTTTTATGAAACTAAAGTGGCTAATAAATCAGACCTGAAGCTT	intergenic
ASHG19A3A038675	0.0148099	2.92026	down	39.2884	162.399	5.2792	6.8253	390.288	38.5961	92.8351	32.9181	161.446	23.2263	86.0908	46.5095	187.086	31.0071	56.6476	63.4732	7.66015	5.71947	6.67704	5.64844	7.0189	5.54293	6.64407	4.97861	7.4664	4.31039	5.48521	5.47536	noncoding	NR_003674	KGFLP1	RefSeq_NR	3612	chr9	+	46687565	46748385	NM_002009,	ACCAATATTTAGTGGTAAATCCATTCCTGGTAGTATAAGTCACCTAAAAAAGACTTCCAG	intergenic
ASHG19A3A013029	0.0384839	3.62303	down	31.4365	220.61	4.78186	6.63905	593.905	25.5339	72.9686	59.7615	247.48	32.3529	153.926	33.0138	249.142	30.28	6.2373	7.67715	8.22152	5.12918	6.33605	6.45439	7.59914	6.023	7.41102	4.41007	7.86761	4.27179	2.39897	2.40269	noncoding	NR_015407	LOC339535	RefSeq_NR	1540	chr1	-	238643685	238649317		CTTCTTCATATTTAGTACTTTTACAATTTTAACAGTAAAATTAGTTTCATGTTTTATAGC	intergenic
ASHG19A3A049923	0.0223145	4.27916	down	25.3272	150.126	4.02863	6.12596	471.456	33.36	30.3732	5	128.844	6.11974	21.9751	5	218.121	39.2548	29.9861	63.2289	7.91728	5.5083	5.12578	2.4991	6.73345	3.58681	4.89256	2.40192	7.67801	4.70554	4.40867	5.47012	noncoding	ENST00000427890	RP11-101P17.6	Ensembl	621	chr13	+	21834167	21867568	NM_177974,NM_138423,	CCAGATCCTGAAAGGCATTAAATCTACTTTGAAATGAATCTGCAATCAGTATTTCAAAGC	intergenic
