# Supplementary material for: Aberrantly Expressed lncRNAs in Primary Varicose Great Saphenous Veins
Source: PLoS One. 2014 Jan 31;9(1):e86156. doi: 10.1371/journal.pone.0086156 (PMC3908920; doi:10.1371/journal.pone.0086156)
Supplement: Table S8 — Enhancer LncRNAs nearby coding gene data. (XLS) [file pone.0086156.s008.xls]

## Sheet: group_Blood_Hyperp vs group_Blo
# Condition pairs: group_Blood_Hyperp vs group_Blood_Control # Fold Change cut-off: 2.0 # P-value cut-off: 0.05 This table contains the differentially expressed enhancer-like LncRNAs and their nearby coding genes (distance < 300 kb). # Column A: seqname, the sequence identifier. # Column B: GeneSymbol, the symbol of the LncRNA. # Column C: P-value - LncRNAs, it is calculated by paired t-test. # C…
seqname	GeneSymbol	P-value - LncRNAs	Fold change - LncRNAs	Regulation - LncRNAs	source	RNAlength	Chrom	Strand	txStart	txEnd	GenomeRelationship	NearbyGene	NearbyGeneSymbol	NearbyProteinName	P-value - mRNAs	Fold change - mRNAs	Regulation - mRNAs	NearbyGeneChrom	NearbyGeneStrand	NearbyGenetxStart	NearbyGenetxEnd
uc002rng.2	AK123934	0.0123957	2.43217	down	UCSC_knowngene	1512	chr2	+	30573783	30575295	upstream	NM_016061	YPEL5	protein yippee-like 5	0.00998804	2.36739	down	chr2	+	30369749	30383399
uc002qgt.1	BC131616	0.0441542	2.24899	up	UCSC_knowngene	2014	chr19	+	55219699	55224842	upstream	NM_001081638	LILRB1	leukocyte immunoglobulin-like receptor subfamily	0.00706892	2.2191	up	chr19	+	55141907	55149004
ENST00000420601	RP11-235G24.3	0.0162871	2.00414	up	Ensembl	379	chr6	+	161347400	161348194	downstream	NM_005922	MAP3K4	mitogen-activated protein kinase kinase kinase 4	0.0152115	2.00942	up	chr6	+	161412821	161538417
