# Supplementary material for: Aberrantly Expressed lncRNAs in Primary Varicose Great Saphenous Veins
Source: PLoS One. 2014 Jan 31;9(1):e86156. doi: 10.1371/journal.pone.0086156 (PMC3908920; doi:10.1371/journal.pone.0086156)
Supplement: Table S9 — HOX cluster profiling. (XLS) [file pone.0086156.s009.xls]

## Sheet: HOX cluster profiling
HOX cluster profiling (Entities where at least 6 out of 12 samples have flags in Present or Marginal). This table contains profiling data of all probes in the four HOX loci, targeting 407 discrete transcribed regions (Rinn, Kertesz et al. 2007), LncRNAs and coding transcripts. # Column A: ProbeName, it represents the probe name. # Column B ~ M: Raw Intensity of each sample. # Column N ~ Y: Normal…
	Raw Intensity												Normalized Intensity												Annotations
ProbeName	[1-Control](raw)	[1-Hyperplasia](raw)	[2-Control](raw)	[2-Hyperplasia](raw)	[3-Control](raw)	[3-Hyperplasia](raw)	[4-Control](raw)	[4-Hyperplasia](raw)	[5-Control](raw)	[5-Hyperplasia](raw)	[Blood_Control](raw)	[Blood_Hyperplasia](raw)	[1-Control](normalized)	[1-Hyperplasia](normalized)	[2-Control](normalized)	[2-Hyperplasia](normalized)	[3-Control](normalized)	[3-Hyperplasia](normalized)	[4-Control](normalized)	[4-Hyperplasia](normalized)	[5-Control](normalized)	[5-Hyperplasia](normalized)	[Blood_Control](normalized)	[Blood_Hyperplasia](normalized)	type	seqname	GeneSymbol	source	RNAlength	chrom	strand	txStart	txEnd	Xhyb	probeSeq	EntrezID	unigene	GO	ProteinAccession	product
ASHG19A3H0000507	47.9248	36.2061	31.2987	35.6503	28.9963	26.158	34.479	62.7577	41.281	51.1616	25.6229	65.6772	4.93129	5.62913	5.16976	5.75499	4.76938	5.71466	5.48458	5.48098	5.41996	5.14266	4.13731	5.53574	coding	NM_153693_intron1-	NM_153693	HOX cluster	11160	chr12	-	54411198	54422359		AGGATAAGGAAGGGTTAGTGAAGTAGGAATTCATCCCTTTGCCTTTACCTGGTCGGTCTA
ASHG19A3H0000573	769.857	422.107	385.425	470.308	558.826	339.478	487.687	496.096	580.009	555.92	380.26	500.884	8.58356	9.18594	8.69837	9.20536	8.69887	9.28133	8.94573	8.84812	9.04607	9.06899	8.55102	8.8685	coding	NM_014620_Exon4-	NM_014620	HOX cluster	1180	chr12	-	54448633	54449813		ACTAATTCACATCCACTGGTTTATTATTGATCACGGGGCATTTCACATCGACACTAAAAT
ASHG19A3H0000610	44.4983	51.8832	15.5638	34.0289	31.1095	9.05809	6.01208	19.7738	27.4762	19.6617	18.0161	47.0701	4.83282	6.13781	4.22426	5.69243	4.86536	4.14927	3.20769	3.54878	4.87468	3.53594	3.5192	5.00776	coding	NM_019558_Exon2-	NM_019558	HOX cluster	682	chr2	-	176996044	176996726		CAATTATTAAGTGCTAATCATTAGGAAGTTTACGTTGTTGAGGCAAATCACTAGCTCAGA
ASHG19A3A048663	42.5008	21.8806	24.4717	30.6845	25.5483	12.5702	24.6038	24.7929	28.9276	47.1951	34.8904	57.5101	4.77426	4.92132	4.83308	5.55277	4.59942	4.64308	5.04821	3.93543	4.94874	5.00674	4.68524	5.32328	coding	NM_004503	HOXC6	RefSeq_coding	1681	chr12	+	54422193	54424606		TAGACCGACCAGGTAAAGGCAAAGGGATGAATTCCTACTTCACTAACCCTTCCTTATCCT	3221	Hs.549040	GO:0043565|GO:0003700|GO:0030528|GO:0009952|GO:0051216|GO:0048562|GO:0007275|GO:0006355|GO:0006351|GO:0005634	NP_705897	Homeobox C4
ASHG19A3A008512	59.0374	35.3264	18.8641	21.6097	46.4061	17.2042	38.9876	23.1833	24.4062	40.0405	7.63421	16.4491	5.19671	5.59427	4.47546	5.06502	5.39362	5.10341	5.64714	3.82211	4.71572	4.73891	2.55291	3.49437	coding	NM_024016	HOXB8	RefSeq_coding	1834	chr17	-	46689708	46692301		TTGTTCTGTTGTCTGCGCCTGAAAAGGGCGGAAGAGTTACAATAAAGTTTACAAGCGAGA	3218	Hs.514292	GO:0043565|GO:0003700|GO:0030528|GO:0008344|GO:0009952|GO:0021516|GO:0048704|GO:0007625|GO:0007275|GO:0006355|GO:0019233|GO:0006351|GO:0005634	NP_076921	Homeobox B8
CUST_50_PI426249100	75.7783	50.3089	72.3913	69.5143	49.7564	43.7218	44.3028	96.9704	51.7587	64.8738	100.384	307.408	5.51465	6.09564	6.3226	6.65527	5.48837	6.44103	5.80892	6.23056	5.72178	5.54945	6.43337	8.0785	coding	NM_021192_Exon1+	NM_021192	HOX cluster	781	chr2	+	176972083	176972864	NM_021192,	GTCTGACTTCGCTAGCAAGCCTTCGTTCCTTTCCCAACCGTCGTCCTGCCAGATGACTTT
CUST_17_PI426249100	1560.43	741.556	617.942	749.348	696.055	579.788	507.816	1682.8	880.639	2085.03	407.238	2108.73	9.56571	9.98574	9.3906	9.8231	8.98864	10.0153	9.00094	10.6836	9.6376	11.0943	8.6636	11.0379	coding	NM_014620_Exon2+	NM_014620	HOX cluster	117	chr12	+	54446943	54447060	NM_014620,	AGAAATGACGTCAGAATCATTTGCATCCCGCTGCCTCTACCTGCCTGGTCCAGCTGGGAC
ASHG19A3A048665	1391.74	702.6	577.265	685.794	654.694	582.837	525.607	2057.4	656.716	1936.56	1579.42	2109.3	9.39648	9.91747	9.29291	9.70287	8.9139	10.0219	9.04874	10.9965	9.2251	10.9869	10.7223	11.0387	coding	NM_014620	HOXC4	RefSeq_coding	2300	chr12	+	54410641	54449813		AGAAATGACGTCAGAATCATTTGCATCCCGCTGCCTCTACCTGCCTGGTCCAGCTGGGAC	3221	Hs.549040	GO:0043565|GO:0003700|GO:0030528|GO:0009952|GO:0051216|GO:0048562|GO:0007275|GO:0006355|GO:0006351|GO:0005634	NP_705897	Homeobox C4
ASHG19A3H0000512	38.009	19.4766	27.6488	22.9331	27.3667	6.99036	9.69432	117.695	25.8821	98.7729	14.7432	75.472	4.6198	4.75021	4.99766	5.15225	4.68945	3.77237	3.83247	6.56868	4.79169	6.24629	3.18218	5.75876	coding	NM_002144_intron2+	NM_002144	HOX cluster	451	chr17	+	46607237	46607689		CTCCCGGGGCTGGCTCTGGACCTCCATTTGCCATTCTGCCCAAGTACAGTTGTCAAAGTT
CUST_11_PI426247286	2731.55	957.677	2364.25	1583.46	3337.62	1135.55	5467.72	3753.43	1929.09	3419.9	2375.01	2689.8	10.3344	10.3769	11.3913	10.8191	11.2382	10.9331	12.3655	11.8702	10.7477	11.8117	11.317	11.393	coding	NM_014620_intron3+	NM_014620	HOX cluster	487	chr12	+	54448145	54448633		TTTAAGCTTGATGACTTTATTTCCACCACTCCCTCCTCCTGTTTCTCAGAGCTGAGGATG
CUST_57_PI426249100	1853.28	751.956	673.422	1004.45	981.309	716.859	507.117	1022.66	812.645	735.54	955.001	1289.15	9.81625	10.0035	9.52058	10.2055	9.50456	10.3127	8.99923	9.93292	9.51676	9.50048	9.96979	10.3229	coding	NM_019558_Exon2+	NM_019558	HOX cluster	682	chr2	+	176996044	176996726	NM_019558,	TCTGAGCTAGTGATTTGCCTCAACAACGTAAACTTCCTAATGATTAGCACTTAATAATTG
CUST_28_PI426247286	47.8699	44.8618	38.3076	43.3531	32.9286	42.8533	31.9596	55.3286	45.7925	60.4136	54.92	36.9889	4.92933	5.931	5.45623	6.01948	4.94216	6.41473	5.39082	5.2657	5.55809	5.42819	5.43955	4.64237	coding	NM_021193_intron1+	NM_021193	HOX cluster	145	chr2	+	176965103	176965249		TGGGGGCGGGCAATAGACAGAGTACGGGCTGGGTTGACGTGGGTTGGGGCTGTGTTGCAG
ASHG19A3H0000638	45.2135	17.7424	19.3545	25.818	20.6653	8.40045	14.7495	22.1178	25.7427	21.8119	9.61026	19.1892	4.85365	4.61485	4.50896	5.31674	4.31927	4.0376	4.38212	3.7416	4.78405	3.71585	2.72303	3.70725	coding	NM_152739_Exon2+	NM_152739	HOX cluster	1403	chr7	+	27202057	27203460		TTATTTGGCAAAAAGTTAAATATCATCTCAACACAACAATTTGGTCAGTAGGCCTTGAGG
CUST_31_PI426249100	572.783	290.361	114.227	181.077	249.329	177.852	193.42	177.165	319.216	295.93	178.194	209.61	8.17282	8.63102	6.97956	7.93644	7.60617	8.38629	7.71188	7.23705	8.20442	8.07639	7.35848	7.43177	coding	NM_002147_Exon2-	NM_002147	HOX cluster	1199	chr17	-	46668619	46669818	NM_002147,	TGATTCGCTTTTGGTATTTGTTTGTAGCTTTCCTGGAAGTCAAATAAATGTTTCCCCCAC
CUST_49_PI426247286	171.019	67.866	44.01	58.5915	118.062	47.6976	73.2114	80.3578	101.829	94.1554	64.4413	135.819	6.57747	6.53827	5.63721	6.42589	6.61699	6.55992	6.4409	5.90928	6.63599	6.16815	5.70395	6.71418	coding	NM_152739_intron2-	NM_152739	HOX cluster	1035	chr7	-	27203460	27204496		AAGTTTTACTGCGTGCAATTTTAAGTGACTGTCTGTGCGTCTGTCTGCCAGGGTTCCATT
CUST_55_PI426249100	556.077	338.483	172.434	395.481	482.882	318.204	196.299	422.761	308.346	368.507	651.98	625.204	8.13914	8.87002	7.56389	8.97724	8.49662	9.19372	7.7314	8.62987	8.15501	8.43108	9.36925	9.21275	coding	NM_014213_Exon2+	NM_014213	HOX cluster	983	chr2	+	176988661	176989644	nc-HOXD8-19-,NM_014213,	TGCCCGAGGACCAGTTGTAAATGTTACTGCTTCCTACTAATAAATGCTGACCTGATCAAA
ASHG19A3H0000643	29.0669	14.3965	24.0912	17.9629	26.3313	12.2728	10.4971	85.4479	22.0055	74.6977	59.5294	82.7165	4.26764	4.32357	4.81	4.81298	4.64063	4.60826	3.93745	6.01841	4.5862	5.77738	5.56523	5.91084	coding	NM_005523_Exon2+	NM_005523	HOX cluster	1871	chr7	+	27220776	27222647	nc-HOXA10-82+,	ATTTCCACCGTCTTTATTTTCCTTGTGCCCAGTTGCCTGTATAAGTGCTGCAACACACAC
CUST_2_PI426247286	21.2734	20.4218	20.0945	19.8586	11.5728	10.4204	8.29839	32.1929	12.2153	18.3146	51.7595	47.8047	3.86341	4.82372	4.56008	4.94777	3.5337	4.36616	3.62581	4.36437	3.76537	3.41212	5.34333	5.0332	coding	NM_173860_intron1+	NM_173860	HOX cluster	787	chr12	+	54349323	54350111		AAAGAAATGCCAGTGGATGCGTTTACTCTGCCATTCGCCCATATCTGTTGTAACTGATCC
CUST_70_PI426249100	44.4673	15.2768	15.4115	16.6993	32.1645	14.2114	12.6069	15.9779	21.8386	13.2663	15.1216	38.002	4.83209	4.40516	4.21186	4.71473	4.90762	4.82714	4.17804	3.18827	4.57648	2.90818	3.2223	4.68301	coding	NM_153631_Exon4-	NM_153631	HOX cluster	2530	chr7	-	27145809	27148339	NM_153632,NM_153631,NM_030661,	GGGAGGGGGAGAGAGCAAGGAGATCGGTATCTTTGTAATAAAACTGCAATTTTATAAATT
CUST_16_PI426249100	2353.29	920.021	907.063	1173.9	1715.99	564.698	938.031	1705.95	1428.85	1351.93	1436.48	1845.67	10.1403	10.3134	9.97027	10.4387	10.2934	9.98226	9.83388	10.7026	10.3009	10.4315	10.5751	10.8544	coding	NM_018953_Exon2+	NM_018953	HOX cluster	1081	chr12	+	54428061	54429142	NR_003084,NM_018953,	TGACTCTGGGTCCTTCCTGAAACTATATTTTGTCATATCAAATAAAGAGAGAACAGGACT
ASHG19A3A032593	152.289	29.3231	44.3006	6.4953	79.7913	11.4223	53.4889	12.6794	79.4516	33.0137	82.0432	74.3372	6.42589	5.32312	5.64535	3.39014	6.10088	4.50748	6.05046	2.86455	6.30879	4.41353	6.09968	5.73593	coding	NM_153715	HOXA10	RefSeq_coding	2272	chr7	-	27210210	27219876		AAGGGGACTCACCCTCAAGAAGTGATTGGTATGGTAATTTAAAGCAACGCGCATTCGCTA	3206	Hs.110637	GO:0005515|GO:0043565|GO:0003700|GO:0030528|GO:0009952|GO:0030326|GO:0007275|GO:0009954|GO:0006355|GO:0001501|GO:0007283|GO:0005634|GO:0005667	NP_061824	Homeobox A10
ASHG19A3H0000623	945.213	436.058	771.798	611.511	1460.63	381.375	1964.95	1183.7	728.291	976.409	1181.88	1248.53	8.87683	9.23384	9.7289	9.54585	10.0529	9.43264	10.8888	10.1698	9.3652	9.94448	10.2961	10.2719	coding	NM_153631_Exon4+	NM_153631	HOX cluster	2530	chr7	+	27145809	27148339		AATTTATAAAATTGCAGTTTTATTACAAAGATACCGATCTCCTTGCTCTCTCCCCCTCCC
CUST_51_PI426247286	40.4019	36.5662	22.6524	29.5413	58.0539	17.1936	21.1899	125.384	36.5632	107.124	29.2525	119.103	4.69971	5.64138	4.72739	5.50375	5.69672	5.10235	4.84581	6.67366	5.26265	6.39341	4.36399	6.51086	coding	NM_153715_intron2-	NM_153715	HOX cluster	7471	chr7	-	27211792	27219264	NM_018951,	AAATGTCAGCCAGAAAGGGCTATCTGCTCCCTTCGCCAAATTATCCCACAACAATGTCAT
CUST_65_PI426249100	83.9142	27.921	76.039	37.5551	150.979	14.9212	160.593	253.732	48.473	194.916	191.042	190.548	5.64572	5.25089	6.39886	5.82402	6.93712	4.89628	7.46486	7.79961	5.63395	7.39137	7.47429	7.25923	coding	NM_153620_Exon2-	NM_153620	HOX cluster	95	chr7	-	27134879	27134974	NM_153620,NM_005522,	CATCTTCTCCAGCGCAGACTTTTGACTGGATGAAAGTCAAAAGAAACCCTCCCAAAACAG
CUST_12_PI426249100	76.3551	32.021	43.5769	36.5394	46.8795	22.5214	30.5292	21.6485	46.135	34.8383	37.0207	42.6234	5.52468	5.45083	5.62182	5.78871	5.40705	5.49554	5.32941	3.70405	5.56626	4.50626	4.78799	4.85102	coding	NM_004503_Exon1+	NM_004503	HOX cluster	512	chr12	+	54422193	54422705	uc.343+,NM_153693,NM_004503,	AAACACCTTAGGACATAACACACAGACCTCAATCGCTCAGGATTTTAGTTCTGAGCAGGG
ASHG19A3H0000509	16547.7	6391.54	10920.9	10870.6	15367.7	6422.73	13249.8	17696	13196.1	13444.8	4614.9	5971.26	12.9486	13.14	13.5568	13.5414	13.4864	13.3884	13.6835	14.0055	13.603	13.745	12.2781	12.5229	coding	NM_018953_intron1-	NM_018953	HOX cluster	700	chr12	-	54427360	54428061		AACTCCCTCCCTCTCCCCCAAAAATTGAATATTGCCTTTTATACACGTTTTGTTCCTATG
CUST_34_PI426249100	25.4932	22.1625	20.1619	16.4504	42.6668	22.0363	6.16515	6.8179	25.5961	12.6359	23.8	22.6988	4.09523	4.93843	4.5635	4.69331	5.28212	5.46511	3.23757	2.5092	4.77678	2.84942	4.00567	3.93873	coding	NM_018952_Exon3-	NM_018952	HOX cluster	493	chr17	-	46675097	46675590	NM_018952,	AAGAGCAGAAGTGCTCCACTCCGGTCTACCCGTGGATGCAGCGGATGAATTCGTGCAACA
ASHG19A3H0000544	502.667	265.867	170.916	247.128	243.878	198.97	162.547	223.277	256.655	287.604	342.794	516.549	7.99912	8.50231	7.55051	8.34652	7.57684	8.54556	7.4811	7.59569	7.9062	8.0263	8.39361	8.91592	coding	NM_153631_intron2+	NM_153631	HOX cluster	4242	chr7	+	27162261	27166504	ENST00000297027,	TGTGGCGCACTCATTGCTCGAAATGTTCCAGTCTACAAATGGTCCGAAGATGGTGATTTA
CUST_91_PI426249100	248.56	127.173	173.184	162.216	251.795	105.726	245.565	209.023	190.39	267.751	201.007	424.335	7.0555	7.43857	7.5695	7.79008	7.61962	7.68139	8.02214	7.49177	7.48877	7.90952	7.55608	8.60305	coding	NM_005523_Exon1-	NM_005523	HOX cluster	781	chr7	-	27224054	27224835	NM_005523,	TATTTGCCAAGTTGTACTTACTACGTCTCGGGTCCAGATTTCTCCAGCCTCCCTTCTTTT
ASHG19A3H0000589	1031.3	693.031	816.798	609.064	817.564	395.295	536.077	1496.59	778.454	1641.11	185.23	915.184	9.00219	9.90129	9.81625	9.53872	9.23232	9.47734	9.07431	10.5096	9.46012	10.7171	7.42292	9.79127	coding	NM_018952_Exon1+	NM_018952	HOX cluster	111	chr17	+	46682223	46682334		CCCCCTCTCTCGTCCTCTCTCTCTTTTGCTCTATCGAGCTGATACTGAAGTACAAAAATA
CUST_37_PI426247286	68.6765	32.3203	25.14	25.7325	27.6248	16.1125	25.4919	55.6208	23.0821	47.8367	48.9332	70.5263	5.38567	5.46557	4.86838	5.31117	4.70169	5.00956	5.09049	5.27583	4.64939	5.0284	5.25704	5.64881	coding	NM_153620_intron3-	NM_153620	HOX cluster	464	chr7	-	27134414	27134879		GGAATCTCAAGTCGATTTAAAAATTTTTACATTTCCGTCTCATGGCTTCCCACTTTGCCC
CUST_52_PI426247286	37.0474	17.8357	38.2841	24.3608	30.4613	11.969	14.5158	119.421	29.7525	47.8256	12.5302	58.0356	4.58491	4.62228	5.4554	5.23864	4.83588	4.57251	4.35884	6.59179	4.98438	5.02758	2.94521	5.33912	coding	NM_005523_intron2-	NM_005523	HOX cluster	1406	chr7	-	27222647	27224054		CCTCCTTCTGCCCAACTGCATGTTATTCACAATTGTTATTCAATCTGTCAAAAGCGATTT
CUST_11_PI426249100	2400.59	160.607	342.679	584.285	1166.31	260.647	884.872	530.393	883.455	328.278	171.349	278.651	10.1694	7.78744	8.53363	9.47769	9.7383	8.92958	9.76191	8.94448	9.64443	8.24798	7.29164	7.92061	coding	NM_153693_Exon1+	NM_153693	HOX cluster	557	chr12	+	54410641	54411198	NR_003084,NM_153693,NM_014620,	TTGAATTTATATAAAGTATATGTGTGTGTGTGTGGAGCTGAGACAGGCTCGGCAGCGGCA
ASHG19A3H0000559	136.658	28.0851	11.9372	16.4548	47.7413	15.6612	27.1696	28.5329	70.7275	39.6035	15.6701	18.3903	6.29526	5.25993	3.87012	4.69363	5.43383	4.96682	5.17733	4.16697	6.14574	4.72134	3.27931	3.65265	coding	NM_014212_Exon2-	NM_014212	HOX cluster	1237	chr12	-	54368964	54370201		TTCCCTCCAGGTGGAAAGAAACGCTTGGGAAATTTATTTACAAAAATCCAGGCCCCAGCA
CUST_89_PI426249100	172.44	24.9531	42.3731	8.45532	95.66	16.9972	62.8232	14.3798	90.7406	28.0223	78.7662	77.8673	6.5864	5.09667	5.58516	3.7641	6.32841	5.08596	6.25194	3.02747	6.47743	4.14026	6.03043	5.80988	coding	NM_153715_Exon1-	NM_153715	HOX cluster	612	chr7	-	27219264	27219876	NM_153715,	AAGGGGACTCACCCTCAAGAAGTGATTGGTATGGTAATTTAAAGCAACGCGCATTCGCTA
CUST_59_PI426249100	279.062	198.382	130.959	268.744	227.321	162.598	150.487	192.766	141.948	278.633	207.735	230.064	7.21454	8.08485	7.17304	8.46791	7.48581	8.2666	7.38266	7.36644	7.09627	7.97451	7.61248	7.58735	coding	NM_014621_Exon2+	NM_014621	HOX cluster	612	chr2	+	177017335	177017947	NM_014621,	GTATATTATATGGCAGGAGCTACTGAGAACATAAAATCTTGGCGAGTCATTAAACTTATG
CUST_71_PI426249100	36.8123	15.7682	19.3019	21.3856	32.4117	11.3624	31.9732	80.9484	23.9447	94.0297	38.2067	48.4509	4.57608	4.44955	4.50626	5.05054	4.91909	4.49801	5.39164	5.92105	4.69627	6.16466	4.83854	5.05578	coding	NM_153631_Exon3-	NM_153631	HOX cluster	646	chr7	-	27149733	27150379	NM_153632,NM_153631,NM_030661,	AAATCTTCCCCTGGATGAAAGAGTCTCGACAAAACACAAAGCAGAAAACCAGCAGCTCCA
ASHG19A3A008520	40.4448	237.562	5	5	14.4907	70.9977	12.2083	31.6382	16.6287	191.074	40.9041	23.4955	4.70153	8.33994	2.46572	2.4991	3.84068	7.11723	4.1378	4.33328	4.199	7.36197	4.95096	3.98935	coding	NM_006361	HOXB13	RefSeq_coding	3047	chr17	-	46802128	46806111		GCTATCAGAAACTTAAACTTGAGGATTTTCTCTGTTTTTCACTCGCAATAAATTCAGAGC	10481	Hs.66731	GO:0043565|GO:0003700|GO:0030528|GO:0001525|GO:0008544|GO:0060743|GO:0002009|GO:0007275|GO:0060527|GO:0040008|GO:0006355|GO:0009611|GO:0005634|GO:0005667	NP_006352	Homeobox B13
ASHG19A3H0000628	104.121	59.7427	48.3122	51.7659	63.3871	44.1149	34.9415	60.3693	61.8294	79.0882	80.806	95.4569	5.92999	6.34642	5.76484	6.26004	5.81036	6.45135	5.50271	5.4146	5.96497	5.87045	6.07484	6.14994	coding	NM_153631_Exon2+	NM_153631	HOX cluster	84	chr7	+	27162177	27162261	uc003syl.2,ENST00000297027,	CTAGAAAGATGTTTAAATTCTGAACCAGGAATTGTCTCCAACTCCAGGCGCTCAGGGAAT
CUST_39_PI426249100	66.1702	26.2477	22.5239	26.4738	30.5757	10.6837	22.8906	29.823	25.3217	38.7611	21.9202	8.67792	5.34048	5.16371	4.71913	5.35173	4.84212	4.40349	4.94858	4.23384	4.76085	4.68509	3.85756	2.74918	coding	NM_024016_Exon2-	NM_024016	HOX cluster	1163	chr17	-	46689708	46690871	NM_024016,	TTGTTCTGTTGTCTGCGCCTGAAAAGGGCGGAAGAGTTACAATAAAGTTTACAAGCGAGA
CUST_5_PI426249100	31.5797	17.3559	12.9112	26.1436	22.0693	9.17577	10.0164	45.7814	20.7787	44.1479	29.1678	42.4862	4.37745	4.5842	3.98095	5.33569	4.40973	4.16845	3.87793	4.95011	4.50748	4.89903	4.35896	4.84568	coding	NM_014212_Exon1+	NM_014212	HOX cluster	798	chr12	+	54366909	54367707	NM_014212,	AACAAGAACAGCGTCCTGCCTCAAGCCTTCGACCGTTTCTTCGACAACGCCTACTGCGGT
CUST_16_PI426247286	2125.87	1083.1	1217.89	1139.61	2496.22	588.841	1186.94	3067.22	1475.72	2774.65	532.347	1701.22	10.0109	10.5484	10.4153	10.3944	10.8296	10.0361	10.1635	11.6007	10.3484	11.5153	9.06857	10.7547	coding	NM_002146_intron2-	NM_002146	HOX cluster	18217	chr17	-	46632980	46651198		CTCTTCCTCCCTGTCCCTCCAATCTAGATTTAAATTTTTACCTGTTCTTTAAGGAAAAAA
CUST_21_PI426247286	104.922	43.3051	105.268	53.4659	163.412	30.6841	184.795	124.656	62.2206	117.742	125.907	128.599	5.94031	5.88475	6.85941	6.30216	7.03561	5.94048	7.65504	6.66557	5.97235	6.55305	6.79515	6.62528	coding	NM_018952_intron2-	NM_018952	HOX cluster	245	chr17	-	46681977	46682223		CCAGAACTTACTCCATTTTCTATGCAAATGTCAGAAAAATGAAACACCCTCTCTCCCAAG
CUST_29_PI426249100	897.69	613.339	163.565	302.951	480.409	313.702	365.296	278.029	488.125	523.101	301.579	255.846	8.80285	9.73439	7.49093	8.62899	8.48984	9.17504	8.55102	7.95552	8.79453	8.97192	8.20246	7.77173	coding	NM_024015_Exon2-	NM_024015	HOX cluster	1513	chr17	-	46652869	46654382	NM_024015,	AATATCTGTGTGCTGTACAGAGTGACAATAGAAATAAATGTTTGGTTTCTTGTGACCAGC
CUST_63_PI426249100	207.675	34.2466	28.8145	51.9463	88.6556	36.6109	45.0178	70.2457	98.3421	67.6617	56.5895	82.538	6.82557	5.55039	5.05472	6.26387	6.23197	6.19692	5.82918	5.67273	6.59121	5.61437	5.4842	5.90781	coding	NM_024501_Exon2+	NM_024501	HOX cluster	1096	chr2	+	177054539	177055635	NM_024501,	TCGCTGTTTAGTTACTAGATGAACAAATCCACAGAATGGGTAAAGAGTAGAATCTGAACT
CUST_33_PI426247286	45.0929	30.2092	19.7267	18.5279	41.8382	22.8015	28.904	63.4693	7.83226	46.0116	32.1544	22.6107	4.85018	5.36589	4.5343	4.85547	5.25724	5.51697	5.25659	5.50052	3.19203	4.96365	4.53605	3.93327	coding	NM_014621_intron1+	NM_014621	HOX cluster	540	chr2	+	177016794	177017335		CAGAAGAAGGAGCACATTTGGGGATCCCGCAAGCCTGGGGTATGTGGGTGTGTTTGAGGA
ASHG19A3H0000562	44.869	10.8872	24.2668	18.8753	29.6848	17.5458	23.7512	53.1568	31.8858	44.9622	30.7076	55.5038	4.84311	3.93157	4.82126	4.88217	4.80265	5.13781	5.0009	5.19562	5.07786	4.92766	4.44939	5.26602	coding	NM_022658_Exon1-	NM_022658	HOX cluster	615	chr12	-	54402889	54403504		AAACATGAGGCTGGGAGACGAGTTTTGATTTAAGTGGCCTTGTCCTTCGCTACTGTTAGT
CUST_33_PI426249100	1109.43	257.932	220.751	254.16	496.246	233.301	356.052	231.644	520.533	312.707	401.109	409.958	9.09937	8.45926	7.91113	8.39148	8.53446	8.77102	8.51643	7.65207	8.89	8.16997	8.6375	8.54393	coding	NM_018952_Exon4-	NM_018952	HOX cluster	936	chr17	-	46673098	46674034	NM_018952,	ATTAATTTTCTATGTGTTGTGTTTGTAGTCTTGTCTTAGCTCTGGACGTGAAATACTTCG
CUST_47_PI426247286	72.7402	88.0932	52.9025	113.381	219.624	61.8013	75.3582	199.305	119.914	378.122	42.0775	94.0084	5.46019	6.90729	5.88415	7.31783	7.44042	6.92689	6.47411	7.41849	6.86401	8.47086	4.99639	6.12682	coding	NM_024014_intron2-	NM_024014	HOX cluster	1389	chr7	-	27185536	27186926		GAAAACATCTCGCTTGGTATGAAATAATCTCCCATTCAGTATGCTTTGGGCCCCAGACAT
CUST_9_PI426249100	84.4344	51.1693	47.6073	52.2291	106.286	30.5974	51.5749	88.5767	69.7694	81.2659	93.1803	133.073	5.65361	6.11633	5.74573	6.27128	6.4688	5.93589	6.00374	6.07994	6.12828	5.92279	6.31157	6.68187	coding	NM_022658_Exon1+	NM_022658	HOX cluster	615	chr12	+	54402889	54403504	NM_022658,	ACTAACAGTAGCGAAGGACAAGGCCACTTAAATCAAAACTCGTCTCCCAGCCTCATGTTT
ASHG19A3A008506	139.03	104.999	124.061	171.689	156.163	105.002	71.076	312.12	107.124	324.121	40.901	175.045	6.31738	7.17225	7.09462	7.865	6.9793	7.67149	6.4014	8.14324	6.709	8.22348	4.95068	7.12188	coding	NM_024015	HOXB4	RefSeq_coding	2042	chr17	-	46652869	46655743		TTTGATCAACTCAAACTATGTCGACCCCAAGTTCCCTCCATGCGAGGAATATTCACAGAG	3214	Hs.664706	GO:0043565|GO:0003700|GO:0016564|GO:0009952|GO:0048539|GO:0008283|GO:0060216|GO:0048704|GO:0002011|GO:0007275|GO:0000122|GO:0006355|GO:0048103|GO:0048536|GO:0006351|GO:0005634	NP_076920	Homeobox B4
ASHG19A3H0000513	36.9412	18.0305	21.1227	26.302	31.228	16.2699	26.7304	41.4038	17.8757	49.805	30.2524	69.9641	4.5804	4.6395	4.63067	5.34404	4.86896	5.02157	5.15485	4.78578	4.30014	5.09371	4.42389	5.63826	coding	NM_002145_intron2+	NM_002145	HOX cluster	772	chr17	+	46621109	46621882		TCTGAATTCTTCCTCTTCTCCTAGAGTTGGGGCAGAAAGGACCGAATCTTTTCTGCTTCT
CUST_53_PI426247286	127.115	72.3918	96.3744	85.2785	120.843	59.6611	74.2942	302.238	81.582	270.788	79.1979	206.731	6.20171	6.63318	6.7308	6.93712	6.65128	6.87504	6.45694	8.08866	6.34355	7.92835	6.03907	7.41183	coding	NM_000522_intron2-	NM_000522	HOX cluster	712	chr7	-	27238061	27238774		TTTCATTTCAGTTCAGAACTAACTACCTTCCCCACTGACCCTCTAGGCTTTAGCAGAAGA
ASHG19A3H0000598	95.8086	57.083	65.4249	53.5094	90.314	35.4676	53.0872	106.272	69.5638	103.514	162.241	146.331	5.82402	6.28062	6.17766	6.30344	6.25506	6.14994	6.04015	6.39409	6.12495	6.33448	7.20338	6.83556	coding	NM_006361_Exon1+	NM_006361	HOX cluster	757	chr17	+	46805354	46806111		CTGCAAATGCTGCCTTCCAAAAGGGACCTGGTGGGTTCTGTTCTCCCTGGCAACACATCT
ASHG19A3H0000557	35.2904	16.2272	17.6703	12.5601	31.7639	13.9591	24.6367	19.7313	20.1536	30.2069	33.6391	28.1137	4.51623	4.49257	4.38982	4.32248	4.89323	4.80003	5.04932	3.54357	4.46814	4.26895	4.62019	4.24062	coding	NM_173860_Exon2-	NM_173860	HOX cluster	237	chr12	-	54350111	54350348		AAAAGAAGGAGAGAGCTTGCTCCCTCAACAGAAGTCTTTTCTTTTTCATTCTCCGGTTCT
ASHG19A3H0000586	49.8546	31.0958	14.9954	27.4645	34.7541	17.3491	16.5368	53.447	30.6091	46.1181	29.2708	30.5372	4.98582	5.4101	4.17242	5.40161	5.01241	5.11876	4.53257	5.20366	5.02223	4.96777	4.36488	4.36164	coding	NM_018952_Exon4+	NM_018952	HOX cluster	936	chr17	+	46673098	46674034		CGAAGTATTTCACGTCCAGAGCTAAGACAAGACTACAAACACAACACATAGAAAATTAAT
CUST_68_PI426249100	794.425	166.505	196.337	328.741	420.505	208.354	367.018	248.426	417.463	163.369	214.018	220.633	8.62545	7.83572	7.73602	8.73084	8.31462	8.61569	8.55706	7.76481	8.57032	7.11328	7.65296	7.51726	coding	NM_006735_Exon2-	NM_006735	HOX cluster	1111	chr7	-	27139973	27141084	NM_006735,	CCTGAGAGCAGTATGAGGCCTGCAAGAAAGTGATCATATAATTGTATCTTCACTTTCTTT
CUST_23_PI426247286	33.1881	12.2855	11.3889	9.21768	5	10.3637	19.3279	66.7714	11.1733	73.786	39.8874	50.2404	4.44065	4.10291	3.81047	3.88416	2.40823	4.35568	4.7297	5.59084	3.64621	5.75833	4.91231	5.11481	coding	NM_024016_intron2-	NM_024016	HOX cluster	770	chr17	-	46690871	46691642		AGTTTATGGCACTTCTAATAGATCTGAACCACCTCCTACACAACTCTGGTGCTGGTTACC
ASHG19A3H0000594	66.7383	30.9077	91.4608	48.1759	130.128	16.5669	90.055	338.382	47.3461	300.225	112.217	118.518	5.35173	5.3977	6.65323	6.16423	6.74645	5.04858	6.7019	8.27953	5.603	8.09942	6.60853	6.50536	coding	NM_024017_Exon2+	NM_024017	HOX cluster	1972	chr17	+	46698525	46700497		CCAGAACCCTCCCATATAATCGACAACTGAAAACAAGCGAGACAATCACCCCCAAAGAAA
CUST_44_PI426249100	34.1807	247.705	5	5	16.2557	79.0751	21.5821	39.7681	8.60891	186.739	48.6587	13.5526	4.47396	8.39982	2.46572	2.4991	3.99435	7.27422	4.87049	4.72084	3.31044	7.32404	5.24497	3.24116	coding	NM_006361_Exon2-	NM_006361	HOX cluster	2277	chr17	-	46802128	46804405	NM_006361,	GCTATCAGAAACTTAAACTTGAGGATTTTCTCTGTTTTTCACTCGCAATAAATTCAGAGC
ASHG19A3H0000567	126.161	59.2794	72.9696	95.4784	108.281	163.515	87.4581	144.802	78.9165	100.763	30.5948	36.0554	6.19013	6.33425	6.33624	7.08945	6.49793	8.2751	6.6665	6.90345	6.29953	6.27929	4.44374	4.6054	coding	NM_004503_Exon2-	NM_004503	HOX cluster	1168	chr12	-	54423438	54424606		ATATCAGTTTTATTAAATATTCGAGAACGGACCCAGAGGTTGGATTTATACAGGAGGGTA
CUST_72_PI426249100	23.6153	11.8701	11.8035	5.42381	16.2952	8.96346	26.6877	97.7255	10.7754	67.0639	37.2218	50.6238	3.99726	4.05417	3.85526	3.1408	3.99813	4.13392	5.15323	6.24441	3.59666	5.60278	4.79626	5.12663	coding	NM_153632_Exon2-	NM_153632	HOX cluster	162	chr7	-	27149733	27149895	NM_153632,NM_153631,NM_030661,	AAATCTTCCCCTGGATGAAAGAGTCTCGACAAAACACAAAGCAGAAAACCAGCAGCTCCA
ASHG19A3A048664	25.3289	14.979	18.4667	10.78	19.2863	8.45206	18.4777	59.599	16.843	69.5362	17.4789	44.763	4.08711	4.37886	4.44955	4.10954	4.22743	4.04799	4.67066	5.394	4.21902	5.66142	3.46464	4.9301	coding	NM_018953	HOXC5	RefSeq_coding	1613	chr12	+	54426831	54429142	uc.344+,	TATAAGCAGAGCCCCAATATCCCTGCCTATAACATGCAAACTTGTGGGAACTATGGATCG	3221	Hs.549040	GO:0043565|GO:0003700|GO:0030528|GO:0009952|GO:0051216|GO:0048562|GO:0007275|GO:0006355|GO:0006351|GO:0005634	NP_705897	Homeobox C4
CUST_79_PI426249100	257.538	17.9876	202.655	132.773	220.009	49.2161	125.88	107.926	138.779	34.525	146.408	188.11	7.10598	4.63705	7.78521	7.51726	7.44266	6.59939	7.14426	6.42143	7.06183	4.49008	7.03343	7.23873	coding	NM_019102_Exon2-	NM_019102	HOX cluster	709	chr7	-	27180995	27181704	NM_019102,	CGTGGAAGTGTTCCTGTCTCAATAGCTCCAAGCTGTTAAAGATATTTTTATTCAAACTAC
ASHG19A3A032596	57.0364	16.1414	11.5194	8.1326	41.3511	10.2396	35.9378	10.8343	21.2175	29.7964	25.0211	20.9344	5.15274	4.48392	3.82296	3.71141	5.24311	4.33935	5.54088	2.73466	4.53605	4.24098	4.097	3.82593	coding	NM_000522	HOXA13	RefSeq_coding	2514	chr7	-	27236498	27239725		GAATGATATCTTGTAAATAAAGACATTCAGCACACTGTGAAAATGTATTTGTGCACCTGC	3209	Hs.592172	GO:0003677|GO:0010843|GO:0003700|GO:0030528|GO:0048844|GO:0060442|GO:0035115|GO:0060847|GO:0001886|GO:0048839|GO:0030539|GO:0007275|GO:0009887|GO:0043065|GO:0010552|GO:0045840|GO:0030510|GO:0006355|GO:0001501|GO:0001894|GO:0001570|GO:0003281|GO:0005634	NP_000513	Homeobox A13
ASHG19A3A016632	297.438	123.892	166.426	121.367	201.414	89.1893	124.687	142.329	190.658	130.87	198.675	194.373	7.29601	7.3995	7.51332	7.40181	7.32404	7.44016	7.13383	6.87432	7.49036	6.74233	7.53786	7.29798	coding	NM_019558	HOXD8	RefSeq_coding	1879	chr2	+	176994476	176996726		TAATATTGGCGAGGACCCAGACCACTTAAATCAGAGCTCGTCTCCTTCTCAAATGTTTCC	3234	Hs.301963	GO:0043565|GO:0003700|GO:0030528|GO:0008595|GO:0009952|GO:0007275|GO:0000122|GO:0006355|GO:0048705|GO:0006351|GO:0005634	NP_062458	Homeobox D8
CUST_24_PI426249100	283.134	161.175	231.913	181.835	300.057	119.138	348.898	346.49	199.598	273.599	229.134	335.89	7.23414	7.7931	7.98127	7.93929	7.84975	7.83266	8.49128	8.31699	7.55768	7.94454	7.76481	8.21854	coding	NM_002145_Exon1-	NM_002145	HOX cluster	511	chr17	-	46621882	46622393	NM_002145,	GGAGACATTTCAAACTTCATCAATCAAGGAGTCGACATTAATTCCTCCTCCTCCTCCTTT
ASHG19A3H0000574	50.2709	22.7591	33.5191	24.9891	30.9223	7.00891	34.4517	125.299	34.9547	110.687	117.921	193.235	4.99592	4.97203	5.26489	5.27334	4.85604	3.77667	5.48328	6.67253	5.2023	6.44659	6.69346	7.28689	coding	NM_002144_Exon2+	NM_002144	HOX cluster	431	chr17	+	46606806	46607237		GCTTCTTCTGCTTCATTCGTCGGTTCTGGAACCAAATCTTGACCTGTGTTTCATTGAGCT
ASHG19A3H0000577	55.8379	56.022	73.2631	59.6173	67.0982	41.2692	28.4161	113.096	59.8827	116.753	26.0919	15.5503	5.12793	6.25236	6.34055	6.45049	5.87955	6.35677	5.23462	6.50256	5.92058	6.53974	4.16791	3.41375	coding	NM_002145_Exon1+	NM_002145	HOX cluster	511	chr17	+	46621882	46622393		AAAGGAGGAGGAGGAGGAATTAATGTCGACTCCTTGATTGATGAAGTTTGAAATGTCTCC
ASHG19A3H0000540	321.774	136.472	233.263	222.624	302.375	123.38	290.711	300.268	191.515	281.232	145.639	112.893	7.40418	7.54707	7.98973	8.19571	7.86083	7.87584	8.24798	8.07746	7.49796	7.98624	7.02493	6.42143	coding	NM_153632_intron3+	NM_153632	HOX cluster	1393	chr7	+	27148339	27149733		AAGTAGGAACTAGGTGCTATCCTCTCTCCTGGTGGGTAAAACAGTGATACTCCCTCATTT
CUST_54_PI426249100	15.392	15.7099	22.5126	16.2079	24.0565	5	14.5917	57.3455	24.8127	76.9059	28.334	62.7479	3.42873	4.44481	4.71846	4.66869	4.52684	2.54574	4.36616	5.32782	4.7364	5.82613	4.30828	5.45717	coding	NM_014213_Exon1+	NM_014213	HOX cluster	901	chr2	+	176987412	176988313	NM_014213,	ATGTCTTCCAGTGGCACCCTCAGCAACTACTACGTGGACTCGCTTATAGGCCATGAGGGC
ASHG19A3H0000637	71.6993	39.4578	32.0832	38.5554	33.864	14.5067	17.4107	143.022	44.7084	111.726	27.9253	39.8446	5.4424	5.75364	5.20366	5.86227	4.97848	4.85724	4.60052	6.88123	5.53066	6.463	4.28001	4.75226	coding	NM_006896_Exon1+	NM_006896	HOX cluster	511	chr7	+	27195785	27196296		GGCATTTTGGAACAGAGAAGCCCCCGCCGTATATTTGCTAAAAAGCGCGTTCACATAATA
ASHG19A3H0000621	125.827	49.7109	52.9065	63.88	59.0388	52.228	55.4348	54.6598	60.8757	50.248	76.088	89.8418	6.18595	6.07876	5.88433	6.54098	5.71656	6.68159	6.10067	5.24125	5.94285	5.1098	5.97278	6.04812	coding	NM_006735_Exon2+	NM_006735	HOX cluster	1111	chr7	+	27139973	27141084		AAAGAAAGTGAAGATACAATTATATGATCACTTTCTTGCAGGCCTCATACTGCTCTCAGG
ASHG19A3A008511	40.0729	20.3583	19.2861	10.2301	19.2684	12.6662	16.8616	26.7678	15.9195	54.2506	41.9087	40.6724	4.68945	4.81642	4.50538	4.0376	4.2251	4.65474	4.55738	4.05475	4.13296	5.24347	4.99026	4.78293	coding	NM_004502	HOXB7	RefSeq_coding	1377	chr17	-	46684602	46688383		TTTCTAAATATCCAGCCTCAAGTTCGGTTTTCGCTACCGGAGCCTTCCCAGAACAAACTT	3217	Hs.436181	GO:0005515|GO:0043565|GO:0003700|GO:0030528|GO:0009952|GO:0048704|GO:0007275|GO:0030099|GO:0006355|GO:0006351|GO:0005634	NP_004493	Homeobox B7
CUST_8_PI426249100	23448.7	3325.74	3740.66	7662.09	12354.6	4119.11	9948.81	4273.35	11323.6	3522.41	8312.85	5257.16	13.5533	12.1599	12.066	13.0377	13.1377	12.7682	13.2351	12.059	13.3399	11.8553	13.1485	12.335	coding	NM_017409_Exon2+	NM_017409	HOX cluster	1108	chr12	+	54382952	54384060	NM_017409,	TCCCTGTCTGGGAGTTGTGTTATTTAAAGATATTCTGTATGTTGTATCTTTTGCATGTAG
ASHG19A3H0000599	65.793	33.9602	44.2747	33.0757	30.607	24.5374	35.9322	73.7084	32.1486	84.4002	60.9003	68.4194	5.33308	5.53787	5.6442	5.65641	4.84462	5.62261	5.54059	5.7608	5.08954	5.99077	5.60319	5.60182	coding	NM_000523_Exon1-	NM_000523	HOX cluster	868	chr2	-	176957531	176958399		CTGGAAAGGAAGATTTCCAAAAGTGGGACCCCTGTGGCTGGTCCTTGGTGCAGTACACCT
CUST_90_PI426249100	787.882	135.397	93.6885	104.078	318.377	79.5951	278.314	186.568	443.843	222.307	335.741	224.387	8.61261	7.53486	6.68771	7.20321	7.92903	7.28394	8.19189	7.31812	8.65783	7.59914	8.35929	7.54531	coding	NM_005523_Exon2-	NM_005523	HOX cluster	1871	chr7	-	27220776	27222647	nc-HOXA10-82-,NM_005523,	GTGTGTGTTGCAGCACTTATACAGGCAACTGGGCACAAGGAAAATAAAGACGGTGGAAAT
CUST_20_PI426249100	24814.2	7908.18	5875.27	7925.02	13249.3	5167.47	9593.19	6964.23	12741.6	8508.62	12219.4	11211.1	13.6574	13.4548	12.7071	13.0759	13.2505	13.1007	13.1911	12.7507	13.5484	13.127	13.6544	13.3956	coding	NM_014620_Exon4+	NM_014620	HOX cluster	1180	chr12	+	54448633	54449813	NM_153633,NM_014620,	ATTTTAGTGTCGATGTGAAATGCCCCGTGATCAATAATAAACCAGTGGATGTGAATTAGT
CUST_88_PI426249100	67.2516	50.0259	57.6556	33.2924	53.648	31.1877	57.0029	147.306	40.1849	125.613	109.799	148.421	5.361	6.0887	6.00141	5.66453	5.5881	5.96612	6.13362	6.93192	5.38445	6.66477	6.57267	6.85899	coding	NM_018951_Exon1-	NM_018951	HOX cluster	988	chr7	-	27212967	27213955	NM_018951,	AAATGTCAGCCAGAAAGGGCTATCTGCTCCCTTCGCCAAATTATCCCACAACAATGTCAT
CUST_92_PI426249100	62.4578	13.5734	7.11927	18.6834	28.4546	5	33.6966	17.9689	32.5717	33.1285	29.2862	21.1301	5.26725	4.24295	3.18093	4.86694	4.74404	2.54574	5.45554	3.3842	5.10673	4.41931	4.36548	3.83784	coding	NM_000522_Exon2-	NM_000522	HOX cluster	1563	chr7	-	27236498	27238061	NM_000522,	GAATGATATCTTGTAAATAAAGACATTCAGCACACTGTGAAAATGTATTTGTGCACCTGC
ASHG19A3A016638	195.599	41.1616	43.9145	43.1321	64.5432	33.1179	39.4727	73.2369	97.6082	58.0311	54.2621	62.9777	6.75171	5.81432	5.63395	6.01073	5.83161	6.05688	5.66172	5.74892	6.58092	5.36052	5.41868	5.46318	coding	NM_024501	HOXD1	RefSeq_coding	1991	chr2	+	177053306	177055635		TCGCTGTTTAGTTACTAGATGAACAAATCCACAGAATGGGTAAAGAGTAGAATCTGAACT	3231	Hs.83465	GO:0043565|GO:0003700|GO:0030528|GO:0048706|GO:0007275|GO:0006355|GO:0005634	NP_078777	Homeobox D1
CUST_86_PI426249100	63.1786	20.586	43.0265	16.2458	49.9456	5	36.977	20.0769	35.6918	29.37	24.8921	11.5837	5.28295	4.83326	5.60539	4.67173	5.49196	2.54574	5.58178	3.57398	5.22944	4.21817	4.08723	3.06273	coding	NM_152739_Exon1-	NM_152739	HOX cluster	653	chr7	-	27204496	27205149	NM_152739,	TGATAGAGAAAAACAACCCAGCGAAGGCGCCTTCTCTGAAAACAATGCTGAGAATGAGAG
ASHG19A3H0000524	93.1878	38.3166	69.3867	53.2975	89.2413	28.7244	77.8931	178.373	48.5236	130.479	87.036	189.304	5.78889	5.70791	6.26151	6.2982	6.24146	5.84768	6.51333	7.24987	5.63604	6.73534	6.19578	7.24804	coding	NM_024017_intron2+	NM_024017	HOX cluster	2616	chr17	+	46700497	46703114		AGGCTTCCTCAGCACTTCCAAAGCTCTGCCTACATCAAGTTCCCTCTCAATTTTTCTCTA
ASHG19A3H0000576	385.38	184.592	226.38	301.517	343.796	206.005	285.265	265.603	272.296	216.613	208.284	234.993	7.64286	7.98648	7.94802	8.62164	8.03505	8.59797	8.22496	7.8747	7.99101	7.55816	7.61821	7.62376	coding	NM_002145_Exon2+	NM_002145	HOX cluster	1089	chr17	+	46620020	46621109		AGAGGAAAATAGGTCCCTCTAGTTATTTTTAAGAAAGTCCCCCTAGAGTTTAATTATTCC
ASHG19A3A032594	833.612	143.089	87.1355	135.321	396.623	82.3054	224.243	187.24	478.947	228.739	316.046	233.471	8.70058	7.61655	6.59309	7.54579	8.23583	7.32806	7.90793	7.32573	8.76657	7.64205	8.27001	7.6115	coding	NM_005523	HOXA11	RefSeq_coding	2653	chr7	-	27220776	27224835	nc-HOXA10-82-,	GTGTGTGTTGCAGCACTTATACAGGCAACTGGGCACAAGGAAAATAAAGACGGTGGAAAT	3207	Hs.249171	GO:0043565|GO:0003700|GO:0030528|GO:0009653|GO:0009952|GO:0001658|GO:0060351|GO:0048589|GO:0009953|GO:0042733|GO:0001656|GO:0007275|GO:0001759|GO:0010720|GO:0032332|GO:0009954|GO:0006355|GO:0001501|GO:0005634|GO:0005667	NP_005514	Homeobox A11
ASHG19A3H0000634	30.5242	44.6579	17.5028	22.8034	28.9877	9.47877	18.5459	43.3513	12.6625	61.8997	38.6642	20.562	4.33549	5.92512	4.37745	5.14377	4.76886	4.21961	4.67522	4.86234	3.81747	5.46568	4.85953	3.80212	coding	NM_024014_Exon2+	NM_024014	HOX cluster	421	chr7	+	27185115	27185536		GTAAGAAATAAATGCACAGACGCTTGCAAAGCTCCGGGCTCCCCTGAAGCTGCGGAAGCC
ASHG19A3A048662	112.845	51.7007	79.9882	58.9964	120.608	42.0011	98.942	112.316	78.9534	104.157	118.451	144.592	6.04388	6.13219	6.46706	6.43485	6.64887	6.3852	6.82413	6.49288	6.29995	6.3467	6.70096	6.81836	coding	NM_022658	HOXC8	RefSeq_coding	2290	chr12	+	54402889	54406543		ACTAACAGTAGCGAAGGACAAGGCCACTTAAATCAAAACTCGTCTCCCAGCCTCATGTTT	3224	Hs.664500	GO:0005515|GO:0043565|GO:0003700|GO:0016564|GO:0009952|GO:0007275|GO:0000122|GO:0030182|GO:0006355|GO:0048705|GO:0006351|GO:0005634	NP_073149	Homeobox C8
CUST_27_PI426247286	50.4919	18.0854	28.6512	69.5902	133.801	10.0842	19.1636	46.0728	16.1605	51.4536	31.6034	41.3595	5.00118	4.64514	5.04633	6.65694	6.78499	4.31203	4.7183	4.96117	4.15981	5.15108	4.50403	4.80699	coding	NM_000523_intron1+	NM_000523	HOX cluster	807	chr2	+	176958399	176959207		CCTCAGCTAGGTGCTCCGAATATCCCAGCCTAATTTTTCTTGTGCTTTTGTTTGTATCAG
ASHG19A3H0000564	65.7304	27.9263	43.916	36.4639	42.3129	30.5664	36.2387	158.476	58.733	146.184	30.7045	92.5244	5.33228	5.25125	5.6341	5.78643	5.27237	5.93338	5.55007	7.05397	5.8956	6.92124	4.44926	6.10048	coding	NM_153693_Exon1-	NM_153693	HOX cluster	557	chr12	-	54410641	54411198		TGCCGCTGCCGAGCCTGTCTCAGCTCCACACACACACACATATACTTTATATAAATTCAA
ASHG19A3H0000636	66.2725	11.7623	23.6893	37.1061	45.6014	19.8064	33.215	26.1028	32.8569	29.8402	6.38827	7.82616	5.34272	4.04166	4.78834	5.80967	5.37107	5.30583	5.43656	4.01418	5.11876	4.24543	2.40307	2.40997	coding	NM_006896_Exon2+	NM_006896	HOX cluster	1502	chr7	+	27193339	27194841	nc-HOXA6-72+,ENST00000480355,	CTTTGTCACCACGCATCTTTATTTTCGGTTACATAAAACACAGCTGGGCTGGGAAGTGTG
ASHG19A3H0000505	4752.89	3181.85	2688.43	3442.78	3859.37	1956.59	1988.58	6472.64	3360.6	5976.49	1177.53	2405.07	11.1169	12.1034	11.598	11.8989	11.4526	11.6976	10.9079	12.6497	11.5272	12.6157	10.288	11.2382	coding	NM_022658_intron1-	NM_022658	HOX cluster	1367	chr12	-	54403504	54404872		CTCTGCCCACTGCCCTCTCCTTGTCTCTCTCTGCCTAATGCTTTTCCAATAAGAAAAATA
CUST_23_PI426249100	13006.1	4058.96	4787.67	5135.67	8162.72	3627.77	6240.5	3966.74	6643.63	3950.15	6189.39	5530.12	12.5895	12.4781	12.407	12.4619	12.5502	12.5833	12.5487	11.956	12.5413	12.0275	12.7293	12.4033	coding	NM_002145_Exon2-	NM_002145	HOX cluster	1089	chr17	-	46620020	46621109	NM_002145,	GGAATAATTAAACTCTAGGGGGACTTTCTTAAAAATAACTAGAGGGACCTATTTTCCTCT
ASHG19A3A008503	274.318	158.259	245.612	196.01	290.472	133.934	333.057	263.147	198.185	260.963	265.812	369.48	7.19231	7.76812	8.05805	8.02928	7.80375	7.99126	8.42534	7.85821	7.54448	7.86881	7.99978	8.37509	coding	NM_002145	HOXB2	RefSeq_coding	1614	chr17	-	46620020	46622393		GGAGACATTTCAAACTTCATCAATCAAGGAGTCGACATTAATTCCTCCTCCTCCTCCTTT	3212	Hs.514289	GO:0043565|GO:0003700|GO:0030528|GO:0009952|GO:0008015|GO:0009953|GO:0048704|GO:0021612|GO:0002011|GO:0007275|GO:0048857|GO:0006355|GO:0021569|GO:0021570|GO:0005634	NP_002136	Homeobox B2
ASHG19A3H0000630	112.927	32.1267	21.0703	46.4957	59.5349	24.5852	32.8011	38.1068	62.2349	38.6896	15.4289	22.0376	6.0454	5.45684	4.62702	6.11428	5.73111	5.62544	5.42218	4.64598	5.97322	4.68186	3.2519	3.89859	coding	NM_002141_Exon2+	NM_002141	HOX cluster	1064	chr7	+	27168126	27169190	uc003syl.2,	AATGGAGTTTATTCTTAGCACATGGCTTTCTATGTAGCCACATCACAATTTGTACAGTTC
ASHG19A3A032591	52.5237	17.0715	41.4574	6.1607	41.1136	5	22.0135	17.3439	23.5377	24.7204	24.1126	20.0068	5.05503	4.56083	5.55456	3.31309	5.23519	2.54574	4.89365	3.32039	4.67373	3.93234	4.02917	3.76468	coding	NM_152739	HOXA9	RefSeq_coding	2076	chr7	-	27202057	27205149		TGATAGAGAAAAACAACCCAGCGAAGGCGCCTTCTCTGAAAACAATGCTGAGAATGAGAG	3206	Hs.659350	GO:0005515|GO:0043565|GO:0003700|GO:0030528|GO:0009952|GO:0030326|GO:0007275|GO:0009954|GO:0006355|GO:0001501|GO:0007283|GO:0005634|GO:0005667	NP_061824	Homeobox A10
CUST_2_PI426249100	616.14	202.8	194.178	309.24	414.044	157.296	428.251	252.827	302.139	173.819	169.982	281.731	8.27733	8.1186	7.71795	8.65611	8.2967	8.21747	8.76297	7.79468	8.13294	7.21048	7.28146	7.93733	coding	NM_017410_Exon2+	NM_017410	HOX cluster	1544	chr12	+	54338783	54340327	NM_017410,	TTCCCACTGGTGCATTACAAAACAGTGTTCTTTTGAAATGTTCATCAGGAATAGGCTTTT
CUST_66_PI426249100	102.509	44.4697	115.154	58.4044	178.713	24.1176	189.067	199.688	75.7819	162.045	238.045	209.547	5.91484	5.91876	6.99076	6.42046	7.15449	5.59745	7.68303	7.42187	6.2424	7.09918	7.82203	7.43126	coding	NM_005522_Exon1-	NM_005522	HOX cluster	746	chr7	-	27134879	27135625	NM_153620,NM_005522,	CATCTTCTCCAGCGCAGACTTTTGACTGGATGAAAGTCAAAAGAAACCCTCCCAAAACAG
ASHG19A3H0000556	43.145	25.2469	26.582	22.0425	31.0916	17.2941	21.3036	130.682	31.2626	103.252	67.4151	42.6603	4.79199	5.11313	4.9469	5.09391	4.86467	5.11299	4.85435	6.74199	5.04972	6.33034	5.77696	4.85239	coding	NM_173860_Exon1-	NM_173860	HOX cluster	610	chr12	-	54348713	54349323		AAGGTGTCTCCCGTGTGGATGTTTACCAGCGGCCCCACAAACCCGGGATTCAGGAGATTA
CUST_14_PI426249100	27573.9	9506.49	10431.9	13957.2	15945.9	8892.04	12032.2	13376.9	16560.3	9986.68	14454.4	15288.9	13.8427	13.7126	13.4746	13.8931	13.5467	13.8862	13.5121	13.6085	13.9483	13.353	13.9016	13.8039	coding	NM_004503_Exon2+	NM_004503	HOX cluster	1168	chr12	+	54423438	54424606	NM_153693,NM_004503,	TACCCTCCTGTATAAATCCAACCTCTGGGTCCGTTCTCGAATATTTAATAAAACTGATAT
ASHG19A3A032592	62.3539	29.5587	45.5795	37.6564	53.2438	20.5242	47.237	140.987	33.548	124.368	90.4367	120.507	5.26489	5.3348	5.68634	5.82754	5.57931	5.36011	5.89543	6.85919	5.1463	6.64795	6.25807	6.52772	coding	NM_018951	HOXA10	RefSeq_coding	2648	chr7	-	27210210	27213955		AAATGTCAGCCAGAAAGGGCTATCTGCTCCCTTCGCCAAATTATCCCACAACAATGTCAT	3206	Hs.110637	GO:0005515|GO:0043565|GO:0003700|GO:0030528|GO:0009952|GO:0030326|GO:0007275|GO:0009954|GO:0006355|GO:0001501|GO:0007283|GO:0005634|GO:0005667	NP_061824	Homeobox A10
CUST_37_PI426249100	893.523	575.071	240.075	361.982	532.281	293.896	269.026	541.49	657.352	950.447	427.891	595.077	8.79678	9.65241	8.02695	8.85035	8.63164	9.08471	8.15008	8.97846	9.22659	9.89245	8.73411	9.13837	coding	NM_004502_Exon2-	NM_004502	HOX cluster	855	chr17	-	46684602	46685457	NM_004502,	GCCCCATGCTCCCTTTTACATTCTGTGTGTATCTAAAGGATGGAAAAATAAAACGCAATT
ASHG19A3H0000640	521.468	254.852	329.347	358.175	484.366	277.846	432.81	385.743	371.515	273.937	246.382	310.045	8.04931	8.44338	8.47836	8.83873	8.50056	9.01373	8.77732	8.48892	8.40782	7.94615	7.8695	8.08996	coding	NM_018951_Exon2+	NM_018951	HOX cluster	1582	chr7	+	27210210	27211792		GCTTCATTCCACAGCTTTTATTCTATAAGAACATAAACATCGTCTTTTTCCACGCACAGC
ASHG19A3A048658	710.594	313.72	457.562	405.456	461.82	222.981	362.69	323.821	361.679	299.431	413.932	403.859	8.46732	8.74614	8.95468	9.013	8.43787	8.70651	8.53827	8.20384	8.36764	8.09684	8.68808	8.52167	coding	NM_014212	HOXC11	RefSeq_coding	2100	chr12	+	54366909	54370201		TGCTGGGGCCTGGATTTTTGTAAATAAATTTCCCAAGCGTTTCTTTCCACCTGGAGGGAA	3227	Hs.127562	GO:0003702|GO:0043565|GO:0003700|GO:0009952|GO:0042733|GO:0007492|GO:0001656|GO:0007275|GO:0001759|GO:0009954|GO:0006355|GO:0001501|GO:0005634	NP_055027	Homeobox C11
ASHG19A3A006237	160.995	111.557	148.467	117.471	155.727	75.3853	176.053	279.57	99.3994	274.851	239.038	217.375	6.4969	7.25612	7.35795	7.36273	6.97658	7.20041	7.59528	7.96437	6.60299	7.95116	7.82624	7.4936	coding	NM_153620	HOXA1	RefSeq_coding	2358	chr7	-	27132615	27135625		CTACGCGTTAAATCAGGAAGCAGACCCACCAAGAAGCCTGTCGCTCCCCCGCATCGGAGA	3198	Hs.67397	GO:0003702|GO:0005515|GO:0043565|GO:0003700|GO:0048646|GO:0009952|GO:0021953|GO:0021612|GO:0021754|GO:0030902|GO:0042472|GO:0008045|GO:0007275|GO:0007399|GO:0045944|GO:0021569|GO:0021570|GO:0021571|GO:0005634	NP_705873	Homeobox A1
CUST_35_PI426249100	1996.03	1039.64	1656.13	1377.49	2218.01	960.728	2660.39	1948.93	1326.02	1917.88	1634.42	1937.07	9.91747	10.4993	10.8868	10.6309	10.66	10.7026	11.3256	10.9061	10.2099	10.9736	10.7814	10.9231	coding	NM_018952_Exon2-	NM_018952	HOX cluster	136	chr17	-	46681841	46681977	NM_018952,	ACAATATTATCTGGAAGCTGAAGAAGAAACTGAATACTCCTTCCTTCCTCCCCACCCATT
ASHG19A3A016631	529.488	358.917	169.606	381.118	369.933	320.286	182.978	512.622	324.224	407.493	683.952	643.379	8.07056	8.94961	7.5385	8.92056	8.1345	9.20321	7.6417	8.89283	8.22496	8.58458	9.4468	9.26012	coding	NM_014213	HOXD9	RefSeq_coding	1902	chr2	+	176987412	176989644	nc-HOXD8-19-,	TGCCCGAGGACCAGTTGTAAATGTTACTGCTTCCTACTAATAAATGCTGACCTGATCAAA	3235	Hs.236646	GO:0003702|GO:0043565|GO:0003700|GO:0016563|GO:0008344|GO:0009952|GO:0035115|GO:0048704|GO:0035137|GO:0030879|GO:0007275|GO:0048935|GO:0045944|GO:0009954|GO:0006355|GO:0007519|GO:0005634	NP_055028	Homeobox D9
ASHG19A3A048659	112.823	57.6857	70.015	45.3347	73.3225	35.2153	61.3478	222.099	66.17	209.743	134.45	199.023	6.04371	6.2919	6.27808	6.08197	5.99396	6.13949	6.22703	7.58876	6.05781	7.51201	6.90729	7.33765	coding	NM_017409	HOXC10	RefSeq_coding	2017	chr12	+	54378945	54384060		GTAGTATTGCTCCTTAAAAACCCCTCTCTCTGAAAATGACATGCCCTCGCAATGTAACTC	3226	Hs.44276	GO:0003702|GO:0043565|GO:0003700|GO:0009952|GO:0030326|GO:0007275|GO:0050905|GO:0008284|GO:0009954|GO:0006355|GO:0001501|GO:0021520|GO:0019907|GO:0005634	NP_059105	Homeobox C10
CUST_13_PI426249100	83.8591	28.7326	52.5258	24.1669	50.1068	18.1878	32.7437	39.0051	47.5006	36.4275	29.2112	35.1998	5.64535	5.29307	5.8756	5.22582	5.49694	5.18404	5.41966	4.68742	5.60761	4.58146	4.36089	4.57368	coding	NM_153693_Exon2+	NM_153693	HOX cluster	346	chr12	+	54422359	54422705	uc.343+,NM_153693,NM_004503,	AAACACCTTAGGACATAACACACAGACCTCAATCGCTCAGGATTTTAGTTCTGAGCAGGG
CUST_83_PI426249100	2672.1	656.511	728.009	1275.03	1708.81	756.308	1294.89	1398.33	1437.34	935.074	1164.82	1207.89	10.2966	9.82655	9.63614	10.5397	10.2877	10.3882	10.2767	10.4153	10.31	9.86504	10.2742	10.2177	coding	NM_006896_Exon2-	NM_006896	HOX cluster	1502	chr7	-	27193339	27194841	nc-HOXA6-72-,NM_006896,	CACACTTCCCAGCCCAGCTGTGTTTTATGTAACCGAAAATAAAGATGCGTGGTGACAAAG
CUST_7_PI426247286	41.3285	23.6552	26.7584	23.6471	25.9554	16.1035	28.5471	61.1451	22.0558	53.1315	41.9006	66.6546	4.73343	5.02572	4.95555	5.19401	4.62048	5.00864	5.23994	5.4379	4.58934	5.20694	4.98985	5.55999	coding	NM_153693_intron1+	NM_153693	HOX cluster	11160	chr12	+	54411198	54422359	NM_004503,	TAGACCGACCAGGTAAAGGCAAAGGGATGAATTCCTACTTCACTAACCCTTCCTTATCCT
CUST_27_PI426249100	745.682	209.497	414.467	283.124	641.879	181.203	947.612	793.799	324.606	610.948	577.878	723.043	8.53827	8.16679	8.80722	8.5389	8.8836	8.41084	9.85227	9.55838	8.22633	9.22112	9.1877	9.4392	coding	NM_002146_Exon2-	NM_002146	HOX cluster	88	chr17	-	46632892	46632980	NM_002146,	TCTGGGGCTCGATGTGAATATATATTATGTCTGCCTGTTCTCCCCTCGTCGGTGGCTAAG
CUST_56_PI426249100	298.645	125.671	171.742	110.269	215.943	86.75	113.494	151.388	203.612	124.105	189.529	198.262	7.303	7.42145	7.55909	7.27966	7.41514	7.40418	7.01384	6.97658	7.58587	6.64485	7.46256	7.32961	coding	NM_019558_Exon1+	NM_019558	HOX cluster	1195	chr2	+	176994476	176995671	NM_019558,	TAATATTGGCGAGGACCCAGACCACTTAAATCAGAGCTCGTCTCCTTCTCAAATGTTTCC
ASHG19A3A032580	50.8441	30.2849	43.5536	30.3586	38.607	25.1075	32.1046	52.8726	39.0725	51.8154	84.9181	81.0285	5.01003	5.37078	5.62103	5.53914	5.15071	5.65615	5.39718	5.1863	5.34819	5.1633	6.15868	5.87454	coding	NM_005522	HOXA1	RefSeq_coding	2561	chr7	-	27132615	27135625		TATGGACAGGAGCACCAGAGCCTGGCCCTGGCTACGTATAATAACTCCTTGTCCCCTCTC	3198	Hs.67397	GO:0003702|GO:0005515|GO:0043565|GO:0003700|GO:0048646|GO:0009952|GO:0021953|GO:0021612|GO:0021754|GO:0030902|GO:0042472|GO:0008045|GO:0007275|GO:0007399|GO:0045944|GO:0021569|GO:0021570|GO:0021571|GO:0005634	NP_705873	Homeobox A1
CUST_77_PI426249100	1159.72	229.621	192.542	352.748	556.618	242.512	369.905	492.419	616.949	360.373	515.787	473.351	9.15946	8.29378	7.70508	8.82192	8.69261	8.82639	8.56561	8.83702	9.13139	8.39563	9.01852	8.7797	coding	NM_002141_Exon2-	NM_002141	HOX cluster	1064	chr7	-	27168126	27169190	NM_002141,	GAACTGTACAAATTGTGATGTGGCTACATAGAAAGCCATGTGCTAAGAATAAACTCCATT
ASHG19A3H0000561	68.2466	96.1529	39.1109	65.6586	65.8493	33.5824	43.9297	76.5154	45.9089	72.9043	27.3207	33.3502	5.3785	7.0391	5.48531	6.57979	5.85581	6.07376	5.7991	5.82281	5.56038	5.73747	4.24465	4.48953	coding	NM_017409_Exon2-	NM_017409	HOX cluster	1108	chr12	-	54382952	54384060		CTACATGCAAAAGATACAACATACAGAATATCTTTAAATAACACAACTCCCAGACAGGGA
CUST_20_PI426247286	59.4508	29.5326	48.8803	36.6954	51.7849	21.9946	42.7828	74.1936	42.9025	50.9132	60.1986	45.0808	5.20556	5.33345	5.78036	5.79361	5.54002	5.4624	5.76343	5.77003	5.47394	5.13163	5.58631	4.94005	coding	NM_018952_intron3-	NM_018952	HOX cluster	6250	chr17	-	46675590	46681841		TTGACAATTCCTGCCTCTGCCATTGGTCAGTGTTGGATCAGATGGTTGTATTTCCTTCTG
ASHG19A3H0000569	41.4889	16.5696	14.5412	29.1462	28.8816	23.7084	33.3935	42.1992	14.7495	50.7863	10.7426	8.14898	4.73871	4.52103	4.13268	5.48595	4.76538	5.57246	5.44189	4.81809	4.02809	5.12747	2.79356	2.47355	coding	NM_018953_Exon2-	NM_018953	HOX cluster	1081	chr12	-	54428061	54429142		AGTCCTGTTCTCTCTTTATTTGATATGACAAAATATAGTTTCAGGAAGGACCCAGAGTCA
CUST_6_PI426249100	682.024	295.853	431.593	375.951	468.642	230.926	371.019	329.623	357.164	309.816	332.576	438.599	8.41196	8.65783	8.87151	8.90037	8.45404	8.75957	8.56954	8.23339	8.35028	8.15372	8.34297	8.66043	coding	NM_014212_Exon2+	NM_014212	HOX cluster	1237	chr12	+	54368964	54370201	NM_014212,	TGCTGGGGCCTGGATTTTTGTAAATAAATTTCCCAAGCGTTTCTTTCCACCTGGAGGGAA
ASHG19A3H0000518	40.5931	20.9468	40.3366	28.1897	31.0014	15.9787	23.2869	126.302	29.7755	98.6484	49.3696	104.376	4.70872	4.8591	5.52129	5.43591	4.85933	4.99607	4.9706	6.68401	4.98582	6.24485	5.27049	6.29279	coding	NM_002147_intron2+	NM_002147	HOX cluster	663	chr17	+	46669818	46670482		GAAAGCTCCTTTTACTGTTCACCCCTTCTTTGCTAGCGACAGTCTCAAAATTTCAGGGGT
ASHG19A3H0000528	216.945	132.395	165.394	135.642	188.38	103.523	127.852	263.377	117.524	227.326	293.106	204.635	6.87965	7.49726	7.50661	7.54736	7.23226	7.64925	7.1648	7.85982	6.83722	7.63273	8.16277	7.39211	coding	NM_021193_intron1-	NM_021193	HOX cluster	145	chr2	-	176965103	176965249		CTGCAACACAGCCCCAACCCACGTCAACCCAGCCCGTACTCTGTCTATTGCCCGCCCCCA
CUST_25_PI426249100	4455.38	3022.66	726.236	1275.22	1829.89	1435.55	1266.67	1114.03	2104.99	2295.77	1130.57	1651.88	11.0261	12.031	9.63377	10.5401	10.3819	11.2788	10.2459	10.0711	10.8583	11.2359	10.2318	10.72	coding	NM_002146_Exon4-	NM_002146	HOX cluster	2311	chr17	-	46626232	46628543	nc-HOXB2-164-,NM_002146,	GGAACTTTCTTTGTTCTTCAGTAGTTACTTTTTTCCTTACCTAAAAGGGTTGTCTGTCAA
CUST_85_PI426249100	9349.67	1389.42	1420.97	2401.08	4570.45	1412.85	2963.99	1718.77	4669.16	1405.67	2344.49	2339.92	12.1213	10.9116	10.6438	11.4049	11.6957	11.2601	11.4779	10.7152	11.9977	10.4806	11.3009	11.1988	coding	NM_152739_Exon2-	NM_152739	HOX cluster	1403	chr7	-	27202057	27203460	NM_152739,	CCTCAAGGCCTACTGACCAAATTGTTGTGTTGAGATGATATTTAACTTTTTGCCAAATAA
CUST_38_PI426247286	56.2639	31.0352	44.0051	25.8635	37.1909	26.9271	30.8021	32.2364	53.5389	35.6771	102.358	59.6427	5.13479	5.40745	5.63708	5.3189	5.10216	5.75375	5.34229	4.36692	5.76455	4.54581	6.46562	5.38358	coding	NM_153620_intron2-	NM_153620	HOX cluster	202	chr7	-	27134974	27135177	NM_005522,	TATGGACAGGAGCACCAGAGCCTGGCCCTGGCTACGTATAATAACTCCTTGTCCCCTCTC
CUST_7_PI426249100	116.214	50.7413	74.4267	37.6553	78.6731	29.9048	69.1304	210.521	53.7222	202.296	103.255	188.502	6.08371	6.10702	6.36606	5.82732	6.08101	5.90297	6.3663	7.50251	5.77017	7.45171	6.48053	7.24134	coding	NM_017409_Exon1+	NM_017409	HOX cluster	849	chr12	+	54378945	54379794	NM_017409,	GTAGTATTGCTCCTTAAAAACCCCTCTCTCTGAAAATGACATGCCCTCGCAATGTAACTC
CUST_61_PI426249100	453.819	214.985	160.184	204.556	234.722	138.596	118.948	240.407	266.24	264.229	261.422	285.462	7.86225	8.20414	7.462	8.08602	7.52742	8.04477	7.07308	7.71021	7.96046	7.88694	7.96995	7.96157	coding	NM_006898_Exon3+	NM_006898	HOX cluster	1582	chr2	+	177036244	177037826	NM_006898,	AAACCACAGTCCTCACCACAGTTTATTGATTTCAAATTGTCTGGTACTATTGGAACAAAT
ASHG19A3A006241	124.396	84.4831	68.6936	74.9175	102.086	54.8098	103.207	123.982	57.3841	116.223	157.39	201.514	6.16894	6.85201	6.24945	6.76424	6.41406	6.74714	6.87898	6.65694	5.86477	6.53291	7.16067	7.35893	coding	NM_153693	HOXC6	RefSeq_coding	2072	chr12	+	54410641	54424606		AGAGGGAGAGTGACAGCAGCGCTCGGACGTCCTCCCCAACGTCGCCCTCAATTCCACCGC	3221	Hs.549040	GO:0043565|GO:0003700|GO:0030528|GO:0009952|GO:0051216|GO:0048562|GO:0007275|GO:0006355|GO:0006351|GO:0005634	NP_705897	Homeobox C4
ASHG19A3H0000546	490.411	193.613	497.627	276.106	602.555	128.738	567.018	1256	278.48	1144.14	224.18	428.88	7.96718	8.05448	9.07121	8.50231	8.80072	7.93733	9.14378	10.2483	8.0263	10.1959	7.73384	8.61883	coding	NM_019102_intron2+	NM_019102	HOX cluster	959	chr7	+	27181704	27182664		CCGCACACCCCTCCCGAATTTCCTTCTCTCTTCCTTTCTAGAAAGAAAACAATACGATTT
ASHG19A3H0000548	26.408	26.4645	37.4126	27.3136	25.7979	17.2619	16.7312	109.651	14.1532	82.0133	72.68	37.1876	4.13983	5.17574	5.42289	5.39288	4.61142	5.10869	4.54822	6.45185	3.96883	5.94134	5.89916	4.65021	coding	NM_006896_intron2+	NM_006896	HOX cluster	943	chr7	+	27194841	27195785		TTTCCAGCCGGCTAAGCTTCCACAATGTCCTGCTTCCTCTGACAAAGGAAAACTGTAAAT
CUST_87_PI426249100	29632.1	4406.83	5157.03	8748.71	17728.5	4193.35	11037.7	6686.95	17306.6	5956.29	8472.32	6626.28	13.9532	12.5884	12.5328	13.2107	13.7023	12.7931	13.4005	12.6984	14.0167	12.6108	13.1722	12.6719	coding	NM_018951_Exon2-	NM_018951	HOX cluster	1582	chr7	-	27210210	27211792	NM_153715,NM_018951,	GCTGTGCGTGGAAAAAGACGATGTTTATGTTCTTATAGAATAAAAGCTGTGGAATGAAGC
CUST_22_PI426249100	20.3631	42.6719	16.5686	20.1519	19.1278	11.0349	5	87.2317	11.4332	102.841	40.7523	42.9354	3.80723	5.86579	4.30512	4.9699	4.21275	4.45509	2.49256	6.05419	3.6774	6.32205	4.94541	4.86198	coding	NM_002144_Exon1-	NM_002144	HOX cluster	583	chr17	-	46607689	46608272	NM_002144,	TCAGAACCTAACACCCCCACGGCCCGGACCTTCGACTGGATGAAGGTTAAGAGAAACCCA
CUST_30_PI426249100	110.118	109.009	140.714	155.077	102.774	61.4025	49.4765	340.088	73.0623	353.461	76.8129	164.026	6.00486	7.22099	7.28042	7.72549	6.42506	6.91677	5.95244	8.28579	6.19661	8.36729	5.9875	7.0211	coding	NM_024015_Exon1-	NM_024015	HOX cluster	519	chr17	-	46655224	46655743	NM_024015,	TTTGATCAACTCAAACTATGTCGACCCCAAGTTCCCTCCATGCGAGGAATATTCACAGAG
ASHG19A3H0000533	101.284	57.5107	49.7148	45.0796	50.8817	44.4858	52.4911	199.77	75.3102	196.513	51.8165	161.033	5.89823	6.2887	5.80334	6.07251	5.51858	6.46371	6.02598	7.42211	6.23559	7.40444	5.34532	6.99327	coding	NM_014621_intron1-	NM_014621	HOX cluster	540	chr2	-	177016794	177017335		TCCTCAAACACACCCACATACCCCAGGCTTGCGGGATCCCCAAATGTGCTCCTTCTTCTG
CUST_10_PI426249100	4411.74	1441.04	1435.01	2598.49	2743.33	1134.95	1736.85	2731.42	3006.81	1941.63	2381.26	3013.89	11.016	10.9668	10.6594	11.515	10.956	10.9322	10.7095	11.4083	11.3683	10.9901	11.3215	11.5464	coding	NM_022658_Exon2+	NM_022658	HOX cluster	1671	chr12	+	54404872	54406543	NM_022658,	CAGCCCTGTTCCTGGTCCAAGTACTTTGTATTGTATACGTGAGTCATAATAATAAAAAGA
ASHG19A3H0000081	762.411	408.465	756.562	462.667	530.482	372.992	628.516	1308.76	447.035	950.57	250.49	892.278	8.56639	9.13968	9.69822	9.18642	8.62793	9.40392	9.28654	10.3221	8.66949	9.89335	7.89519	9.75245	noncoding	nc-HOXA1-53-	nc-HOXA1-53	HOX cluster	138	chr7	-	27135887	27136025		GCCCTCTTCCCTTCTCACCTCTCGCCAGTTCATCTTTCATTGAACGGTGGGGAGGGGGCG
CUST_43_PI426075208	36.8163	30.3566	24.4577	13.9072	16.2278	23.9555	13.5481	24.6531	16.7283	44.1801	55.0762	45.297	4.57623	5.37363	4.83225	4.45391	3.99243	5.58681	4.27276	3.92654	4.20886	4.89955	5.44428	4.94764	noncoding	nc-HOXB2-160+	nc-HOXB2-160	HOX cluster	310	chr17	+	46622394	46622704		TTATTTGGTTTAATTGATTCAAAAACACCAGAGGACCACGACCAGGACACCATGAGCCCC
ASHG19A3A007737	527.012	170.6	368.133	264.435	556.957	140.407	925.649	489.844	270.542	446.17	226.966	420.221	8.06282	7.87062	8.63331	8.44787	8.69385	8.06016	9.81625	8.82936	7.98153	8.72596	7.74902	8.5911	noncoding	NR_033204	LOC404266	RefSeq_NR	486	chr17	+	46669681	46683772		TCTCGATGCGCCGTCGCCGGGTCAGCCGTTTCCTCTCCCTCGCCGGCCTCGGCGGAGATT
ASHG19A3H0000205	5042.43	3372	3729.04	2741.15	3226.41	2293.94	4182.24	6247.21	2612.96	6571.46	1021.01	2528.49	11.1988	12.1767	12.0647	11.5853	11.1868	11.9326	11.9841	12.5872	11.1554	12.766	10.0809	11.31	noncoding	nc-HOXC10-129-	nc-HOXC10-129	HOX cluster	260	chr12	+	54378513	54378773		CTCCACCCCTCTACCTCCCCTGCCGCCCGGGGGGCGCTTCCTTTGTTCGCGGGGAAGGGC
ASHG19A3H0000094	9900.5	2976.19	4395.53	3831.15	7620.85	2754.82	6222.87	7536.25	4433.57	5609.21	10011.1	11986	12.2031	12.0096	12.281	12.0529	12.4487	12.1901	12.5398	12.8571	11.917	12.5373	13.3884	13.482	noncoding	nc-HOXB9-193-	nc-HOXB9-193	HOX cluster	858	chr17	-	46768301	46769159	ENST00000461606,	CAGAAAATGTTGACATTACTCTGAAGGGATGCACAGTTATTGTGAAGGGCCCCAGAGGAA
ASHG19A3H0000088	52.5216	14.8243	19.1218	26.5977	22.0039	17.8807	20.5174	90.4885	37.9329	49.3111	15.1188	75.2388	5.05491	4.36548	4.49396	5.35831	4.40516	5.16128	4.80514	6.11181	5.31574	5.07821	3.22157	5.75395	noncoding	nc-HOXB2-162-	nc-HOXB2-162	HOX cluster	178	chr17	-	46623286	46623464		CCCACCACACTCATGCACACACATAACGCTGATCTGAACTTTGAGAGTGCTCTAAGTTAA
ASHG19A3H0000061	13992.7	6543.41	15304.3	8193.45	10225.4	7205.03	14789.2	29039.7	8759.94	19705.2	8838.62	14590.6	12.6962	13.1722	14.0496	13.1169	12.8514	13.5947	13.8251	14.6669	12.9329	14.2479	13.2383	13.7475	noncoding	nc-HOXB9-184-	nc-HOXB9-184	HOX cluster	198	chr17	-	46703989	46704187		CCCTTGCTCTCCCTCCCTCCCCGACCCGCCTGGGGAGAGGGCTCTACAGCCTGCGTCCCT
ASHG19A3A047649	451.484	113.843	117.963	182.177	255.626	96.9374	162.713	173.935	193.692	122.728	218.535	209.638	7.8552	7.28394	7.02586	7.94212	7.63652	7.55747	7.48218	7.21121	7.50906	6.626	7.68852	7.43214	noncoding	NR_026658	LOC100240735	RefSeq_NR	917	chr12	-	54472623	54475607		CATCCGGCTTTATGTACATGTGATATCCTGACAGATTTATATCTCTGAACAGCTATATAG
ASHG19A3H0000066	176.989	109.902	123.672	110.885	113.947	103.08	111.389	167.977	163.466	119.312	90.6395	245.615	6.62806	7.23138	7.09134	7.28847	6.56934	7.64286	6.98804	7.15148	7.2753	6.57822	6.26236	7.7002	noncoding	nc-HOXB9-189-	nc-HOXB9-189	HOX cluster	138	chr17	-	46720237	46720375		AGCAACCTTTTTGCTTCAGGGCTCCTCCTGGGGGCTGAGTGGTCCCCTTTGCTTTGCTAT
ASHG19A3H0000025	72.2038	25.2932	61.5522	51.665	93.1964	28.8326	98.1532	122.045	46.1246	143.974	59.8726	149.422	5.45122	5.11597	6.08676	6.25771	6.29491	5.8538	6.8139	6.62887	5.56608	6.89759	5.57684	6.87156	noncoding	nc-HOXA4-63-	nc-HOXA4-63	HOX cluster	108	chr7	-	27176447	27176555		CTAAGCTCCCACCCAAGTAGGGGAGGGGATCCACAGCCCCAGCCATTCTAAGCCCCAGAA
CUST_112_PI426075208	32.9926	39.4657	27.7291	35.2174	49.2869	27.7057	49.8443	50.9463	27.9978	63.1231	46.3222	56.3947	4.43411	5.75395	5.00127	5.74164	5.47394	5.79664	5.96233	5.12682	4.90166	5.50052	5.16371	5.29088	noncoding	nc-HOXC11-110+	nc-HOXC11-110	HOX cluster	838	chr12	-	54359624	54360462		GAAAAAGAGAGAAAAGTTTCCCGGAGTCTTCATTAGTTGATTTCCCTGTCCGCCGCTTTC
ASHG19A3H0000034	3200.87	1208.15	2363.01	1561.98	3214.51	1059.86	4425.51	2540.73	2084.16	2478.22	1534.23	2536.62	10.5699	10.7073	11.3904	10.7971	11.1799	10.8409	12.0629	11.3047	10.8455	11.3412	10.6794	11.317	noncoding	nc-HOXA7-74-	nc-HOXA7-74	HOX cluster	238	chr7	-	27197697	27197935		TGCGCAGGAACTGGGGCTCCGTGGCGTCCCGATCTGAACCCTCCCTCCACCTTTTGTATT
ASHG19A3H0000208	478.943	235.031	326.602	233.804	327.806	176.387	422.329	209.934	339.387	268.084	244.082	459.066	7.93591	8.32525	8.4652	8.26181	7.96526	8.37625	8.74188	7.49869	8.28508	7.91176	7.85647	8.73459	noncoding	nc-HOXC9-135-	nc-HOXC9-135	HOX cluster	138	chr12	+	54389365	54389503		CGGGCAGGGCAGGGAGCGGCTCTAGCTCTGGGGCGGCTCCCCCTCCAGCCACTCCCAGGC
CUST_42_PI426075208	19290	8080.47	12659	10860.4	18356	7552.39	19066.4	7216.21	15982.4	6770.56	6533.04	17875.6	13.2019	13.4885	13.7428	13.537	13.7534	13.6606	14.1798	12.8009	13.9036	12.812	12.8085	14.0223	noncoding	nc-HOXB13-207+	nc-HOXB13-207	HOX cluster	108	chr17	+	46806423	46806531		AGGAAGAGGGGACGAGGAGCCGGGCCCCACCTCCTTCTCCTCCTCTCCCTCCCTAGCTTT
ASHG19A3A008517	121.72	63.2347	61.6854	64.3439	94.7095	32.767	49.0537	199.201	68.9355	104.069	19.8281	21.1877	6.14199	6.43278	6.09183	6.55009	6.31632	6.04323	5.94351	7.41712	6.10921	6.34518	3.68512	3.84338	noncoding	ENST00000474761	CTD-2377D24.2	Ensembl	144	chr17	-	46767842	46767986	nc-HOXB9-192-,	TTCCAGAAAATGTTAACATCACTCTGAAGGGATACACAGTTGTGAAGGGCCCCAGAGGAA
ASHG19A3H0000047	167.996	38.1831	52.5632	58.095	112.555	40.0794	169.646	183.977	81.0827	106.781	101.297	105.277	6.55647	5.7048	5.87616	6.41406	6.55038	6.32186	7.54242	7.29756	6.33472	6.38889	6.44929	6.30712	noncoding	nc-HOXB4-167-	nc-HOXB4-167	HOX cluster	348	chr17	-	46656230	46656578		CTAACCGTGCAGCTAAATGAGATTTGGAAGGCGAAGTCTCCCCGAATTAGTGCATGAATT
ASHG19A3H0000203	302.959	111.401	158.807	159.496	135.486	120.468	97.2378	122.925	230.856	93.8971	242.378	1137.25	7.32638	7.25453	7.44967	7.76312	6.80268	7.84514	6.80363	6.64287	7.75893	6.16199	7.84459	10.1208	noncoding	nc-HOXD9-17-	nc-HOXD9-17	HOX cluster	168	chr2	+	176986678	176986846		GTGTGTGAGTGTGGCAGGGGGAGGGGGCCCTCCGATCTGCTCCATCCGTCCGTTTTATTA
ASHG19A3H0000155	62.4683	37.7554	44.2144	38.2008	42.6361	24.6689	26.4548	129.937	44.6054	115.11	56.3082	129.127	5.26739	5.68793	5.64293	5.84841	5.2802	5.62978	5.14006	6.73201	5.52665	6.5139	5.47728	6.6342	noncoding	nc-HOXC8-150-	nc-HOXC8-150	HOX cluster	723	chr12	+	54402165	54402888		TGATGCCTGAAGTATTTGGGAGTATGGTGTGCTTGTTCCTCCTCAAAGTCTCCAGACTTA
CUST_187_PI426075208	181.44	97.3532	96.2858	120.394	85.1159	63.8212	37.0147	176.279	93.4432	118.99	103.829	180.498	6.66026	7.06112	6.7293	7.39157	6.18516	6.97401	5.58259	7.23003	6.51874	6.5729	6.49095	7.16998	noncoding	nc-HOXD4-22+	nc-HOXD4-22	HOX cluster	706	chr2	-	176996730	176997436		TACGCAAAGAAACCTTTTAGGAGTAAACAAAACGCACCCGAACTATTCATTATAAAGGAA
ASHG19A3H0000030	189.621	83.9027	113.386	117.595	160.036	73.1615	166.213	353.793	150.28	256.627	305.429	449.773	6.71483	6.84248	6.97	7.36334	7.00745	7.15734	7.51485	8.35165	7.16638	7.84027	8.22035	8.70058	noncoding	nc-HOXA6-70-	nc-HOXA6-70	HOX cluster	178	chr7	-	27191677	27191855		CACCCAGGGAGGCTTTAAGAGGGGCATACTCCCCCTTACCCATACTCACCCATTCACACT
CUST_65_PI426075208	70.7196	32.3366	51.451	33.3162	63.1868	40.7654	80.7676	61.9062	48.6561	59.4866	66.6641	104.444	5.42536	5.46614	5.85044	5.66504	5.80737	6.34179	6.56292	5.45884	5.64078	5.40346	5.75896	6.29368	noncoding	nc-HOXB9-188+	nc-HOXB9-188	HOX cluster	98	chr17	+	46719077	46719175		GGCCAGGCGCGTCTCCGTTCCCCATCTTTACGGGGAGGTTAATGACCTCCTCAGCGCCCC
ASHG19A3H0000189	1326.32	730.595	1046.42	872.843	860.218	628.134	791.906	990.205	923.404	828.078	579.61	933.56	9.33699	9.96818	10.1677	10.0259	9.30509	10.1235	9.60275	9.87863	9.7065	9.66193	9.19139	9.81746	noncoding	nc-HOXD4-25-	nc-HOXD4-25	HOX cluster	228	chr2	+	177001718	177001946		TCCCCTACATTTCCCGGGGAAGTGGGGGGTCGCTGTCTAAGCCCCTTCCCCCAATCACTT
ASHG19A3A034087	3566.14	1162.24	968.896	1501.64	1774.23	1081.11	1297.04	1683.89	1778.38	1558.71	1821.36	2525.44	10.7155	10.6514	10.0615	10.7446	10.3446	10.8655	10.2788	10.6863	10.6273	10.6481	10.947	11.3068	noncoding	ENST00000434063	HOTAIRM1	Ensembl	659	chr7	+	27135724	27139773	nc-HOXA1-59+,	TGCCTCTATTACCAATTTAAATCTATGGCTTGAACCTGTGCACTGAAAATCAAATCCTTT
ASHG19A3H0000127	23.9998	23.4866	38.633	16.3508	34.0281	11.5561	25.4684	39.1429	33.2456	31.3851	37.3003	63.9651	4.01694	5.015	5.46955	4.68282	4.9863	4.52121	5.08848	4.69395	5.13339	4.33104	4.79936	5.48521	noncoding	nc-HOXC5-253-	nc-HOXC5-253	HOX cluster	278	chr12	+	54425091	54425369		ACAAAATTCCTTCTTCATTACAGCTCCAGCCGGGCTGGTTCCTTACTTTTCTCTCCTCAA
CUST_52_PI426075208	25.6348	22.216	17.3385	17.6693	30.0672	15.5912	13.4169	104.162	9.19205	101.588	50.6964	71.763	4.10383	4.94242	4.36477	4.79169	4.81848	4.95969	4.26038	6.35504	3.39586	6.29738	5.3107	5.67827	noncoding	nc-HOXB4-174+	nc-HOXB4-174	HOX cluster	338	chr17	+	46666090	46666428		TGTCCCTTAATGAGAAAAAGGGAGTCTTATGACCCCATCCTTGTCCCAAAGATCAGAAGC
CUST_25_PI426075208	915.095	286.717	758.338	476.91	1072.35	291.964	1376.77	538.842	548.783	453.154	317.407	447.678	8.83377	8.61178	9.70146	9.2251	9.62612	9.08028	10.3641	8.96827	8.968	8.75188	8.27578	8.68967	noncoding	nc-HOXA4-63+	nc-HOXA4-63	HOX cluster	108	chr7	+	27176447	27176555		TTCTGGGGCTTAGAATGGCTGGGGCTGTGGATCCCCTCCCCTACTTGGGTGGGAGCTTAG
CUST_75_PI426075208	912.028	520.804	645.363	626.597	791.198	446.516	1122.35	958.599	600.278	856.816	996.178	1441.47	8.82506	9.50456	9.45788	9.58349	9.18026	9.64954	10.0913	9.83687	9.09643	9.71598	10.0388	10.4841	noncoding	nc-HOXB9-204+	nc-HOXB9-204	HOX cluster	198	chr17	+	46800195	46800393		AGGAGAGAAGGTAATGGTGGAATTCTTTCCCTCACTCTCCCCCGACCACTTCGTCCCCTC
ASHG19A3A014670	47.6152	19.7897	26.3935	24.6989	18.5881	20.5577	23.5111	52.0115	20.2044	56.5007	50.3365	31.2329	4.92142	4.77175	4.93594	5.25774	4.17881	5.36247	4.98486	5.16046	4.47201	5.3107	5.30116	4.39517	noncoding	ENST00000417086	AC009336.23	Ensembl	984	chr2	-	177040721	177053268		CGACCGGGGGCTGCCTGGGCAAGGGCGGGGCGAGAGGGCAGAACGCCTGCTCTCGGACAG
ASHG19A3H0000191	80.2998	44.0102	53.9326	42.3361	39.9554	32.3002	38.3609	79.6105	46.6106	55.0916	68.1133	172.159	5.58777	5.90486	5.91107	5.98711	5.19949	6.02115	5.62491	5.89476	5.57931	5.27049	5.79361	7.09206	noncoding	nc-HOXD4-28-	nc-HOXD4-28	HOX cluster	248	chr2	+	177005928	177006176		CAGCGACACCTTACTTAAATAATGCTCTGACCCAATCCCACTGATCCTCCGTTATCTCTT
CUST_88_PI426075208	1776.56	573.968	426.996	595.368	796.698	455.018	505.74	586.241	949.351	561.69	753.795	853.3	9.76013	9.65048	8.85035	9.50284	9.18946	9.6767	8.99473	9.0973	9.74772	9.08589	9.61042	9.68403	noncoding	nc-HOXB2-162+	nc-HOXB2-162	HOX cluster	178	chr17	+	46623286	46623464		TTAACTTAGAGCACTCTCAAAGTTCAGATCAGCGTTATGTGTGTGCATGAGTGTGGTGGG
ASHG19A3H0000087	92.9624	52.5688	64.0721	52.495	87.0028	35.8915	132.645	141.26	35.8172	109.763	54.9312	130.34	5.78479	6.15696	6.14765	6.27929	6.21156	6.1703	7.21365	6.86306	5.23494	6.43219	5.44045	6.64615	noncoding	nc-HOXB2-161-	nc-HOXB2-161	HOX cluster	418	chr17	-	46622846	46623264		ATCTCACTCCTATGTGTCTGCCTGGGAGTTCCTGTCCATTTCCCAAGATTTAACTGTTGT
ASHG19A3H0000073	134.057	77.8613	112.445	94.3937	111.523	53.0029	75.9023	229.177	96.3783	398.652	79.9277	327.264	6.27203	6.73501	6.95576	7.07516	6.53669	6.70047	6.48285	7.63748	6.56175	8.55344	6.05688	8.17914	noncoding	nc-HOXB9-202-	nc-HOXB9-202	HOX cluster	108	chr17	-	46796109	46796217		CTGTCCTACCCGTCCCCACCAATTTGCCTTTTACCTGCCGCAGAGCTTGCTTGAACCAAA
CUST_3_PI426075208	132.346	96.4813	92.1243	84.6812	79.4956	74.5022	70.3105	259.62	91.7939	236.464	193.313	254.186	6.25907	7.04522	6.66391	6.92989	6.09607	7.18594	6.38809	7.8394	6.49365	7.70227	7.49036	7.75686	noncoding	nc-HOXA11-83+	nc-HOXA11-83	HOX cluster	223	chr7	+	27224832	27225055		TGAAGTAGAAATTTGGAGACGTAAGCTGACGTGGAAATCTATCCCCATCCTTAGCAGGGA
ASHG19A3H0000021	82.3955	15.5327	30.7375	40.6878	53.3087	23.5912	33.0228	69.8445	38.541	62.0297	7.55007	35.6218	5.62514	4.42908	5.14421	5.93484	5.5807	5.56523	5.42993	5.66418	5.33398	5.46941	2.53812	4.58998	noncoding	nc-HOXA1-59-	nc-HOXA1-59	HOX cluster	1265	chr7	-	27138707	27139972		TAATACATTTATTAAGGCGGCATGTTCAAAGTCTTCAATGGACAGCAACAAAACAGAAAG
CUST_142_PI426075208	187.845	76.1241	52.7962	78.0449	113.561	62.0368	87.6636	136.526	103.106	124.099	135.484	268.944	6.70379	6.70302	5.88082	6.81962	6.56457	6.93327	6.66943	6.81007	6.65403	6.64464	6.91982	7.86225	noncoding	nc-HOXC6-248+	nc-HOXC6-248	HOX cluster	948	chr12	-	54418111	54419059		TTTTATTTGGGGACAATATTTTCCAGAGGTCCTCCTTAGTTGTGTTCTCCCTGTCTCCTC
ASHG19A3H0000112	37.6345	17.573	11.6506	14.7542	36.7287	13.9138	21.2498	13.4502	15.8525	25.228	26.1894	45.8291	4.60747	4.60107	3.83828	4.53881	5.0865	4.79485	4.85069	2.9382	4.12652	3.96436	4.17415	4.96477	noncoding	nc-HOXC11-110-	nc-HOXC11-110	HOX cluster	838	chr12	+	54359624	54360462		GAAAGCGGCGGACAGGGAAATCAACTAATGAAGACTCCGGGAAACTTTTCTCTCTTTTTC
ASHG19A3H0000196	33.8079	30.9747	28.757	27.9604	46.4057	23.8895	29.4114	68.985	36.9919	57.8019	40.664	99.5319	4.4635	5.4026	5.05195	5.42448	5.39347	5.58193	5.27963	5.64277	5.28043	5.35293	4.94232	6.21262	noncoding	nc-HOXD4-33-	nc-HOXD4-33	HOX cluster	208	chr2	+	177012179	177012387		GGTATTGGTGGGGTATCTGGGCCTTGTCATTTTTCTGTGTGTTATATGTGTCTGCTTTAT
ASHG19A3H0000164	999.866	700.476	836.736	897.223	834.511	597.658	995.371	1096.29	901.711	1071.38	355.557	609.52	8.95926	9.91314	9.85227	10.0664	9.25793	10.0574	9.92759	10.0425	9.67008	10.0944	8.45624	9.17794	noncoding	nc-HOXD10-10-	nc-HOXD10-10	HOX cluster	128	chr2	+	176977198	176977326		GGACCAAAGGCCCTGGGGCCTGCCGCTTGCCCCTCTCCCGGAGCTGGCCTCAGCTTTGGT
ASHG19A3H0000080	695.849	48.2666	92.3165	129.903	287.829	47.7374	184.889	192.797	254.63	125.93	17.5838	22.6383	8.44076	6.03328	6.66714	7.48985	7.79103	6.56125	7.65539	7.36713	7.89733	6.66854	3.47458	3.93494	noncoding	nc-HOXA13-96-	nc-HOXA13-96	HOX cluster	318	chr7	-	27240358	27240676		TCAGTGTACACTGTGTGTGTGTGTGATGAGTCGTTCTGAGTCTATGGGTCTAAATGCAAA
CUST_117_PI426075208	57.9338	57.9394	34.98	43.293	51.4576	41.2545	33.1437	216.011	44.0158	203.056	99.7113	207.15	5.17291	6.29978	5.32735	6.0158	5.53198	6.35604	5.43364	7.54365	5.50807	7.45794	6.42433	7.41433	noncoding	nc-HOXC11-115+	nc-HOXC11-115	HOX cluster	298	chr12	-	54365184	54365482		ACAAAAAATTGTAGCTTGTCTCCATATGTAACCCCTAAAATCCATTCCTCCTCAATGCTC
CUST_39_PI426075208	79.5448	53.3884	66.7569	53.3821	49.9745	47.7512	39.8123	86.7701	64.8971	66.0882	140.494	260.006	5.57709	6.17966	6.20171	6.29953	5.49289	6.56175	5.67366	6.04448	6.03543	5.57709	6.96893	7.80021	noncoding	nc-HOXA9-81+	nc-HOXA9-81	HOX cluster	198	chr7	+	27209607	27209805		GGAGGCCGTACTGGGGGAGGGGGAGGCCCCCATGCAGTCCAGCCCGGGTCCACCTAACCG
ASHG19A3A000361	961.571	809.791	1027.94	980.802	867.441	742.931	735.227	1502.46	963.785	1287.08	586.056	1030.56	8.90112	10.1266	10.1437	10.1804	9.3152	10.3612	9.52125	10.5174	9.77013	10.358	9.20771	9.96283	noncoding	ENST00000455246	HOTAIR	Ensembl	918	chr12	-	54357532	54368731		CTGGGACAGAAGGAAAGCCCTCCAGCCTCCAGGCCCTGCCTTCTGCCTGCACATTCTGCC
ASHG19A3H0000165	1821.91	1289.11	1629.4	1368.9	1643.84	858.585	1499.68	1825.09	1309.7	1839.7	692.624	966.443	9.79365	10.8065	10.8613	10.6231	10.2272	10.5551	10.4979	10.7941	10.1918	10.8983	9.46968	9.86594	noncoding	nc-HOXD10-11-	nc-HOXD10-11	HOX cluster	118	chr2	+	176977568	176977686		ATCAGACCAGAACCTCTGGGGGCTGAAGACCTCTCCCCACCCCCATCTTACAAAGTGTGT
CUST_209_PI426075208	818.803	213.231	637.093	340.78	871.808	208.414	1436.71	2118.38	439.492	1720.91	1280.36	1406.95	8.67099	8.18957	9.43396	8.7797	9.32674	8.61605	10.4324	11.0349	8.64513	10.7991	10.4175	10.4492	noncoding	nc-HOXC9-139+	nc-HOXC9-139	HOX cluster	148	chr12	-	54391685	54391833		TGTCAATCAAAAAATCTCCCTCACTAGTTCAAGGAAAAGACAGGAGGTTCCAGTCCCCCT
CUST_201_PI426075208	276.118	102.863	78.8555	128.206	133.878	98.541	63.4287	117.889	131.927	126.967	155.081	145.265	7.19944	7.14426	6.45074	7.47247	6.78571	7.5813	6.26284	6.57154	6.98841	6.68607	7.13296	6.82652	noncoding	nc-HOXD8-20+	nc-HOXD8-20	HOX cluster	328	chr2	-	176992588	176992916	uc002ukl.1,	CGAACGAATTGATTCTGACAATTAAGGATTTGTCCTTCAATCTTGCAAATGCCCAATTAA
ASHG19A3H0000190	99.8709	58.3233	87.2999	83.7226	119.952	46.7137	86.1902	218.869	91.3329	191.001	67.7203	279.583	5.88212	6.30904	6.59613	6.91531	6.64204	6.53392	6.6459	7.56457	6.48592	7.3608	5.78294	7.92601	noncoding	nc-HOXD4-27-	nc-HOXD4-27	HOX cluster	398	chr2	+	177004548	177004946	uc002ukr.2,	TCGCTACTCATCTTGCCTTTATCTCAGCCTTCCCTGTATAGCTGAACAGTTCTACCTTTG
CUST_162_PI426075208	87.4654	26.6252	41.6335	19.8911	69.9294	20.4147	66.5627	32.9621	36.0934	31.7928	64.389	39.3872	5.69909	5.18416	5.55999	4.9512	5.92899	5.35094	6.31689	4.40653	5.24679	4.35308	5.70277	4.73667	noncoding	nc-HOXC9-141+	nc-HOXC9-141	HOX cluster	478	chr12	-	54392875	54393353		ATCTTTCTTTGCCAGCTTGAAGAAGTGTAGGAGAGATCTACACAACTTAAGTGGGGCGTC
CUST_207_PI426075208	3598.65	2813.65	4204.51	3077.76	3309.21	2193.62	3960.65	4542.33	2711.79	3759.61	1305.86	1883.4	10.7252	11.9228	12.2247	11.747	11.2217	11.8702	11.9055	12.1445	11.2058	11.9484	10.448	10.8896	noncoding	nc-HOXC9-133+	nc-HOXC9-133	HOX cluster	108	chr12	-	54387975	54388083		AGCCCTGAGCCCTGGCGTTCCCACCCGAAGCCCCCAGTCCCCGCTGCCGCCGTCTTCTTC
CUST_23_PI426075208	5761.26	4886.76	6297.07	4569.36	5502.73	3590.63	5838.16	5199.11	4925.44	6516.55	3522.08	5468.15	11.3972	12.7474	12.8098	12.3082	11.9671	12.5666	12.4656	12.338	12.0822	12.7534	11.8978	12.3936	noncoding	nc-HOXA4-61+	nc-HOXA4-61	HOX cluster	158	chr7	+	27170427	27170585		TCGAGCCGCTCCTCCCCAGCCCAGCGCGCGCCCCGCCCCGTGCCCCACGTGCAGCGCCCC
ASHG19A3H0000130	79.7319	59.1221	101.824	40.3383	65.2407	42.319	44.8944	257.94	50.3501	209.323	69.6639	226.908	5.57947	6.3322	6.80539	5.92435	5.84635	6.39566	5.82588	7.82946	5.68252	7.50692	5.83173	7.56331	noncoding	nc-HOXC5-256-	nc-HOXC5-256	HOX cluster	128	chr12	+	54426261	54426389		TGGGCATAGGCCACCTTACCTAACTTAATCCCCTTTCCTCAGCCATTTTTGAAGATTGGA
CUST_34_PI426075208	24.7724	23.1794	22.7441	19.2816	10.7722	23.3419	7.95552	42.0932	20.0547	33.3918	58.8989	57.2114	4.06001	4.99783	4.73321	4.91104	3.43736	5.55025	3.57432	4.81276	4.46133	4.4317	5.54839	5.31497	noncoding	nc-HOXA7-74+	nc-HOXA7-74	HOX cluster	238	chr7	+	27197697	27197935		AATACAAAAGGTGGAGGGAGGGTTCAGATCGGGACGCCACGGAGCCCCAGTTCCTGCGCA
CUST_53_PI426075208	22.2566	21.9754	18.1088	13.6797	25.8681	11.748	14.6041	52.28	17.6726	60.3566	19.2784	35.7325	3.92175	4.92756	4.42306	4.43154	4.61573	4.5461	4.36754	5.16853	4.28395	5.42616	3.63745	4.59516	noncoding	nc-HOXB4-175+	nc-HOXB4-175	HOX cluster	148	chr17	+	46667190	46667338		TTGGTAAAAATCAGGCACCCCCGACCGATGAGGCCTTAAGAAACTGAGAGCACTCATTTC
ASHG19A3A014668	1024.33	651.565	444.377	586.564	570.317	465.791	283.28	907.982	579.485	980.483	1082.27	1093.66	8.99165	9.81797	8.90984	9.48378	8.72316	9.70807	8.2165	9.76129	9.0443	9.94951	10.1741	10.0532	noncoding	uc002ukq.2	BC034000	UCSC_knowngene	690	chr2	-	176999570	177001826		GACACAAGAAGCTTGGATGTGAAATAGCACTTCCTTCTGTGTTACAGAATAAAACAATAT
CUST_4_PI426075208	2128.07	511.151	419.365	421.683	1184.86	380.527	1155.98	368.348	1172.28	537.236	1009.7	702.312	10.013	9.48128	8.82312	9.06623	9.76013	9.43009	10.1312	8.42023	10.0374	9.01149	10.0602	9.39497	noncoding	nc-HOXA11-86+	nc-HOXA11-86	HOX cluster	128	chr7	+	27228787	27228915		CGCTTCTTTCCACAGCCTTTGCAGGCGGAATATCGGAATAAAGTGGGTCCAGGCGCCTCT
CUST_96_PI426075208	324.332	251.17	358.395	216.951	372.667	127.251	219.217	1141.45	271.023	1020.86	113.312	241.137	7.41408	8.41933	8.59768	8.16025	8.14554	7.92061	7.87962	10.1084	7.98594	10.0223	6.62258	7.66948	noncoding	nc-HOXC10-117+	nc-HOXC10-117	HOX cluster	238	chr12	-	54370554	54370792		GTCCCCTCCTTCCTTAAAAACAGTGTATAAAAATTCCAATACAGATTTCTCCTAGAGAAA
CUST_49_PI426075208	78.4814	42.7539	63.8914	64.5198	84.1926	34.5878	82.2753	121.43	55.1917	103.655	54.9264	129.895	5.55927	5.8683	6.14235	6.55324	6.1703	6.11796	6.58741	6.61927	5.80737	6.33794	5.43995	6.64186	noncoding	nc-HOXB4-171+	nc-HOXB4-171	HOX cluster	1148	chr17	+	46661680	46662828		TCTTTTGACTATTAAATAACTCCTTGGAAAAAGACGCGGAACCCACCTCCCGCATTTTCA
ASHG19A3H0000177	48.7475	18.683	5.88142	31.0183	27.1925	13.95	9.55628	65.3938	43.802	50.9666	6.14055	36.3398	4.95237	4.68742	2.96563	5.56696	4.68086	4.79884	3.81257	5.55259	5.50179	5.13407	2.39529	4.61609	noncoding	nc-HOXD1-48-	nc-HOXD1-48	HOX cluster	138	chr2	+	177046473	177046611		CCTGTGGAGTACACACACACACACACATATATATAAATTATGCTAGTAAAAAGTGTCTCT
CUST_44_PI426075208	250.13	75.7471	104.706	60.278	161.217	53.1857	173.359	57.9791	147.841	67.3723	202.449	120.883	7.06317	6.69652	6.85019	6.46562	7.01619	6.70596	7.57365	5.34352	7.14797	5.60798	7.56915	6.5323	noncoding	nc-HOXB2-164+	nc-HOXB2-164	HOX cluster	1039	chr17	+	46626206	46627245		TGGGAAAGTTGGAAGGGAACGTGTTTTGTGCCTTTTGGGTTTGAAATGTGTTTTCTTATT
CUST_120_PI426075208	65.378	28.7286	44.227	34.7237	41.5956	20.8669	26.1705	94.4558	48.4896	43.385	25.5897	67.5152	5.32553	5.29281	5.64322	5.72297	5.24981	5.38555	5.12327	6.18212	5.63452	4.87016	4.13545	5.58157	noncoding	nc-HOXC12-104+	nc-HOXC12-104	HOX cluster	148	chr12	-	54344876	54345024		CCAACCCTGCAGCCCTGTCTGCCTTGCCCCTTCGGGGCAACTTAGGCTTGGGACCTGACT
ASHG19A3H0000076	22.6388	57.9284	10.4331	11.2947	6.97277	24.0062	11.9206	40.6591	8.14338	59.6899	35.3326	106.088	3.94296	6.29898	3.68977	4.17388	2.91212	5.59106	4.10488	4.75406	3.24204	5.40934	4.70824	6.32105	noncoding	nc-HOXB9-205-	nc-HOXB9-205	HOX cluster	838	chr17	-	46802225	46803063	NM_006361,	AGGAAGATGAGGTCGATTTCCTGATTTAAAAAATCGTCCAAGCCCCGTGGTCCAGCTTAA
ASHG19A3A047647	2467.22	634.251	853.764	781.027	1812.4	587.715	2013.43	643.561	1432.32	746.674	1304.27	1172.99	10.2008	9.77289	9.88138	9.87715	10.3696	10.034	10.9278	9.25557	10.3047	9.52277	10.4436	10.1694	noncoding	ENST00000505700	AC012531.17	Ensembl	548	chr12	-	54392805	54393794		CCTCGGTCGTGGGCAAGTAGCTTGTTTTTACGTCCCTCAATAAAATTTTTATGAGGATCA
ASHG19A3H0000100	286.388	252.885	255.501	203.813	275.463	172.297	167.293	696.323	199.059	885.497	78.272	220.538	7.2476	8.42889	8.11417	8.08096	7.73337	8.34436	7.5224	9.38271	7.55301	9.76854	6.01999	7.51609	noncoding	nc-HOXC10-121-	nc-HOXC10-121	HOX cluster	248	chr12	+	54373384	54373632		CGCACCCCTCCAACCCACTGCACAAAGCAAAGACCCATAACCTTGACTCAGACTGCTGAT
ASHG19A3A014672	141222	70242.1	86088.2	84720.6	130252	67973.3	116708	96682.4	96711.2	92773.2	100864	112224	16.6138	16.5644	16.6138	16.629	16.7325	16.6559	16.7325	16.3731	16.5307	16.4082	16.629	16.4702	noncoding	ENST00000405359	AC016739.2	Ensembl	345	chr2	-	177065635	177065980	NM_213725,NM_001003,	GCAAAGAAAGAAGAATCCAAGGAGTCTGATGATGACATGGGCCTTGGTCTTTTTGACTAA
CUST_173_PI426075208	38.8483	32.5535	28.5472	25.2182	31.7445	17.8641	34.6363	72.6878	33.4096	56.8328	60.9405	77.2293	4.64654	5.47466	5.04135	5.28583	4.8919	5.16061	5.49016	5.73288	5.13939	5.32221	5.60431	5.79564	noncoding	nc-HOXD11-5+	nc-HOXD11-5	HOX cluster	228	chr2	-	176968692	176968920		ATGAATATTTACAACGGTTCCAGATTTCTCTTCCACCCGCCGGCATCCCGGAAGCCTCCT
CUST_185_PI426075208	793.445	613.663	1006.96	390.013	907.131	305.638	1106.46	762.846	516.89	1099.76	508.555	599.074	8.62373	9.73566	10.1126	8.95588	9.38535	9.14205	10.0728	9.50594	8.87827	10.1339	8.99551	9.14919	noncoding	nc-HOXD3-44+	nc-HOXD3-44	HOX cluster	98	chr2	-	177027699	177027797		CCCCTCCCCCAAGCGCTCTTGGCTGGGCCGGGACCTGAGGGTGGTGCGGTGGAGGCCCGA
ASHG19A3A009655	593.408	318.309	444.059	372.052	551.29	272.267	528.677	644.931	441.051	600.437	256.055	3939.52	8.21976	8.77226	8.90783	8.89115	8.68003	8.98832	9.05675	9.26012	8.64995	9.19179	7.93083	11.9484	noncoding	ENST00000478824	CTD-2377D24.6	Ensembl	1436	chr17	+	46782564	46784708		TATAAAGTAAAAAGATCTTTCTCTCACACTGTCTCCACCTCTCCTGGTCTCACCGTTGTG
CUST_15_PI426075208	163.155	75.4428	85.8809	95.9688	113.574	73.0839	112.616	129.17	125.01	197.448	130.941	282.037	6.51766	6.69238	6.57226	7.09611	6.5651	7.15545	7.00413	6.72182	6.91782	7.41122	6.86241	7.93974	noncoding	nc-HOXA13-97+	nc-HOXA13-97	HOX cluster	348	chr7	+	27241198	27241546	uc003szc.1,	TTTAGCAGTTCTGGGTAAATATTGATTTGCCCCCAGTTTACCTTCTCCCTGACTGGCCAT
CUST_148_PI426075208	167.686	104.289	161.954	110.537	142.682	83.9607	130.383	233.831	109.283	210.236	120.071	277.022	6.55389	7.16401	7.47708	7.28344	6.86439	7.35656	7.19113	7.66685	6.73585	7.51517	6.7195	7.90965	noncoding	nc-HOXC8-143+	nc-HOXC8-143	HOX cluster	298	chr12	-	54397275	54397573		AATTATTACAATTAATTACAGCCAAGGAAAGCCATTCATGCCGTGCCTCTCCCGCGCACT
CUST_175_PI426075208	5471.98	3485.16	4635.46	4592.62	5315.94	2897.77	4509.04	6559.78	3227.93	8240.29	2497.66	3749.96	11.3244	12.2432	12.354	12.3156	11.9257	12.2709	12.088	12.6746	11.4811	13.0849	11.4069	11.8778	noncoding	nc-HOXD13-2+	nc-HOXD13-2	HOX cluster	188	chr2	-	176957160	176957348		CCATTCCCGCCCTCCCCCCCGACCCAGGCGTACGCGCTGCAGCCACCCCCACGAGTTGAT
CUST_16_PI426075208	50.2874	26.7971	37.7051	29.9655	47.2566	16.7739	38.8157	59.6444	35.1986	61.684	11.7592	66.9056	4.99639	5.19345	5.43468	5.52081	5.41779	5.0682	5.64026	5.39551	5.21105	5.45999	2.86966	5.56731	noncoding	nc-HOXA13-98+	nc-HOXA13-98	HOX cluster	208	chr7	+	27241728	27241936	uc003szc.1,	TTTTTAAAATTCTCGCCTCTGACTCTGTTCGGCTGCCCAGAATTTTTTGGTGCCTTCGTG
ASHG19A3H0000044	388.401	608.684	183.644	144.444	226.796	202.111	146.027	201.459	265.554	380.636	178.534	249.097	7.65326	9.72276	7.65095	7.63086	7.48283	8.56954	7.33801	7.43744	7.95697	8.47935	7.36143	7.72333	noncoding	nc-HOXB2-164-	nc-HOXB2-164	HOX cluster	1039	chr17	-	46626206	46627245	NM_002146,	AATAAGAAAACACATTTCAAACCCAAAAGGCACAAAACACGTTCCCTTCCAACTTTCCCA
CUST_30_PI426075208	42.3107	33.8802	35.5267	29.9718	39.3939	33.5145	32.9064	81.4348	32.9924	70.5498	53.8635	72.5657	4.76772	5.53433	5.34997	5.5214	5.18189	6.07111	5.42594	5.93265	5.1254	5.68436	5.40564	5.69506	noncoding	nc-HOXA6-70+	nc-HOXA6-70	HOX cluster	178	chr7	+	27191677	27191855		AGTGTGAATGGGTGAGTATGGGTAAGGGGGAGTATGCCCCTCTTAAAGCCTCCCTGGGTG
ASHG19A3A055142	1419.93	730.082	1296.85	1062.4	1476.23	650.343	1633.57	1488.96	857.389	1380.79	492.667	606.869	9.42639	9.9676	10.5018	10.2946	10.0657	10.1773	10.6273	10.5018	9.59623	10.4587	8.94215	9.17026	noncoding	uc002inu.2	LOC404266	UCSC_knowngene	427	chr17	+	46679852	46683772		AGCCGCTTCCCTTGCCAGCCGCCAGCCGTTTCCTCTCCCTCGCCGGCCTCGGCGGAGATT
ASHG19A3A047644	1452.98	281.95	453.808	472.886	769.584	275.968	619.638	476.528	727.277	388.574	395.416	342.593	9.46054	8.57938	8.94111	9.21336	9.13837	9.00395	9.26853	8.79071	9.36195	8.51383	8.613	8.2482	noncoding	ENST00000514702	AC012531.14	Ensembl	368	chr12	-	54377734	54379303	nc-HOXC10-127+,	GGGAGCATGTTTGAAAGAAGACAGACCAGTCTATTTTTGTGGTTGTTTTTAAATAAAAGG
ASHG19A3H0000121	3211.2	2541.46	3266.27	2741	3159.64	2101.85	3307.72	2585.26	2444.99	3494.03	966.285	1953.51	10.5765	11.781	11.8811	11.584	11.1499	11.8065	11.6368	11.3249	11.0565	11.8415	9.98711	10.9331	noncoding	nc-HOXC12-105-	nc-HOXC12-105	HOX cluster	188	chr12	+	54348466	54348654		TTTTAGAAAATCAGTTCAGCAAATAAACCTGCCCCCGCCCTTTGTTACCCCACTCACCCC
CUST_159_PI426075208	23088.6	13956.3	18187	16098.9	20449.8	11474.5	16784.8	17063.5	15887.5	19955.1	6034.57	10701	13.5278	14.2524	14.2834	14.1332	13.889	14.2377	13.9991	13.9441	13.889	14.2649	12.6878	13.3544	noncoding	nc-HOXC9-137+	nc-HOXC9-137	HOX cluster	558	chr12	-	54389985	54390543		AGACAGGTTAGAGTCGTCCCCTCCCCCTGCCCCGCGCCTTCCTTTTAGTGATTTAAATTC
CUST_31_PI426075208	30.4681	17.3085	27.2614	18.3788	28.4508	18.2351	20.1007	33.5524	28.523	32.8146	29.2305	21.8215	4.33273	4.58146	4.98006	4.84648	4.74384	5.18763	4.77841	4.43551	4.92879	4.40384	4.36224	3.88346	noncoding	nc-HOXA6-71+	nc-HOXA6-71	HOX cluster	218	chr7	+	27192547	27192765	ENST00000480355,	AGGCGGGGTGGGGACCTTAAATCCCATTTCCTAGCCTGGGGCTGGGTTCAGGGCGCATGC
CUST_128_PI426075208	8122.97	5519.36	7893.41	6600.14	8137.43	4493.67	7300.66	6828.48	4877.37	7773.42	1618.81	2926.89	11.904	12.942	13.1297	12.8265	12.5469	12.8807	12.7819	12.7273	12.0703	13.002	10.7684	11.5016	noncoding	nc-HOXC5-254+	nc-HOXC5-254	HOX cluster	128	chr12	-	54425551	54425679		CTGCAGCCATTCGGCCCCATCCTCTTCCCCCGTAGCCCCAAGTCTCATACTTCCCTGCCT
ASHG19A3H0000213	41.3717	6.59234	10.499	25.7499	25.1563	19.1891	5.18071	65.5206	31.2032	26.8415	26.1542	8.42616	4.73542	3.22256	3.70065	5.31263	4.57934	5.26283	3.02989	5.55644	5.04749	4.06961	4.17224	2.60067	noncoding	nc-HOXD8-21-	nc-HOXD8-21	HOX cluster	348	chr2	+	176993168	176993516		CGAGCAGGAGAGGGGAAAACACACACACACAACAGAGAACCATTGCATTTATTGGACATT
ASHG19A3H0000089	17.6445	22.8984	22.068	16.0862	32.5981	10.9062	22.5558	52.8049	13.4689	41.2014	22.5454	45.3088	3.61468	4.98192	4.69299	4.65766	4.92566	4.43692	4.92766	5.18302	3.89742	4.78261	3.90571	4.94851	noncoding	nc-HOXB2-163-	nc-HOXB2-163	HOX cluster	208	chr17	-	46625816	46626024		GGACTCTTGGATGCTCTCTGTAGGTTTTTCTGTTTGGCCTGTATGCCTCTAGGTTTTTCA
CUST_50_PI426075208	22.1006	30.653	15.8702	20.8595	29.5472	34.009	18.454	107.506	19.1872	111.502	60.1709	141.836	3.91028	5.38567	4.24874	5.01775	4.79497	6.09296	4.66849	6.41446	4.39602	6.45818	5.58516	6.78392	noncoding	nc-HOXB4-172+	nc-HOXB4-172	HOX cluster	148	chr17	+	46663130	46663278		AATAGGGTATCCTCTATCATGCCTCCAAATCCCTCAAGAGGCGACGCCCCACACAGGCTG
ASHG19A3A014671	90.6888	19.7918	36.9912	41.328	50.5911	30.4887	41.4659	59.4269	39.3976	53.2161	34.5967	70.1153	5.75195	4.77226	5.40549	5.95607	5.51151	5.93084	5.72127	5.38919	5.35791	5.2096	4.6719	5.64114	noncoding	Z49995		RNAdb	2615	chr2	-	177054646	177057266		CCTTTTCTTCTGTTTCATCCTGCGGTTCTGGAACCAGATTTTGACTTGCGTGTCATTCAG
ASHG19A3A014669	940.82	229.397	205.863	369.165	402.231	256.372	181.007	347.782	530.224	309.248	429.21	538.51	8.87002	8.29235	7.81237	8.87733	8.25505	8.90606	7.63023	8.32338	8.91592	8.15008	8.73973	8.98334	noncoding	uc002uku.2	BC047481	UCSC_knowngene	4061	chr2	-	177037925	177042841	nc-HOXD1-46+,	TTCAATAGCTGGAAAGTAATCAAGTATCCCGAGAACCAATTTATGCACTAGACTCCAAAT
ASHG19A3H0000184	102.809	46.3092	56.2498	48.5414	68.0793	34.058	41.6871	98.4171	67.0258	90.3495	74.2371	176.758	5.91951	5.97611	5.97128	6.1736	5.89656	6.09508	5.7285	6.25748	6.07181	6.09889	5.93444	7.1368	noncoding	nc-HOXD3-43-	nc-HOXD3-43	HOX cluster	368	chr2	+	177027239	177027607		CTGAAGGCTTTTCTGGTGGTCCAACTTTGGTTAACTTGGGGTCCTCTTTCCTTTCTTCTT
CUST_33_PI426075208	3725.02	1416.64	1833.66	1992.52	2222.75	1312.48	1940.65	3169.22	1906.57	2916.72	1320.34	2104.12	10.7774	10.9377	11.045	11.1376	10.6639	11.1499	10.8753	11.6368	10.7234	11.5858	10.4651	11.0333	noncoding	nc-HOXA7-73+	nc-HOXA7-73	HOX cluster	148	chr7	+	27196467	27196615		GCCCCCCCGCCGACTCCTGCTAGTGAGCCCTGGACCAAGCTTGGGATCCTCCCCATCCCT
ASHG19A3H0000119	84.078	67.3192	88.2237	71.7458	93.0177	62.6304	61.4517	167.588	68.1075	183.262	122.32	234.844	5.64881	6.52496	6.60965	6.70511	6.29145	6.94885	6.22844	7.14705	6.0917	7.29693	6.7533	7.62285	noncoding	nc-HOXC12-103-	nc-HOXC12-103	HOX cluster	148	chr12	+	54343936	54344084		GTTCCTGTCCGCGCTCTCCCAGCCTAGCGAGCCCCGGGGTTGGTAGTCCATTCCCCACCC
CUST_61_PI426075208	351.022	197.77	265.717	277.838	327.472	168.567	252.632	378.264	217.812	358.468	125.056	189.893	7.52109	8.08279	8.16964	8.51333	7.96353	8.31699	8.06242	8.45868	7.67593	8.38734	6.78559	7.25349	noncoding	nc-HOXB9-184+	nc-HOXB9-184	HOX cluster	198	chr17	+	46703989	46704187		AGGGACGCAGGCTGTAGAGCCCTCTCCCCAGGCGGGTCGGGGAGGGAGGGAGAGCAAGGG
ASHG19A3H0000041	35.5989	20.5904	19.2934	15.491	29.3772	6.60327	17.0729	73.6861	19.1077	33.6847	33.9667	45.9118	4.52548	4.8338	4.50596	4.60448	4.78817	3.69437	4.57381	5.75984	4.38921	4.44755	4.64048	4.96799	noncoding	nc-HOXB1-159-	nc-HOXB1-159	HOX cluster	608	chr17	-	46618416	46619024		CAGAGCTTTCTCTGAATGCAGACCCACCAGTCTTGACCAACAACTTCATTTCACGTATCA
CUST_158_PI426075208	36.5355	20.8598	27.7253	22.0045	27.4801	10.8982	25.9101	150.927	25.0908	139.978	48.1304	84.7168	4.56587	4.85171	5.00078	5.09169	4.69375	4.43608	5.11168	6.9703	4.7498	6.85456	5.22666	5.95212	noncoding	nc-HOXC9-132+	nc-HOXC9-132	HOX cluster	148	chr12	-	54386125	54386273		TAACCTACCAACACCCCAAACATGTCCTTCCCCTGGAGATGGAGCTATAGAAGGGGAAGG
ASHG19A3H0000107	227.684	163.205	195.318	126.385	209.55	103.396	177.425	296.555	156.941	347.518	89.6689	143.335	6.94251	7.80679	7.72713	7.45359	7.37219	7.64609	7.60248	8.05761	7.22217	8.34683	6.24265	6.80249	noncoding	nc-HOXC10-128-	nc-HOXC10-128	HOX cluster	158	chr12	+	54378343	54378501		CCACAAACCTCACCCCACTCCCATCCCCAAGGTAAGAAGTGGGAGTCGGGTCCGGGGATA
CUST_195_PI426075208	8306.29	6844.83	7246.55	5779.26	6717.51	4762.08	6269.01	9353.73	5431.82	11978.5	1772.72	2783.04	11.9398	13.2253	12.9877	12.6295	12.2736	12.9699	12.5601	13.1627	12.2368	13.5849	10.8987	11.431	noncoding	nc-HOXD4-32+	nc-HOXD4-32	HOX cluster	118	chr2	-	177011899	177012017		AGCCGCTCCATCTGCCCCTCACCCCTGCTTCCTATCTCTCCCACCCTGGGAGCAATTCAG
CUST_183_PI426075208	38.6439	27.0034	34.67	28.1626	29.9066	18.6144	39.8653	75.8872	48.1787	66.9678	112.577	107.87	4.63965	5.20522	5.31611	5.43438	4.81227	5.21634	5.67672	5.80892	5.62544	5.59996	6.61264	6.34695	noncoding	nc-HOXD3-42+	nc-HOXD3-42	HOX cluster	178	chr2	-	177026009	177026187		TTTTCAGCCCATTCTCCTAAGTGCACATTTAGCCCCCAAATATTTCCTCCAGCACTCAAT
CUST_2_PI426075208	113.878	82.2061	69.5006	55.0235	73.7165	55.2128	77.5876	176.214	99.9497	177.322	199.821	288.413	6.05579	6.81325	6.26463	6.34549	6.00163	6.75919	6.5092	7.22955	6.61061	7.24134	7.54736	7.97835	noncoding	nc-HOXA10-82+	nc-HOXA10-82	HOX cluster	370	chr7	+	27220757	27221127		TTTCCAAATGTTGCAAGAGATTAAAAAGACCATTCTCAATACCTTTTCCACCCCCTCCAA
CUST_198_PI426075208	49.3573	96.9078	38.036	28.0887	34.2012	22.7925	19.8328	67.7798	29.4556	65.2424	43.0427	56.2415	4.97097	7.05196	5.44752	5.42993	4.99043	5.51658	4.76215	5.61498	4.97188	5.55858	5.03623	5.28715	noncoding	nc-HOXD4-35+	nc-HOXD4-35	HOX cluster	188	chr2	-	177015499	177015687		TGAAGCTTGCTTTCTTCCCACAGGCCCCAAATACAAGCAAGCCCCCATTTGGGTACCTTT
ASHG19A3A009659	58.0226	31.1241	45.4403	39.9548	43.9552	34.8642	36.3688	117.339	42.3972	102.827	21.9996	63.5959	5.17508	5.41097	5.6804	5.90928	5.31728	6.12771	5.55468	6.56368	5.45426	6.32186	3.86364	5.47764	noncoding	ENST00000495536	CTD-2377D24.4	Ensembl	532	chr17	+	46810452	46811250		TGAACTGCTTGGGGTCGCCCGGCTCCTCTCGATTTTATGAAAATGGCCTAATTGAGGTGT
CUST_188_PI426075208	81.0462	42.2887	43.7811	51.825	46.7777	26.2015	13.4829	67.798	33.8156	63.7557	42.3491	55.687	5.60009	5.8527	5.62726	6.26151	5.40428	5.71638	4.26623	5.61534	5.15678	5.5182	5.00834	5.27069	noncoding	nc-HOXD4-23+	nc-HOXD4-23	HOX cluster	178	chr2	-	176998758	176998936		GTCTTTATTTGAACACAAATCTATGCTCTTTCCCAGCTACAAAAGGAAACATTTACCTAC
CUST_202_PI426075208	6057.76	2556.64	4627.83	3935.73	6017.43	2500.25	7835.45	5521.11	4872.23	5172.98	2975.77	3469.16	11.4612	11.7873	12.3478	12.1027	12.112	12.0481	12.8707	12.4189	12.0684	12.4101	11.6568	11.7656	noncoding	nc-HOXD9-16+	nc-HOXD9-16	HOX cluster	558	chr2	-	176984428	176984986		AAGATACATTGTAATGTGCTTTTTAAGTCCCCCTCCCTCCAACTTGTGGGTTTTCTTAAT
CUST_140_PI426075208	38.0083	22.119	20.4479	21.301	27.9485	17.3893	22.7137	47.9166	20.4775	63.7893	58.2489	73.931	4.61966	4.93608	4.58504	5.04514	4.71695	5.12412	4.93701	5.0306	4.48873	5.51915	5.5296	5.7266	noncoding	nc-HOXC6-246+	nc-HOXC6-246	HOX cluster	968	chr12	-	54416901	54417869		TCTCTGACTTAAGGTTAAAACGTAAAATAGGTCCCAAACATCTCTACCCCATCACGCTCA
ASHG19A3A047650	1497.9	364.09	1220.26	529.096	1512.53	412.971	3073.49	3171.02	897.937	2664.91	1340.62	1629.46	9.50179	8.97227	10.4195	9.35211	10.105	9.53745	11.5373	11.6384	9.66565	11.4561	10.4862	10.6977	noncoding	ENST00000513381	RP11-834C11.5	Ensembl	499	chr12	-	54478915	54519614		AGCAATTTTCTCCCTCTCCAGGCCTCTTACAGATGTGAAACAACTGGCAGATCTGACTTT
CUST_29_PI426075208	39.5922	29.1105	33.0994	33.4076	38.0141	22.2287	25.1968	78.2578	30.9593	69.2663	42.3191	81.6164	4.67373	5.3128	5.25	5.66906	5.13025	5.47764	5.07415	5.86024	5.03596	5.65641	5.00686	5.88696	noncoding	nc-HOXA6-69+	nc-HOXA6-69	HOX cluster	128	chr7	+	27190967	27191095		TGGATTGGGGGGTCCCCCTATCGCCCAGACTCGGTTTGCGTCCTTCCTTCAACCTTAGCT
CUST_87_PI426075208	225.618	111.085	116.404	102.67	147.308	78.0129	82.0338	111.434	153.382	162.604	184.808	184.758	6.93209	7.25018	7.00868	7.18516	6.90867	7.25318	6.58238	6.4783	7.19498	7.10548	7.41879	7.21218	noncoding	nc-HOXB2-161+	nc-HOXB2-161	HOX cluster	418	chr17	+	46622846	46623264		ACAACAGTTAAATCTTGGGAAATGGACAGGAACTCCCAGGCAGACACATAGGAGTGAGAT
CUST_205_PI426075208	36.3419	30.7009	40.7626	33.9551	37.5886	25.0043	33.8232	95.5961	34.3513	71.8424	56.9494	42.887	4.55693	5.38878	5.53381	5.68941	5.11662	5.64869	5.45922	6.20304	5.17666	5.7127	5.49468	4.8604	noncoding	nc-HOXC10-129+	nc-HOXC10-129	HOX cluster	260	chr12	-	54378513	54378773		GCCCTTCCCCGCGAACAAAGGAAGCGCCCCCCGGGCGGCAGGGGAGGTAGAGGGGTGGAG
CUST_150_PI426075208	278.089	101.953	290.157	132.157	449.615	55.3205	402.014	326.144	144.724	309.864	214.609	199.007	7.21099	7.12862	8.29989	7.51259	8.39899	6.76327	8.67611	8.21483	7.11964	8.15418	7.6587	7.33725	noncoding	nc-HOXC8-145+	nc-HOXC8-145	HOX cluster	308	chr12	-	54399435	54399743		TTTTCTCTTTTTGTTACCCTCCCTTCTCCAATTAAGAGACTCTAAGCAAAGCAACTGCCG
ASHG19A3H0000111	22.5017	15.684	5	14.1151	18.8094	15.4362	13.3387	60.6751	13.0171	64.4877	20.9557	63.8604	3.93543	4.44213	2.46572	4.47489	4.19288	4.94441	4.25231	5.42289	3.85362	5.53937	3.77834	5.48369	noncoding	nc-HOXC11-109-	nc-HOXC11-109	HOX cluster	1088	chr12	+	54358466	54359554		AAAAGGAGACAGTAGGGTCTCCCAACATCACCCTAAGCCCTACAAAATGGCTATTCCTAA
CUST_208_PI426075208	1106.97	870.225	1206.78	894.301	1076.77	673.084	1305.44	608.341	835.892	774.249	398.369	457.271	9.0973	10.2296	10.3998	10.0602	9.63246	10.2327	10.2897	9.1632	9.55838	9.57237	8.6262	8.72773	noncoding	nc-HOXC9-135+	nc-HOXC9-135	HOX cluster	138	chr12	-	54389365	54389503		GCCTGGGAGTGGCTGGAGGGGGAGCCGCCCCAGAGCTAGAGCCGCTCCCTGCCCTGCCCG
ASHG19A3H0000117	70.1551	24.4149	8.10375	19.2005	29.6082	11.9478	38.5122	24.0915	25.9116	21.7299	23.175	16.2459	5.41479	5.06657	3.3503	4.90569	4.79828	4.56965	5.62913	3.89075	4.79362	3.70976	3.95444	3.47764	noncoding	nc-HOXC11-115-	nc-HOXC11-115	HOX cluster	298	chr12	+	54365184	54365482		GAGCATTGAGGAGGAATGGATTTTAGGGGTTACATATGGAGACAAGCTACAATTTTTTGT
CUST_93_PI426075208	642.609	153.171	209.801	173.334	339.913	118.597	322.577	213.941	315.151	190.437	284.768	321.505	8.33361	7.71886	7.83675	7.87962	8.01683	7.82447	8.38444	7.53038	8.18777	7.35536	8.11078	8.14986	noncoding	nc-HOXB9-192+	nc-HOXB9-192	HOX cluster	318	chr17	+	46767765	46768083	nc-HOXB9-193+,	TTTCTGGAATGTCAACAGTCTGATTGCTGAGAATGGTCTTCATTCTCGCAGTAGACGTGG
ASHG19A3H0000193	63.5847	15.2186	22.3612	17.1655	23.7569	14.3649	35.652	38.7583	17.6611	35.4864	21.875	46.2265	5.29186	4.40089	4.70941	4.75318	4.5086	4.84337	5.5296	4.67641	4.28328	4.53743	3.85432	4.97875	noncoding	nc-HOXD4-30-	nc-HOXD4-30	HOX cluster	108	chr2	+	177009879	177009987		GTCAATTCTCTTTTTATTTATGCTCCTTGGTGGGAGCTGAGGGCATCTTTCCCTCTCTCT
ASHG19A3H0000206	41.8331	27.7178	19.9235	5	29.0021	5	11.6533	11.4836	22.7507	26.787	43.1417	34.0298	4.75021	5.24046	4.54822	2.4991	4.7697	2.54574	4.07517	2.77773	4.6284	4.06724	5.03971	4.5237	noncoding	nc-HOXC4-154-	nc-HOXC4-154	HOX cluster	1349	chr12	+	54408830	54410179		CATCTCGCTCATTGCTCCTTGAATTTATTATTCTAATCTCAACCGTAGAGCTGGAATAAT
CUST_197_PI426075208	642.255	441.801	567.667	545.922	547.64	411.552	464.948	931.455	478.378	968.011	232.174	643.526	8.3323	9.25013	9.26955	9.39619	8.66949	9.53214	8.87625	9.7997	8.76452	9.92968	7.78219	9.26111	noncoding	nc-HOXD4-34+	nc-HOXD4-34	HOX cluster	158	chr2	-	177012419	177012577		TTCTATCCGCCCACTCCGCTGGCTTGGCCCCTTAGCCCACCACTTCCCCGCGATCAGTAC
ASHG19A3H0000179	1141.81	408.313	762.416	672.508	1265.68	357.454	1341.96	759.739	728.938	896.469	1780.81	1109.82	9.14169	9.13864	9.71236	9.67413	9.85428	9.34432	10.3274	9.49768	9.36848	9.79471	10.9079	10.0798	noncoding	nc-HOXD3-37-	nc-HOXD3-37	HOX cluster	168	chr2	+	177017979	177018147		AAATGAAGGTTGGATGCTTTATCCCACTGTGAATTTGGACATTCTCCCCCACTCCACCCC
CUST_141_PI426075208	184.596	120.015	143.742	126.962	147.455	94.1318	105.278	200.799	120.725	223.644	124.128	205.923	6.67942	7.35536	7.30805	7.45975	6.90968	7.51897	6.90501	7.43147	6.8733	7.60817	6.77453	7.40465	noncoding	nc-HOXC6-247+	nc-HOXC6-247	HOX cluster	138	chr12	-	54417941	54418079		AGTCTCACTTTTCTGAGCAAGAGAAGAACGGTTGCCCCGCTGGCCCCTTTTGTGCCACTG
ASHG19A3H0000103	38.245	18.8443	44.2367	21.3806	41.7954	14.2383	28.1739	55.094	27.9368	50.2319	44.4881	38.4658	4.62711	4.69961	5.64351	5.0502	5.25598	4.82995	5.22346	5.25774	4.89787	5.10869	5.09229	4.69948	noncoding	nc-HOXC10-124-	nc-HOXC10-124	HOX cluster	248	chr12	+	54376443	54376691		CTCCTCCCTGGAGTATTATTTTCATTAATGATGGCGATAATTCCGAAGCGACTCTGTCCT
CUST_64_PI426075208	21.1674	13.9601	18.1945	15.1252	23.1604	19.5362	19.3667	30.8781	22.7614	26.9771	30.4666	23.2703	3.85756	4.28531	4.42977	4.57198	4.47691	5.28571	4.73209	4.29438	4.62909	4.0799	4.43756	3.97581	noncoding	nc-HOXB9-187+	nc-HOXB9-187	HOX cluster	168	chr17	+	46715907	46716075		GTGGTATGGGGGGTGGGGGTGAGTGGCAAGGAGGAAACCTGCTTTGTTCACAGAGAGCCA
CUST_70_PI426075208	31.1927	21.0694	52.4453	28.9978	70.4702	27.3948	109.827	71.3727	26.1699	64.094	54.8123	106.172	4.36119	4.86733	5.87394	5.47994	5.93912	5.77801	6.96411	5.7033	4.80373	5.52735	5.43608	6.32186	noncoding	nc-HOXB9-197+	nc-HOXB9-197	HOX cluster	198	chr17	+	46783424	46783622	ENST00000478824,	ATCTTTTCTGGAACTGAACATCCATCCTTAAGGCCAGATTTCTCCCATCACCAACTTTAA
CUST_21_PI426075208	6451.81	1531.94	1407.48	2403.33	3019.54	1580.63	1950.84	2049.87	3335.86	1750.35	1999.12	2191.13	11.5551	11.0565	10.6302	11.4069	11.0884	11.4034	10.8828	10.9894	11.5187	10.8256	11.0857	11.0986	noncoding	nc-HOXA1-59+	nc-HOXA1-59	HOX cluster	1265	chr7	+	27138707	27139972		CTTTCTGTTTTGTTGCTGTCCATTGAAGACTTTGAACATGCCGCCTTAATAAATGTATTA
CUST_107_PI426075208	28.2355	16.2957	16.0641	16.4285	15.9401	15.3554	19.6897	49.7376	21.0066	57.5275	57.2833	33.0101	4.22898	4.49935	4.26446	4.69028	3.96861	4.93425	4.75226	5.09142	4.52293	5.34165	5.50346	4.47479	noncoding	nc-HOXC10-128+	nc-HOXC10-128	HOX cluster	158	chr12	-	54378343	54378501		TATCCCCGGACCCGACTCCCACTTCTTACCTTGGGGATGGGAGTGGGGTGAGGTTTGTGG
ASHG19A3H0000009	87.3405	40.062	78.3744	48.5132	112.362	38.6427	123.405	95.8349	59.8145	99.9288	39.7542	134.051	5.69747	5.77512	6.44342	6.17295	6.54727	6.27417	7.11996	6.20782	5.91876	6.26499	4.90658	6.69517	noncoding	nc-HOXA11-91-	nc-HOXA11-91	HOX cluster	118	chr7	-	27232517	27232635		GAGAATAATCGGGTATTTAATCTCTCCCGGTCTTAATTCTTGGCAGCGTGGAAGGTGGTT
ASHG19A3A014667	283.659	93.471	68.1376	110.559	117.696	83.6061	53.5048	125.714	130.56	117.952	90.4668	114.793	7.2365	6.99293	6.23503	7.28364	6.61292	7.3506	6.05072	6.67745	6.97537	6.55751	6.25925	6.45506	noncoding	uc002ukl.1	AX747372	UCSC_knowngene	641	chr2	-	176992554	176993195		GTCCTTCAATCTTGCAAATGCCCAATTAAAAGATTATTATTGTCAATAAAGCCTTGGAGC
ASHG19A3H0000097	785.208	65.6959	99.3701	201.088	361.399	104.642	233.565	135.729	301.269	150.15	263.056	93.2882	8.60816	6.49062	6.77228	8.06567	8.0986	7.6661	7.95913	6.8006	8.12911	6.97286	7.98072	6.11445	noncoding	nc-HOXC10-118-	nc-HOXC10-118	HOX cluster	118	chr12	+	54371444	54371562		AGGAATGCAACTGAGGGGCCTCTGTACATTTTTGTGTGTGTATGTGTGTGTGACACTTCT
ASHG19A3H0000109	214.645	127.195	151.76	116.795	170.389	76.2523	154.226	237.7	151.108	217.475	183.371	254.316	6.86827	7.4393	7.38177	7.35536	7.09115	7.21799	7.41408	7.69639	7.17326	7.56556	7.40492	7.75893	noncoding	nc-HOXC11-107-	nc-HOXC11-107	HOX cluster	148	chr12	+	54352146	54352294		CCAGCAGAATGGAGATAAAATCACATGCCTCCATCCCCCGCTGGGTATCTGACACCTGAC
ASHG19A3H0000079	64.9906	41.5084	38.5962	29.0459	57.1147	20.3995	48.5594	63.2871	62.1928	64.6603	78.9116	83.847	5.31914	5.82779	5.46878	5.48235	5.67598	5.34997	5.93234	5.49622	5.97128	5.54333	6.03419	5.93612	noncoding	nc-HOXA11-85-	nc-HOXA11-85	HOX cluster	1838	chr7	-	27226847	27228685		GCAACTAAAAGTGTTCGGCCACTCCAGGCGTTTTCCCTTCTGCTGATATCAAAAACCTTT
ASHG19A3H0000118	582.859	463.817	572.292	394.237	486.824	305.413	393.894	1092.62	359.596	947.26	298.363	351.053	8.19644	9.33025	9.28133	8.97227	8.50874	9.14062	8.64823	10.0388	8.35746	9.88854	8.18924	8.28372	noncoding	nc-HOXC11-116-	nc-HOXC11-116	HOX cluster	228	chr12	+	54366534	54366762		CCATACATGAGAGCCCTCCTCCTTCCCCCAATCCTGGGGGAAAAAAGAGCAGCAGCTAGA
CUST_104_PI426075208	29.3307	23.3026	37.6461	29.239	35.5611	26.467	27.3088	47.4223	28.0603	53.1797	16.4724	75.3109	4.28204	5.00544	5.43337	5.49	5.04158	5.72796	5.18251	5.00943	4.90496	5.20875	3.36638	5.75589	noncoding	nc-HOXC10-125+	nc-HOXC10-125	HOX cluster	128	chr12	-	54376743	54376871		CTGGTGGGTCCTTTTCCCCACGGCCAAGTGGCCCTTGGCCACCTCAGCCTTTTCTTTTTT
ASHG19A3H0000074	36.4797	25.7263	25.5708	22.2089	19.1949	22.0446	22.7707	88.8438	22.6343	91.6291	56.0058	101.644	4.56337	5.13883	4.89021	5.10755	4.21863	5.46585	4.94039	6.08371	4.62228	6.12406	5.46941	6.24666	noncoding	nc-HOXB9-203-	nc-HOXB9-203	HOX cluster	118	chr17	-	46799885	46800003		TCCAGCTTTCGCCCCTACTTGCAGCTATGAGGTGGGGAGCCACCAACCGCAGGCCTTCTT
ASHG19A3H0000161	468.093	263.409	414.27	288.66	403.146	241.955	346.195	643.406	327.392	597.769	381.64	618.714	7.9062	8.48675	8.80591	8.56331	8.25698	8.82429	8.48115	9.25526	8.23801	9.18116	8.55835	9.19787	noncoding	nc-HOXC9-140-	nc-HOXC9-140	HOX cluster	938	chr12	+	54391845	54392783		ACAGACTGGGACTCTTCCTTTCTGACCCTGAAATTGCACCCCTCCTTTAAATTCACTCTA
CUST_163_PI426075208	68.7144	40.8647	44.7334	24.5645	71.8043	22.1639	73.1843	49.3098	41.9575	53.95	132.825	101.697	5.38625	5.80231	5.65809	5.25071	5.96441	5.47324	6.44015	5.07821	5.44067	5.23269	6.88597	6.24747	noncoding	nc-HOXC9-142+	nc-HOXC9-142	HOX cluster	400	chr12	-	54393475	54393875	ENST00000505700,	AGGATTTTTTAATGGGGTGAAAATGCCAGTCCCCGAAGCCAGGGTTCTCGGACCCCCAGG
ASHG19A3H0000093	851.144	450.121	580.806	654.181	635.012	416.654	496.529	828.901	535.979	462.362	176.726	329.968	8.72863	9.2789	9.30185	9.64213	8.86768	9.54547	8.96913	9.62238	8.93567	8.78441	7.34471	8.1927	noncoding	nc-HOXB9-192-	nc-HOXB9-192	HOX cluster	318	chr17	-	46767765	46768083	nc-HOXB9-193-,	CCACGTCTACTGCGAGAATGAAGACCATTCTCAGCAATCAGACTGTTGACATTCCAGAAA
ASHG19A3A016637	117.664	53.5625	23.7721	35.2929	58.75	36.9236	21.4551	27.5926	35.2857	59.647	107.817	124.211	6.09968	6.18383	4.79292	5.74466	5.71055	6.20875	4.86356	4.10638	5.21528	5.40834	6.54668	6.57226	noncoding	ENST00000426615	AC009336.24	Ensembl	658	chr2	+	177042908	177043737		GAAGTAGGCTAAGACTGCTGTTGAACTTGAAGCTAAACTTGAATGCCATTTAAAATAACA
CUST_106_PI426075208	664.467	141.446	186.596	228.136	400.184	178.432	255.349	366.113	284.244	301.013	121.879	93.2051	8.37929	7.59914	7.66831	8.23057	8.24843	8.38996	8.0778	8.4105	8.05423	8.10288	6.74621	6.11304	noncoding	nc-HOXC10-127+	nc-HOXC10-127	HOX cluster	248	chr12	-	54377713	54377961		GACAGACCAGTCTATTTTTGTGGTTGTTTTTAAATAAAAGGAAGAAATAAGGGGAACCGT
ASHG19A3H0000207	35.452	22.8677	19.9614	26.5861	28.0648	17.1226	13.8627	26.359	16.023	36.026	73.3059	26.6585	4.52185	4.97963	4.55033	5.35771	4.72256	5.09667	4.29841	4.03048	4.1441	4.56185	5.91449	4.16993	noncoding	nc-HOXC9-133-	nc-HOXC9-133	HOX cluster	108	chr12	+	54387975	54388083		GAAGAAGACGGCGGCAGCGGGGACTGGGGGCTTCGGGTGGGAACGCCAGGGCTCAGGGCT
ASHG19A3H0000159	27.3756	18.8401	19.024	18.6472	23.4456	12.7423	16.8803	28.153	17.5164	21.6006	45.5693	28.6628	4.18804	4.69929	4.48797	4.86356	4.49194	4.66332	4.55902	4.14367	4.27284	3.70065	5.13314	4.26837	noncoding	nc-HOXC9-137-	nc-HOXC9-137	HOX cluster	558	chr12	+	54389985	54390543		GAATTTAAATCACTAAAAGGAAGGCGCGGGGCAGGGGGAGGGGACGACTCTAACCTGTCT
CUST_60_PI426075208	220.826	150.255	197.622	165.781	167.101	121.774	156.491	274.193	130.2	292.177	166.856	253.852	6.90282	7.69109	7.74762	7.81746	7.06515	7.85678	7.43214	7.92781	6.97196	8.05232	7.25222	7.75408	noncoding	nc-HOXB8-183+	nc-HOXB8-183	HOX cluster	158	chr17	+	46696749	46696907		CGGGGCCCACCCATTCCCCCGCCAGGCCGGGAGCCCCGGCCCAGCTGCGGCTCTCTCAGC
ASHG19A3H0000035	156.269	101.657	133.403	125.992	144.258	90.0022	124.954	208.829	94.1478	187.138	206.595	232.85	6.454	7.12575	7.19789	7.44849	6.88043	7.44849	7.13621	7.49051	6.52979	7.32727	7.60216	7.60795	noncoding	nc-HOXA7-75-	nc-HOXA7-75	HOX cluster	108	chr7	-	27200477	27200585		TGGGAAACAAGGAATCGGCGGGGGCTTGCCCGACCCTCACCGCTCGCGCCTCCCTGACCC
ASHG19A3A034091	49.0487	17.2157	17.082	11.8303	22.2678	13.6201	21.5691	6.01521	30.4056	26.4508	32.1213	24.2265	4.96327	4.57392	4.34518	4.24236	4.42021	4.76475	4.86929	2.47475	5.01222	4.04876	4.53348	4.03226	noncoding	NR_002795	HOXA11AS	RefSeq_NR	1628	chr7	+	27225026	27228912	nc-HOXA11-84+,	ATTTGCACGGTGACTTGATTACACTCTCTCATTCATGGTCACTTCCGAAGCGCTTTAGTG
CUST_137_PI426075208	60.0131	52.3924	32.0712	34.6317	30.0907	28.55	23.9449	147.999	35.6744	147.758	138.609	31.877	5.21891	6.15272	5.20257	5.71807	4.8205	5.83985	5.01156	6.93855	5.22894	6.94134	6.95027	4.42612	noncoding	nc-HOXC6-243+	nc-HOXC6-243	HOX cluster	958	chr12	-	54414121	54415079		ATATAATAAATATATAACACTCCCAAGCCTGGTTTCAGAACACAGCCAACCCAACAAGGT
CUST_27_PI426075208	111.537	67.7002	88.706	80.4988	75.6353	52.2276	68.5091	241.451	75.8059	194.04	58.0434	123.524	6.02546	6.53505	6.61769	6.85879	6.03043	6.68141	6.3548	7.71675	6.24321	7.38406	5.52373	6.56322	noncoding	nc-HOXA4-65+	nc-HOXA4-65	HOX cluster	178	chr7	+	27179247	27179425		TGCGGCCCTGCCAGGTCCCCACACACAGGCCCATTCGCACACAAAAATCATCTTTTTGCA
CUST_22_PI426075208	110.886	54.0034	67.9369	59.7149	68.2688	35.5363	50.8443	97.9262	56.6123	116.127	72.7685	84.5385	6.01418	6.19707	6.22971	6.45257	5.89902	6.15291	5.98515	6.24813	5.8459	6.53073	5.9017	5.94982	noncoding	nc-HOXA2-60+	nc-HOXA2-60	HOX cluster	148	chr7	+	27142497	27142645		TCCCGGAGTACGTGGGGGCGAGGGTGCCTGCGTGCCTCCTGATCTGCAAGGATCTATCTA
CUST_182_PI426075208	1498.12	985.998	1345.76	1080.42	1508.45	802.564	1343.26	1293.42	1025.59	1613.7	1057.19	992.374	9.5024	10.4147	10.5619	10.3156	10.1011	10.4659	10.3287	10.2994	9.8572	10.6923	10.1333	9.9042	noncoding	nc-HOXD3-41+	nc-HOXD3-41	HOX cluster	128	chr2	-	177025459	177025587		GAGCGGCAGCCACCCGCGCCCCCACCCACTCCTGGGTTTCTGCCCAGCCCTCCCAGGCCC
CUST_95_PI426075208	2156.83	1169.26	1203.69	1146.84	1718.9	730.24	1421.72	1517.58	1310.46	1893.54	516.438	722.584	10.0306	10.6639	10.3944	10.404	10.2978	10.3382	10.4181	10.5352	10.1925	10.9573	9.02069	9.4377	noncoding	nc-HOXB9-199+	nc-HOXB9-199	HOX cluster	188	chr17	+	46791012	46791200	ENST00000489624,	GGAACTGCTTGCAGGACTACCTGGACTTCCACCTCTGTGAGAAGGCAGTGATTGCTAAAG
CUST_86_PI426075208	85.5156	52.1334	78.7557	53.9888	71.424	38.8364	65.5937	177.916	43.6735	81.6664	144.002	81.1573	5.67233	6.14516	6.44979	6.31632	5.95819	6.28062	6.29799	7.24552	5.49877	5.93208	7.00981	5.87698	noncoding	nc-HOXA9-77+	nc-HOXA9-77	HOX cluster	678	chr7	+	27206497	27207175		ATTTTCATTTAAAAAATTAACCCTGGAGGAAACCCTGGCTCCCAATTTTAAGTGTCTGCA
CUST_105_PI426075208	42.1403	18.0377	23.4416	16.5372	31.1598	6.38737	17.101	32.298	18.3931	30.1802	16.8807	16.4216	4.76165	4.64023	4.77353	4.70083	4.86694	3.64862	4.57715	4.37016	4.33775	4.26713	3.40603	3.49243	noncoding	nc-HOXC10-126+	nc-HOXC10-126	HOX cluster	228	chr12	-	54377223	54377451		ATTTGAAATGGTTTTGTGTTTTCATATGCAGGGTCACCGTGGCCTCAGCATGGGGGTTAT
ASHG19A3H0000055	98.5415	46.7999	106.388	49.768	181.866	30.9322	176.414	157.451	31.8631	130.068	49.7527	52.3492	5.86318	5.99129	6.87236	6.20888	7.18259	5.95283	7.59784	7.04319	5.07646	6.72972	5.28191	5.17821	noncoding	nc-HOXB4-177-	nc-HOXB4-177	HOX cluster	108	chr17	-	46668510	46668618		TCTCCCATCCCGGGCACACCCTGCACCATTCTCAATAGATCTGGGGTGCAGGGAAGAAAA
ASHG19A3H0000008	55.752	42.7048	63.0849	41.0835	59.3697	21.9041	49.6673	106.799	40.1073	234.029	134.077	105.401	5.12663	5.86738	6.12371	5.94964	5.72677	5.45615	5.95778	6.40255	5.38172	7.68441	6.90085	6.30979	noncoding	nc-HOXA11-90-	nc-HOXA11-90	HOX cluster	168	chr7	-	27231227	27231395		CTTTGGTGAGACCCTTGATGCTCTTCTCCTGCCTAAAATCCACACAGATGTGAGGCGCAC
ASHG19A3H0000039	5187.6	2799.57	4413.35	3764.16	5039.53	2602.26	7113.51	3851.93	3648.27	3714.84	3064.95	3186.99	11.2382	11.9101	12.2854	12.0294	11.8349	12.1017	12.7376	11.9083	11.6422	11.9334	11.6957	11.6307	noncoding	nc-HOXA9-81-	nc-HOXA9-81	HOX cluster	198	chr7	-	27209607	27209805		CGGTTAGGTGGACCCGGGCTGGACTGCATGGGGGCCTCCCCCTCCCCCAGTACGGCCTCC
ASHG19A3H0000123	52.8939	31.5062	31.3514	31.606	36.093	18.0267	29.7431	62.5672	26.2292	81.18	91.2438	60.1673	5.06414	5.42993	5.17325	5.59194	5.06066	5.17125	5.29477	5.47647	4.80717	5.92028	6.27221	5.39551	noncoding	nc-HOXC4-152-	nc-HOXC4-152	HOX cluster	229	chr12	+	54407760	54407989		CACCCCTCATCTGTCTAGCTCCTGGTCAATGATTTTCCCAGACCTAGGCCCAGGCCAACT
ASHG19A3H0000185	256.675	135.991	177.306	167.061	173.909	91.8306	116.948	372.609	138.868	384.913	190.629	256.403	7.1004	7.54145	7.60343	7.8288	7.11834	7.48174	7.05243	8.43667	7.06354	8.49732	7.47125	7.77574	noncoding	nc-HOXD3-44-	nc-HOXD3-44	HOX cluster	98	chr2	+	177027699	177027797		TCGGGCCTCCACCGCACCACCCTCAGGTCCCGGCCCAGCCAAGAGCGCTTGGGGGAGGGG
ASHG19A3H0000156	1636.27	917.645	1528.73	1151.19	1662.6	768.398	2383.59	1871.81	982.004	1890.09	921.269	1108.93	9.63915	10.3104	10.7536	10.4102	10.2443	10.4121	11.1713	10.8368	9.79198	10.9524	9.91645	10.0783	noncoding	nc-HOXC9-130-	nc-HOXC9-130	HOX cluster	151	chr12	+	54384062	54384213		AAATGGATGGTTTTTTGTTTTTAGTGATTTTTAGCAACACCCCTCCCCCGAAGAGGCTGA
CUST_45_PI426075208	36.4661	31.7441	40.9627	27.8487	49.737	15.6114	52.6829	31.9157	36.7599	49.8371	27.8621	32.031	4.56256	5.44013	5.53897	5.41948	5.48792	4.96161	6.03009	4.34854	5.27006	5.09535	4.27551	4.4312	noncoding	nc-HOXB3-165+	nc-HOXB3-165	HOX cluster	346	chr17	+	46651812	46652158		GAAAAAACGACTTTTAATTGCATATGCTCTCCCGAGCCCCGAGCTTTTTGGAGATGTGGT
ASHG19A3H0000031	93.998	82.2993	130.397	78.1155	85.4384	64.1116	81.2526	143.151	71.4068	151.195	152.231	99.3725	5.7991	6.81494	7.16844	6.82156	6.18964	6.9827	6.5703	6.88281	6.16221	6.98328	7.1004	6.20923	noncoding	nc-HOXA6-71-	nc-HOXA6-71	HOX cluster	218	chr7	-	27192547	27192765		GCATGCGCCCTGAACCCAGCCCCAGGCTAGGAAATGGGATTTAAGGTCCCCACCCCGCCT
CUST_125_PI426075208	29.3881	15.3889	26.305	18.8455	37.4996	5	24.8599	82.0975	25.0519	80.3258	49.0429	71.7069	4.28395	4.41487	4.93072	4.8797	5.11407	2.54574	5.05876	5.94752	4.74749	5.90126	5.26093	5.67649	noncoding	nc-HOXC4-263+	nc-HOXC4-263	HOX cluster	152	chr12	-	54429147	54429299		GTTTGTGGGTCTCCTTCTACATCTCACAGCCCATTTAGACAATTTTACCCAATACATGCC
CUST_69_PI426075208	355.365	180.243	241.363	216.911	293.456	100.366	254.838	477.641	197.471	411.567	460.366	652.917	7.53438	7.95354	8.03293	8.16	7.81746	7.60713	8.07513	8.79485	7.53769	8.60305	8.84947	9.28249	noncoding	nc-HOXB9-196+	nc-HOXB9-196	HOX cluster	208	chr17	+	46782504	46782712		AGAGACAGAAATCAAATCTAGGGTGTTCATCTAGAGTCTCCTGCTCCTCCATTCCTGCTT
ASHG19A3H0000154	103.257	75.3309	88.5615	46.7794	95.0108	21.675	52.1067	371.985	68.4008	320.454	80.5488	119.873	5.92234	6.68946	6.61543	6.12448	6.32083	5.44035	6.01812	8.43423	6.09875	8.20646	6.06935	6.5201	noncoding	nc-HOXC8-149-	nc-HOXC8-149	HOX cluster	228	chr12	+	54401765	54401993		TGCTCCAGTCCCCTCCAACTCAGATGCAAATAGTCTCCTAAGAAGAAATGTCCTGAATCA
CUST_189_PI426075208	254.132	202.188	225.011	260.35	249.523	144.383	184.547	229.189	180.849	236.852	166.31	279.493	7.08838	8.11102	7.93733	8.42729	7.60795	8.0986	7.65326	7.63771	7.41864	7.70414	7.24706	7.92515	noncoding	nc-HOXD4-25+	nc-HOXD4-25	HOX cluster	228	chr2	-	177001718	177001946		AAGTGATTGGGGGAAGGGGCTTAGACAGCGACCCCCCACTTCCCCGGGAAATGTAGGGGA
CUST_78_PI426075208	45.9418	16.6796	9.32465	5.39757	23.8964	5	20.7335	14.2	22.2772	27.2197	12.4109	34.0979	4.87319	4.53108	3.53622	3.13335	4.51813	2.54574	4.81848	3.00926	4.60174	4.09428	2.93465	4.52658	noncoding	nc-HOXA11-84+	nc-HOXA11-84	HOX cluster	708	chr7	+	27225087	27225795	NR_002795,	ATTTGCACGGTGACTTGATTACACTCTCTCATTCATGGTCACTTCCGAAGCGCTTTAGTG
ASHG19A3A047646	1111.61	488.995	473.984	575.574	619.866	5	428.205	638.46	601.943	652.656	949.744	920.823	9.10308	9.41275	9.01017	9.46147	8.83928	2.54574	8.76192	9.24262	9.09937	9.32184	9.96331	9.80024	noncoding	ENST00000513533	AC012531.16	Ensembl	504	chr12	-	54388991	54390569		GGGACGCCTTAACCAGCCCCTCTCAGTTGCAGATAACCCAATGAATGAAAGTGCAAATTC
ASHG19A3H0000020	17.9742	22.3146	16.1476	12.3873	25.7372	6.44313	10.1088	27.9555	20.2487	26.8176	39.3962	117.102	3.63802	4.94764	4.26996	4.30446	4.60826	3.65986	3.89161	4.12878	4.47489	4.0686	4.88964	6.48618	noncoding	nc-HOXA1-58-	nc-HOXA1-58	HOX cluster	148	chr7	-	27138197	27138345		ACCTACTTGCCTAGAGGGCCAAGGATCTCCTACTCGGTGGAACGGCCCCCAGAATTTCTT
CUST_132_PI426075208	261.409	163.018	225.959	196.266	206.867	130.559	208.366	351.809	186.862	354.832	339.933	444.888	7.12621	7.80531	7.94454	8.03179	7.35569	7.95401	7.8107	8.34173	7.46589	8.37232	8.37986	8.67782	noncoding	nc-HOXC6-238+	nc-HOXC6-238	HOX cluster	238	chr12	-	54411811	54412049		GGTAGGCCTCTTTTCTCTGAGCACAAGATGGCTTTTGAGTACAGCATCCCCCACCCCCAC
ASHG19A3H0000178	31.6195	21.638	29.3315	21.7011	20.7553	7.33645	20.8344	78.6641	19.6198	101.577	37.2259	20.6841	4.37896	4.90427	5.07786	5.07121	4.32533	3.84251	4.82451	5.87121	4.43017	6.29722	4.79635	3.81014	noncoding	nc-HOXD1-49-	nc-HOXD1-49	HOX cluster	108	chr2	+	177048382	177048490		CCACCCCAACTCCTACAGCAGAATTATTCAAAGTGTGGTCCCAAACAATCTTGCTTTAGG
CUST_97_PI426075208	87.3682	30.119	47.0679	37.9065	40.9757	37.6636	28.2468	87.3548	137.132	57.3159	56.3854	42.9025	5.69843	5.36318	5.7298	5.83664	5.23106	6.2362	5.2261	6.0572	7.04589	5.33594	5.47994	4.86123	noncoding	nc-HOXC10-118+	nc-HOXC10-118	HOX cluster	118	chr12	-	54371444	54371562		AGAAGTGTCACACACACATACACACACAAAAATGTACAGAGGCCCCTCAGTTGCATTCCT
ASHG19A3H0000057	476.215	423.018	443.404	378.201	367.571	287.315	336.837	996.796	337.127	1006.63	408.292	357.93	7.92863	9.18946	8.90695	8.90984	8.12375	9.05635	8.43612	9.89076	8.2751	9.99482	8.66835	8.31959	noncoding	nc-HOXB5-179-	nc-HOXB5-179	HOX cluster	101	chr17	-	46673010	46673111		TCTCTCCTCAACCCCCAGCCTCTCCATCTTTCCTGAGCCAGAATTCTTCAGCAAAGGCGA
ASHG19A3H0000144	43.3826	22.3608	20.4253	20.7326	24.6622	16.5675	14.134	13.2855	17.9818	18.0353	41.771	25.6585	4.80033	4.95055	4.58322	5.0088	4.55506	5.04891	4.32374	2.92238	4.30812	3.38543	4.98473	4.11715	noncoding	nc-HOXC6-250-	nc-HOXC6-250	HOX cluster	1518	chr12	+	54419861	54421379		ATGCCATGAATTCGAGGACAGCTGGATTCTAGGGCAAAAAGCAACTCACATTGGTGTCTA
ASHG19A3H0000023	58.1208	27.7842	25.6546	37.1158	51.4216	25.4998	27.2771	50.8158	40.8071	30.5693	76.6643	36.6318	5.17835	5.24401	4.89567	5.81003	5.53125	5.67546	5.18152	5.12236	5.40453	4.28779	5.98463	4.62828	noncoding	nc-HOXA4-61-	nc-HOXA4-61	HOX cluster	158	chr7	-	27170427	27170585		GGGGCGCTGCACGTGGGGCACGGGGCGGGGCGCGCGCTGGGCTGGGGAGGAGCGGCTCGA
CUST_152_PI426075208	33.4602	20.6916	22.8814	9.39731	22.1619	16.3036	19.3701	23.5372	23.5167	32.1223	37.0009	32.378	4.45055	4.84126	4.74233	3.91538	4.41487	5.02416	4.73238	3.84912	4.67273	4.36886	4.7866	4.44686	noncoding	nc-HOXC8-147+	nc-HOXC8-147	HOX cluster	208	chr12	-	54400415	54400623		AACCCTGCCAGAGAGCTATTCTTCCGGGGCTTTGTGTCTTGGAATGCGACTGTCCCGAGT
ASHG19A3A048667	26.8699	13.8603	15.3443	18.9718	22.4993	15.2133	10.9043	53.589	25.8149	42.6722	31.6588	77.6313	4.16558	4.27493	4.2053	4.88895	4.4357	4.92272	3.98492	5.20875	4.78834	4.84143	4.50736	5.80457	noncoding	NR_026655	FLJ12825	RefSeq_NR	3942	chr12	+	54452037	54516018		AAGTAAAAAGAAGACGGGTGAAATGTCGACACCAATCTTCCAGGGTTCCTTCTCTCCAAG
CUST_204_PI426075208	61.2845	25.0763	18.1219	22.0864	26.7887	9.61384	5.83575	35.77	34.4556	26.5378	29.445	29.7883	5.24296	5.10394	4.42367	5.09871	4.66352	4.23852	3.17256	4.53931	5.18128	4.05373	4.37563	4.32625	noncoding	nc-HOXD9-18+	nc-HOXD9-18	HOX cluster	178	chr2	-	176986908	176987086		CCACACACACGCTTGCTCACAGCTTGTCGTGTTGTTTAAAACAGGTGGAAGACCTCTGTA
CUST_46_PI426075208	318.264	190.838	215.726	198.997	225.645	148.108	166.533	329.096	170.715	433.195	207.579	337.463	7.39023	8.03065	7.87844	8.05026	7.4756	8.13294	7.51726	8.22919	7.33699	8.68287	7.6108	8.22856	noncoding	nc-HOXB4-166+	nc-HOXB4-166	HOX cluster	263	chr17	+	46655745	46656008		ATAAGGAAATCTGCTCACCCGGACCCCACTCCAGCCAAAGAGGTTTATTTCCCCTTCTTC
CUST_63_PI426075208	1965.78	133.726	262.463	431.83	889.91	243.343	640.564	358.204	874.612	291.505	270.629	310.798	9.89708	7.51201	8.15191	9.09937	9.35817	8.8324	9.3174	8.37488	9.62575	8.04881	8.0277	8.09476	noncoding	nc-HOXB9-186+	nc-HOXB9-186	HOX cluster	168	chr17	+	46715352	46715520		TAAAGTCGGGTCTGTATGTGTCAGCATTCCTGTGTGTGAGTGTGTGTGTGAATATGTGCA
ASHG19A3H0000027	38.5537	15.0239	15.5723	13.4779	21.5384	20.0809	18.9669	27.6125	22.9528	39.0355	49.1226	14.0429	4.63628	4.38358	4.22497	4.41398	4.37335	5.32768	4.70516	4.1078	4.64254	4.69717	5.26283	3.28367	noncoding	nc-HOXA4-65-	nc-HOXA4-65	HOX cluster	178	chr7	-	27179247	27179425		TGCAAAAAGATGATTTTTGTGTGCGAATGGGCCTGTGTGTGGGGACCTGGCAGGGCCGCA
CUST_194_PI426075208	35.6548	15.4083	37.4606	33.554	33.5159	20.7703	27.1516	75.0812	29.7541	55.7385	128.843	153.179	4.52838	4.41783	5.42506	5.67445	4.96608	5.3782	5.17637	5.79217	4.98446	5.2889	6.83707	6.91274	noncoding	nc-HOXD4-31+	nc-HOXD4-31	HOX cluster	108	chr2	-	177010079	177010187		AACTTTGGGGGCTCAAAACTGGGTGGGAGTTTTAGGAGCACTACCCCCACACCCACACTG
CUST_126_PI426075208	606.899	182.248	520.065	224.639	645.873	160.157	789.566	569.414	260.685	507.763	467.575	547.421	8.25505	7.96995	9.13139	8.21124	8.89163	8.24575	9.60023	9.04719	7.92996	8.92757	8.87349	9.00906	noncoding	nc-HOXC4-264+	nc-HOXC4-264	HOX cluster	768	chr12	-	54429771	54430539		GTAAAGTTTTATGGACCCTTCCCACATTTGTTTCTACTGTAAAGTGCTTCCTCCCCCAGC
ASHG19A3H0000129	84.9337	26.7111	46.2208	41.4456	49.8858	39.5486	47.4769	137.731	45.0201	126.156	56.4008	134.123	5.66158	5.18851	5.70525	5.95926	5.4906	6.30666	5.90357	6.81978	5.53787	6.67253	5.48029	6.69652	noncoding	nc-HOXC5-255-	nc-HOXC5-255	HOX cluster	468	chr12	+	54425701	54426169		ATAACGGGCCTTTTCCTCTGCCATGCTCACGTAATATTTGTGGAGGCTTCAATCTTGCTT
ASHG19A3A008518	65236.8	21266.7	28461.1	28498.5	45988.2	19748.2	37710.2	29206	40341.5	21005.4	27552.1	27973.8	15.3199	14.8541	14.9521	14.9795	15.1044	15.0196	15.1888	14.6759	15.327	14.337	14.7983	14.6074	noncoding	ENST00000461606	CTD-2377D24.1	Ensembl	579	chr17	-	46768477	46769056	nc-HOXB9-193-,NM_001024921,NM_000661,ENST00000489563,ENST00000466501,ENST00000463864,ENST00000397509,ENST00000393394,	GAAAGATGAATTCATCCTTGAAGGAAATGACATTGAGCTTGTTTCAAATTCAGCGGCTTT
ASHG19A3A007734	344.834	113.263	290.464	177.335	503.655	103.196	745.104	230.465	182.791	215.664	203.521	223.211	7.4993	7.27771	8.30163	7.90848	8.55835	7.64455	9.5348	7.64609	7.43396	7.55301	7.57584	7.53486	noncoding	NR_033201	LOC404266	RefSeq_NR	570	chr17	+	46667822	46683772		GGCCAAGCTGGAAGGGATTGACCGGCCGTTTCCTCTCCCTCGCCGGCCTCGGCGGAGATT
ASHG19A3A032595	53.9093	13.3979	5.76309	18.6282	26.0793	8.66494	13.5652	33.5083	25.5225	33.2598	10.1786	8.05285	5.08744	4.21961	2.94687	4.86185	4.62761	4.08142	4.27409	4.43411	4.77226	4.42464	2.75792	2.43207	noncoding	HIT000098379		H-invDB	227	chr7	-	27235768	27235994	nc-HOXA11-93-,	ACCTCCTTGACTTTAGAGATTCAGTACTCAATTATTTGGCTCCAGCTGGAGCAAATTTGA
CUST_203_PI426075208	6065.28	3773.27	4692.3	4228.04	4938.63	3048.86	3991.77	4687.17	4088.82	4812.11	2376.18	2799.33	11.4638	12.3478	12.3686	12.1936	11.8074	12.3402	11.9177	12.1944	11.8022	12.3089	11.318	11.4386	noncoding	nc-HOXD9-17+	nc-HOXD9-17	HOX cluster	168	chr2	-	176986678	176986846		TAATAAAACGGACGGATGGAGCAGATCGGAGGGCCCCCTCCCCCTGCCACACTCACACAC
ASHG19A3H0000160	2162.26	687.223	1349.76	1014.92	1947.71	642.552	2726.33	2485.07	1256.39	1943.05	1963.56	2618.36	10.0351	9.89076	10.5667	10.2202	10.4763	10.1593	11.3621	11.2754	10.1306	10.9914	11.0607	11.3581	noncoding	nc-HOXC9-138-	nc-HOXC9-138	HOX cluster	148	chr12	+	54391355	54391503		TATCTCTTTTCATCTTGCCTTCCTTCTTTTAATTCTCCCCCTTTTTTCCCTTTATTCTAA
ASHG19A3H0000175	40.1669	24.3671	31.0075	24.7948	33.2486	22.2899	33.6953	43.26	28.2156	33.1314	56.8219	27.1517	4.69215	5.06371	5.15644	5.26366	4.95405	5.48308	5.4554	4.85784	4.91308	4.41944	5.49016	4.19514	noncoding	nc-HOXD13-2-	nc-HOXD13-2	HOX cluster	188	chr2	+	176957160	176957348		ATCAACTCGTGGGGGTGGCTGCAGCGCGTACGCCTGGGTCGGGGGGGAGGGCGGGAATGG
ASHG19A3H0000032	402.316	215.325	241.901	217.809	297.763	152.1	275.08	653.106	243.199	550.706	428.469	699.813	7.70263	8.2062	8.0356	8.16392	7.83694	8.17316	8.17505	9.28082	7.83471	9.0522	8.73685	9.3906	noncoding	nc-HOXA6-72-	nc-HOXA6-72	HOX cluster	1151	chr7	-	27193137	27194288	NM_006896,	AGACCCGCAAGAAAGTGAATCTCACTACTACCTACTCCCCTAAAACTACCTATTTTGTGC
CUST_165_PI426075208	28.8969	29.6844	27.416	18.9739	22.3733	23.7167	20.5074	34.8922	15.5132	35.0184	71.6493	56.21	4.25928	5.34187	4.9871	4.88909	4.42692	5.57267	4.80431	4.49723	4.09832	4.51483	5.87857	5.28571	noncoding	nc-HOXD10-11+	nc-HOXD10-11	HOX cluster	118	chr2	-	176977568	176977686		ACACACTTTGTAAGATGGGGGTGGGGAGAGGTCTTCAGCCCCCAGAGGTTCTGGTCTGAT
CUST_83_PI426075208	87.8378	40.2036	55.6018	46.2649	52.7192	39.4806	54.2206	91.4391	50.9364	99.6882	57.2364	59.931	5.70579	5.77955	5.95541	6.10607	5.56595	6.30501	6.06777	6.12682	5.70116	6.26127	5.50253	5.3907	noncoding	nc-HOXA1-55+	nc-HOXA1-55	HOX cluster	328	chr7	+	27136777	27137105		CTCATCACCCTACTTCCCTGAGGCTGCTGAGGTCGTTAAATTGTTGTTTACTATTAGGTT
CUST_118_PI426075208	63.0449	31.0831	37.3144	17.4112	33.5194	14.982	41.4758	44.7395	51.8755	36.3948	129.098	134.479	5.28058	5.40934	5.41966	4.77163	4.96631	4.9025	5.7214	4.91258	5.72487	4.5801	6.84084	6.69936	noncoding	nc-HOXC11-116+	nc-HOXC11-116	HOX cluster	228	chr12	-	54366534	54366762		TCTAGCTGCTGCTCTTTTTTCCCCCAGGATTGGGGGAAGGAGGAGGGCTCTCATGTATGG
ASHG19A3H0000182	79.8199	39.754	43.3359	51.955	48.1669	39.5811	48.8323	77.8267	33.2333	77.343	141.773	71.6969	5.58025	5.764	5.61362	6.26463	5.4467	6.3084	5.93886	5.84994	5.13287	5.8362	6.98401	5.67588	noncoding	nc-HOXD3-41-	nc-HOXD3-41	HOX cluster	128	chr2	+	177025459	177025587		GGGCCTGGGAGGGCTGGGCAGAAACCCAGGAGTGGGTGGGGGCGCGGGTGGCTGCCGCTC
ASHG19A3H0000194	81.5037	46.6294	65.5138	28.3852	86.8506	18.7053	107.825	71.3351	37.0171	74.527	58.0988	57.6912	5.61	5.98638	6.17893	5.44891	6.20814	5.22432	6.93975	5.70152	5.28134	5.77387	5.52449	5.32768	noncoding	nc-HOXD4-31-	nc-HOXD4-31	HOX cluster	108	chr2	+	177010079	177010187		CAGTGTGGGTGTGGGGGTAGTGCTCCTAAAACTCCCACCCAGTTTTGAGCCCCCAAAGTT
CUST_110_PI426075208	301.541	63.9262	66.1033	78.6497	135.318	54.8908	110.31	81.0562	157.151	84.5208	152.229	155.641	7.31888	6.44787	6.18801	6.8299	6.80084	6.751	6.97196	5.92371	7.22303	5.99342	7.10011	6.93873	noncoding	nc-HOXC11-108+	nc-HOXC11-108	HOX cluster	2358	chr12	-	54356056	54358414		AAGTTTTACATGTGGTGAATATACGTGCTGTATGTAATCTTTCCCCAGTCGGTTGCTTTC
ASHG19A3H0000157	7042.06	4017.58	1505.64	1606.78	2458.27	1663.63	3223.93	6189.87	2948.13	11764.6	1228.2	658.154	11.6947	12.4574	10.7273	10.8405	10.8128	11.4752	11.596	12.5734	11.3368	13.5547	10.3584	9.29495	noncoding	nc-HOXC9-131-	nc-HOXC9-131	HOX cluster	198	chr12	+	54384395	54384593		ACTGCTGCTGGGGGTCACCCCAAGAGCCCCCCACCCATCCAAGGAAAGGAATAAACTTAA
ASHG19A3A008508	158.984	307.079	109.915	98.7989	143.215	196.005	146.154	53.622	148.181	245.644	112.328	136.824	6.47876	8.71119	6.92175	7.13383	6.87068	8.5207	7.33992	5.21012	7.15148	7.76481	6.60965	6.72457	noncoding	AK000839		misc_RNA	1951	chr17	-	46657698	46659621	nc-HOXB4-168-,	ATATCTAGATATTCGTTTGATCACAAACTAAAGGCTTGGAGGGGCACGGAGGAGCCGATT
ASHG19A3A034086	393.423	196.895	180.148	103.585	216.494	112.251	161.223	170.086	212.981	200.145	258.6	332.63	7.67094	8.07719	7.62285	7.19748	7.41849	7.75812	7.46942	7.17291	7.64733	7.43214	7.94967	8.20246	noncoding	uc003syg.2	BC031342	UCSC_knowngene	721	chr7	+	27135742	27139584	nc-HOXA1-59+,	TCGCGTTGTCATTGGAACTTCCAAGCCTTTGCTGTTAAGAGCCAGGTTCTTAAATCAACC
ASHG19A3H0000187	1789.61	480.063	492.772	683.271	875.388	555.199	473.717	601.713	820.801	432.909	861.618	948.347	9.77147	9.38717	9.05838	9.70041	9.33182	9.96331	8.90922	9.14711	9.53257	8.68151	9.81889	9.84249	noncoding	nc-HOXD4-22-	nc-HOXD4-22	HOX cluster	706	chr2	+	176996730	176997436		TTCCTTTATAATGAATAGTTCGGGTGCGTTTTGTTTACTCCTAAAAGGTTTCTTTGCGTA
ASHG19A3H0000147	107.581	48.9832	72.7361	53.6752	71.2163	40.4274	64.4567	86.4386	65.2203	115.813	148.612	146.019	5.97254	6.0555	6.33062	6.30666	5.95449	6.3322	6.28087	6.03644	6.04241	6.52574	7.05885	6.83323	noncoding	nc-HOXC6-351-	nc-HOXC6-351	HOX cluster	875	chr12	+	54406545	54407420		AAAATAATAGAAGCTGGAATGACTTGCTTTTTCTCCACAGCTCTTCCCTATTCTCTACCT
CUST_68_PI426075208	1015.39	418.42	854.114	647.189	1390.02	440.212	1969.32	1122.17	709.396	1050.68	1214.12	1592.52	8.98169	9.17205	9.88288	9.63046	9.99001	9.63046	10.8916	10.0847	9.32718	10.0645	10.3392	10.66	noncoding	nc-HOXB9-195+	nc-HOXB9-195	HOX cluster	138	chr17	+	46780481	46780619		GGGTCTTGGTTAGCTTCTTTGCTATTTCCCCTCCTTACTCTTTTCTTCTCCCCTGTCTCC
ASHG19A3H0000002	260.019	31.4988	51.3981	35.9406	130.25	32.4354	121.5	37.349	147.085	48.0971	60.1612	48.7004	7.1191	5.42931	5.84841	5.76688	6.74782	6.02648	7.09812	4.61174	7.14009	5.03739	5.58484	5.06344	noncoding	nc-HOXA10-82-	nc-HOXA10-82	HOX cluster	370	chr7	-	27220757	27221127	NM_005523,	TTGGAGGGGGTGGAAAAGGTATTGAGAATGGTCTTTTTAATCTCTTGCAACATTTGGAAA
CUST_74_PI426075208	26.1425	13.5561	18.1242	13.7508	14.2108	8.04194	6.53987	72.3803	10.2303	67.4042	47.5852	32.4523	4.12794	4.24111	4.42389	4.43821	3.8121	3.97494	3.31484	5.72677	3.53051	5.60852	5.20822	4.45045	noncoding	nc-HOXB9-203+	nc-HOXB9-203	HOX cluster	118	chr17	+	46799885	46800003		AAGAAGGCCTGCGGTTGGTGGCTCCCCACCTCATAGCTGCAAGTAGGGGCGAAAGCTGGA
ASHG19A3H0000122	30352.3	21091.4	25524.2	22655	30456.6	16592.8	32253.6	23469.9	21173.5	26224.3	32715.3	18626.2	13.994	14.8463	14.7754	14.646	14.508	14.7829	14.965	14.3981	14.382	14.6074	15.0304	14.0847	noncoding	nc-HOXC13-102-	nc-HOXC13-102	HOX cluster	108	chr12	+	54332232	54332340		CCCTACACCCCTTTGCGTCGGCCAAATTCAGCCTCCCCCCCCTCCCTCTCCCTCCCTGGG
CUST_51_PI426075208	644.788	610.137	683.309	465.276	484.846	338.129	618.518	2154.55	360.884	1952.91	343.851	488.765	8.33855	9.72639	9.54491	9.19372	8.50387	9.27619	9.26541	11.0619	8.36404	10.999	8.40122	8.82846	noncoding	nc-HOXB4-173+	nc-HOXB4-173	HOX cluster	138	chr17	+	46664300	46664438		AATCCCCCACCCCGCCAACCATTACCACCATGAGACTTGTGTGTGGAGTTGACTGTAGAG
CUST_151_PI426075208	112.801	58.2012	84.8848	54.1496	103.288	57.2253	113.4	159.512	66.1458	140.615	72.1821	112.762	6.04347	6.30625	6.55255	6.32165	6.43146	6.8126	7.0117	7.06375	6.05688	6.86452	5.88924	6.41858	noncoding	nc-HOXC8-146+	nc-HOXC8-146	HOX cluster	108	chr12	-	54400135	54400243		ATTACGCGCTGCCTGCTTTGCACTTATCTCCTCCACAAAGCGATTATTTTTAATGCCTGC
ASHG19A3H0000200	550.094	311.23	192.588	406.118	342.056	317.911	197.229	509.348	500.117	420.927	586.575	536.582	8.12375	8.73411	7.70571	9.01455	8.02695	9.19294	7.73935	8.88194	8.82986	8.6375	9.20941	8.97846	noncoding	nc-HOXD8-19-	nc-HOXD8-19	HOX cluster	160	chr2	+	176989526	176989686	NM_014213,	GTTCCTGCCCGAGGACCAGTTGTAAATGTTACTGCTTCCTACTAATAAATGCTGACCTGA
CUST_82_PI426075208	2235.98	1494.14	2324.37	1431.17	2474.6	1017.9	2492.57	1715.91	1231.57	2271.6	921.123	1688.59	10.0793	11.0147	11.3702	10.6751	10.8177	10.7753	11.2217	10.7128	10.1068	11.2206	9.91519	10.7461	noncoding	nc-HOXA1-54+	nc-HOXA1-54	HOX cluster	128	chr7	+	27136437	27136565		TCCCTCTCTCGTCGCTCTCCGCCCCTTTCTCTTTCCCACTCAGTTTTGCACCGGGAGCCC
ASHG19A3H0000064	3720.22	2440.63	2683.57	2502.03	3027	1950.77	2491.47	3827.99	2342.96	3955.48	2651.48	3535.68	10.7743	11.7233	11.5941	11.4612	11.0931	11.6937	11.22	11.8994	11.0094	12.0301	11.4889	11.7886	noncoding	nc-HOXB9-187-	nc-HOXB9-187	HOX cluster	168	chr17	-	46715907	46716075		TGGCTCTCTGTGAACAAAGCAGGTTTCCTCCTTGCCACTCACCCCCACCCCCCATACCAC
ASHG19A3H0000033	70.9869	66.7735	64.2323	69.1632	76.8809	61.6016	59.6564	109.929	69.2565	107.428	75.6177	51.0651	5.43067	6.51403	6.15157	6.64816	6.05209	6.92175	6.18829	6.45563	6.11633	6.39918	5.96402	5.14133	noncoding	nc-HOXA7-73-	nc-HOXA7-73	HOX cluster	148	chr7	-	27196467	27196615		AGGGATGGGGAGGATCCCAAGCTTGGTCCAGGGCTCACTAGCAGGAGTCGGCGGGGGGGC
CUST_92_PI426075208	85.858	57.9339	72.8999	68.6937	136.53	99.6226	168.028	122.59	72.012	123.613	91.1533	138.751	5.67698	6.29953	6.33405	6.63872	6.80983	7.59721	7.52952	6.63753	6.17388	6.63672	6.27046	6.74714	noncoding	nc-HOXB6-181+	nc-HOXB6-181	HOX cluster	278	chr17	+	46683490	46683768	uc002inu.2,NR_033204,NR_033201,	GCCACACCGGCCTGGTAAACTCGCACCTCTTAGGATCTTGCTCCCGGACTCATTCCCTTC
ASHG19A3H0000043	60.6494	45.7465	86.2953	40.0156	66.2977	21.3282	37.5158	145.222	44.0986	230.362	72.3567	87.3447	5.23177	5.95867	6.58069	5.91107	5.86414	5.41671	5.59927	6.90847	5.51073	7.65231	5.89178	6.00002	noncoding	nc-HOXB2-160-	nc-HOXB2-160	HOX cluster	310	chr17	-	46622394	46622704		GGGGCTCATGGTGTCCTGGTCGTGGTCCTCTGGTGTTTTTGAATCAATTAAACCAAATAA
ASHG19A3H0000022	858.894	679.413	1138.58	647.432	993.235	460.172	877.057	659.371	627.219	915.572	343.917	443.12	8.73892	9.87467	10.3104	9.63122	9.52125	9.69098	9.74526	9.29328	9.15853	9.82935	8.40228	8.67247	noncoding	nc-HOXA2-60-	nc-HOXA2-60	HOX cluster	148	chr7	-	27142497	27142645		TAGATAGATCCTTGCAGATCAGGAGGCACGCAGGCACCCTCGCCCCCACGTACTCCGGGA
CUST_35_PI426075208	75.0207	45.5369	40.8455	38.9775	38.8995	37.7721	31.8208	31.6634	45.3196	33.4335	46.3915	62.6253	5.50035	5.95196	5.53543	5.87616	5.1633	6.23968	5.38376	4.33456	5.54479	4.43411	5.16646	5.45426	noncoding	nc-HOXA7-75+	nc-HOXA7-75	HOX cluster	108	chr7	+	27200477	27200585		GGGTCAGGGAGGCGCGAGCGGTGAGGGTCGGGCAAGCCCCCGCCGATTCCTTGTTTCCCA
ASHG19A3H0000054	71.5102	36.233	48.5355	30.4056	43.2518	24.51	47.1292	133.071	21.0963	106.368	72.4512	113.778	5.44055	5.62978	5.77017	5.54113	5.29815	5.62046	5.89256	6.77162	4.52977	6.3817	5.89438	6.43682	noncoding	nc-HOXB4-176-	nc-HOXB4-176	HOX cluster	158	chr17	-	46667810	46667968		CAAGTCTGGACACTTACCCGGTCAATCCCTTCCAGCTTGGCCCAACTTCTTACTGGACTT
ASHG19A3A047643	30295.3	3951.97	3146.99	5339.88	13022.6	3747.36	10653.2	3938.45	12441.9	3778.7	10692.1	9273.45	13.9892	12.4314	11.8319	12.5179	13.2168	12.6284	13.3516	11.9462	13.5156	11.9586	13.4729	13.154	noncoding	NR_003716	HOTAIR	RefSeq_NR	2337	chr12	-	54356097	54362515	nc-HOXC11-108+,	CCTTGTGTAGGTTGTGTGTGTGTGGTGGTTTTATGCATAAATAAAGTTTTACATGTGGTG
CUST_100_PI426075208	22.7592	20.1563	21.9021	24.7001	23.9233	14.851	15.9029	52.674	18.9242	47.0034	32.6673	23.1516	3.95019	4.80135	4.68186	5.25784	4.5193	4.89035	4.4837	5.17964	4.37606	5.00044	4.56115	3.96718	noncoding	nc-HOXC10-121+	nc-HOXC10-121	HOX cluster	248	chr12	-	54373384	54373632		ATCAGCAGTCTGAGTCAAGGTTATGGGTCTTTGCTTTGTGCAGTGGGTTGGAGGGGTGCG
CUST_20_PI426075208	52.8529	29.2339	34.4888	9.36846	27.0455	15.1109	20.0889	28.3471	32.9273	40.9787	42.3243	52.9943	5.06299	5.31844	5.30827	3.90963	4.67522	4.9128	4.77735	4.15704	5.12155	4.7733	5.00758	5.19878	noncoding	nc-HOXA1-58+	nc-HOXA1-58	HOX cluster	148	chr7	+	27138197	27138345		AAGAAATTCTGGGGGCCGTTCCACCGAGTAGGAGATCCTTGGCCCTCTAGGCAAGTAGGT
ASHG19A3H0000014	49621.6	27784	34400.2	31347.7	41991	22798.4	35554.1	36045.2	31231.1	39237	19102.4	24784.9	14.8181	15.2619	15.2303	15.1136	14.9795	15.2075	15.0924	14.9504	14.941	15.1923	14.3149	14.4299	noncoding	nc-HOXA13-95-	nc-HOXA13-95	HOX cluster	218	chr7	-	27239898	27240116		TCGCAACCCAATCGCGCGCCCACCTCCCCTCCCCGCCTGGTTGCGCGGGTCTGGGCCCCA
ASHG19A3H0000028	341.551	21.6159	233.264	171.843	298.427	82.6524	175.565	133.766	159.099	33.0543	202.692	228.506	7.48384	4.9025	7.99001	7.86704	7.84111	7.33278	7.59	6.77986	7.2401	4.41576	7.57043	7.57435	noncoding	nc-HOXA4-66-	nc-HOXA4-66	HOX cluster	307	chr7	-	27180687	27180994		TAATTAATGCTGTTGTAGAGGTGACTTGATGAGACACAACTTGTTCGACGTGTAGTGACT
CUST_146_PI426075208	111.98	62.2608	99.6787	84.8642	150.023	43.48	109.239	270.216	61.9961	233.726	97.5961	169.183	6.03273	6.41387	6.77642	6.93192	6.92783	6.4332	6.95808	7.904	5.9678	7.68164	6.38627	7.06354	noncoding	nc-HOXC6-252+	nc-HOXC6-252	HOX cluster	442	chr12	-	54421751	54422193		GTTTTATATCTGCCCCCTTCTAAAATTACATCCTGATTTCTCCAAGGGAAGAACTCCCTC
CUST_113_PI426075208	110.959	65.0807	112.547	76.9127	100.895	58.9963	90.9118	433.594	87.8499	315.848	156.823	355.691	6.01542	6.47844	6.9572	6.79607	6.39918	6.85964	6.71418	8.66209	6.43645	8.18666	7.15102	8.30905	noncoding	nc-HOXC11-111+	nc-HOXC11-111	HOX cluster	698	chr12	-	54360504	54361202		TTATTTTCCTCTCCTTCTTTCTCTCTGTTCATCCCCAGTGCTACCCTGGAGGAAAAGGAT
ASHG19A3H0000018	167.393	90.2542	155.245	82.1527	183.995	31.5912	122.636	250.734	99.8118	451.293	100.976	192.718	6.55154	6.9441	7.41964	6.89082	7.19843	5.98619	7.1106	7.7804	6.60853	8.74493	6.44297	7.28073	noncoding	nc-HOXA1-56-	nc-HOXA1-56	HOX cluster	318	chr7	-	27137277	27137595		TTTCCTGCCCGTGCTCCCTCTTAACCATGCTTGGGATGGATCAAAGTCACAAATACTATT
ASHG19A3H0000166	161.486	132.579	144.904	108.03	128.634	91.1494	134.313	169.752	114.516	138.36	267.958	224.71	6.50108	7.49869	7.31836	7.25688	6.72972	7.46967	7.22955	7.17041	6.80037	6.83357	8.01116	7.5466	noncoding	nc-HOXD10-12-	nc-HOXD10-12	HOX cluster	158	chr2	+	176977788	176977946		CGTCTGGATAGACCCCTTATTGCATTGGTGGTAGACTCCCCATTTGCCCCCTAGATTTCC
ASHG19A3H0000108	89.7278	67.77	75.0062	66.1652	65.4992	45.4011	48.1446	197.811	52.2124	173.869	98.1096	191.026	5.73508	6.53639	6.38074	6.59097	5.85083	6.49122	5.92105	7.40756	5.73215	7.21067	6.39512	7.26382	noncoding	nc-HOXC11-106-	nc-HOXC11-106	HOX cluster	158	chr12	+	54351436	54351594		AAGGGGCTACCAGCCATTGAGGTCCCACTCAGCCCCAGTTTCCCAGGCCCGTGAGAATGA
ASHG19A3H0000063	61.6691	13.5933	16.9032	25.8703	16.2511	26.2309	12.4742	79.9416	37.0051	44.4424	26.2791	50.7325	5.25089	4.24543	4.33062	5.31942	3.99377	5.7183	4.16354	5.90205	5.28077	4.90858	4.17976	5.13229	noncoding	nc-HOXB9-186-	nc-HOXB9-186	HOX cluster	168	chr17	-	46715352	46715520		TGCACATATTCACACACACACTCACACACAGGAATGCTGACACATACAGACCCGACTTTA
ASHG19A3H0000098	50.2488	28.2348	38.9237	25.6578	50.8978	17.1395	35.4233	82.6839	17.2416	70.4416	90.4188	116.22	4.99556	5.26836	5.47994	5.30685	5.519	5.09783	5.52048	5.96123	4.25166	5.68191	6.25737	6.47577	noncoding	nc-HOXC10-119-	nc-HOXC10-119	HOX cluster	138	chr12	+	54371854	54371992		AAAAAGGAGGAAAAAGGGTTTTTTGGCCCCCAAACAAACCCACCTTCCGTCTCCCAAGGT
ASHG19A3H0000199	136.325	93.997	107.391	77.6275	88.8566	54.4839	76.4826	341.475	83.9019	294.324	192.992	380.827	6.2925	7.00082	6.88715	6.81083	6.23458	6.7378	6.49266	8.29317	6.38107	8.06567	7.48808	8.418	noncoding	nc-HOXD4-36-	nc-HOXD4-36	HOX cluster	262	chr2	+	177015849	177016111		ACTCTGCCCAACTCAGAGGCGAGTTCACCCACCCACCTTTCATTGCTCTGTACCCCAATA
ASHG19A3A000386	35.0446	24.1005	27.9337	17.4775	15.5813	26.5472	23.2989	32.8191	17.1746	28.0866	16.9113	14.9033	4.50649	5.05012	5.01156	4.77735	3.93812	5.73275	4.97135	4.39858	4.24631	4.14427	3.409	3.35539	noncoding	ENST00000465846	RP11-357H14.7	Ensembl	419	chr17	+	46627246	46679694		ATTTGGGGGGAATTACCTACAAAGATGTAAGGTTGCTTGTCTGGAGATGGAGCCACTACA
CUST_157_PI426075208	43.8214	17.2575	18.416	9.91587	5.55603	8.97779	21.9213	31.0974	20.2894	22.7018	61.3339	28.0888	4.81333	4.57675	4.4451	3.99121	2.70581	4.1357	4.88993	4.3055	4.4772	3.78627	5.6186	4.23978	noncoding	nc-HOXC9-131+	nc-HOXC9-131	HOX cluster	198	chr12	-	54384395	54384593		TTAAGTTTATTCCTTTCCTTGGATGGGTGGGGGGCTCTTGGGGTGACCCCCAGCAGCAGT
ASHG19A3H0000106	226.191	118.304	118.616	110.168	125.13	68.4722	114.452	154.123	133.399	162.392	136.649	158.169	6.93495	7.33406	7.03497	7.2787	6.69476	7.07131	7.02518	7.00669	7.00345	7.1036	6.92916	6.96271	noncoding	nc-HOXC10-127-	nc-HOXC10-127	HOX cluster	248	chr12	+	54377713	54377961		ACGGTTCCCCTTATTTCTTCCTTTTATTTAAAAACAACCACAAAAATAGACTGGTCTGTC
ASHG19A3A009657	394.911	275.852	326.108	208.26	334.706	160.272	370.981	512.621	194.552	542.114	434.063	581.973	7.67539	8.55596	8.46481	8.11032	7.99488	8.24675	8.56937	8.89246	7.5158	9.0252	8.75931	9.1022	noncoding	NR_024103	C17orf93	RefSeq_NR	564	chr17	+	46800541	46802119	ENST00000422730,	GAATGGTATAAATTTCAAAAACAACGAAACCTTCTTTTGCCCCCTCCGCAGCAGTCGCCT
ASHG19A3H0000099	34.2017	8.16001	38.3676	14.4914	27.6674	8.16143	28.7191	48.6809	20.0966	32.0956	87.234	35.4113	4.47526	3.52159	5.45959	4.51035	4.70307	3.9966	5.24773	5.05435	4.46461	4.36754	6.20071	4.57998	noncoding	nc-HOXC10-120-	nc-HOXC10-120	HOX cluster	208	chr12	+	54372104	54372312		GCCCTAAATAGTAAACAAACCTGTAGTGGAGGGTCTTGGCTCTCCCAACACACTCAGACC
CUST_138_PI426075208	93.0018	43.0849	63.2948	54.4703	80.4472	31.205	59.2656	295.78	59.2025	261.793	105.449	210.943	5.78564	5.87674	6.12924	6.33016	6.11181	5.9668	6.17982	8.05363	5.90595	7.8747	6.51308	7.44375	noncoding	nc-HOXC6-244+	nc-HOXC6-244	HOX cluster	1488	chr12	-	54415121	54416609		ACATTGATATTTCCCCTCTGCTCTGTCTTTTTGTGTCTCTGGAAGGGAAAAAGGCTGGGA
CUST_134_PI426075208	581.314	359.711	495.305	450.64	543.475	296.974	723.984	661.798	298.308	672.722	734.236	861.531	8.19108	8.95444	9.0644	9.15797	8.66094	9.10079	9.49768	9.29862	8.11772	9.37207	9.56614	9.69879	noncoding	nc-HOXC6-240+	nc-HOXC6-240	HOX cluster	288	chr12	-	54412701	54412989		ATGCAAACTGTATTTTTAAAAATTTGATAAAAACAGGTTTCTTCCCCCATCCCCGCCCCC
CUST_81_PI426075208	779.054	508	918.795	730.48	1042.52	214.226	551.313	3587.89	453.46	3816.1	510.9	769.557	8.59768	9.46875	9.98778	9.78868	9.58184	8.64725	9.10967	11.8164	8.68585	11.9819	9.00395	9.53312	noncoding	nc-HOXA1-53+	nc-HOXA1-53	HOX cluster	138	chr7	+	27135887	27136025		CGCCCCCTCCCCACCGTTCAATGAAAGATGAACTGGCGAGAGGTGAGAAGGGAAGAGGGC
CUST_94_PI426075208	397.978	181.206	215.577	285.683	294.222	143.589	185.911	289.237	287.165	257.198	248.817	443.422	7.68781	7.96075	7.87613	8.54978	7.8207	8.09202	7.66221	8.01875	8.0665	7.8449	7.88664	8.67331	noncoding	nc-HOXB9-193+	nc-HOXB9-193	HOX cluster	858	chr17	+	46768301	46769159		TTCCTCTGGGGCCCTTCACAATAACTGTGCATCCCTTCAGAGTAATGTCAACATTTTCTG
ASHG19A3A034090	93.4646	16.6638	38.3463	41.3689	57.3465	20.0088	53.45	31.7076	54.5837	25.6891	26.6514	22.2434	5.79276	4.52998	5.4587	5.95778	5.68049	5.32153	6.04812	4.33704	5.79159	3.99712	4.2047	3.91064	noncoding	ENST00000480355	AC004080.2	Ensembl	2349	chr7	+	27186781	27193904	nc-HOXA6-72+,	GAAGGAGGGATTGATTCTAGGGTGCAAGCACTTAGGATGCTTTTTGGAATAAATATATTA
ASHG19A3H0000116	1309.46	1091.45	1092.5	961.007	1065.91	670.897	1041.51	2054.13	751.896	2282.62	919.564	1518.99	9.32022	10.5624	10.2531	10.1515	9.61567	10.2247	9.98949	10.9933	9.40811	11.2269	9.91258	10.5745	noncoding	nc-HOXC11-114-	nc-HOXC11-114	HOX cluster	128	chr12	+	54364584	54364712		CTCCTCACAGGATACAGCCCCTACCCCCATCTCAGTCCTGGCTTTGCTGAATCTGCCTTG
CUST_40_PI426075208	2709.95	3068.42	2316.4	2035.83	2196.55	1429.55	1721.41	7001.47	1766.14	7369.56	2777.4	5345	10.3191	12.056	11.364	11.1683	10.6493	11.2731	10.6967	12.7534	10.622	12.9272	11.5591	12.3587	noncoding	nc-HOXB1-156+	nc-HOXB1-156	HOX cluster	128	chr17	+	46609401	46609529		TCTCCTGGTTCCCTCCTACCTGTCTCTCCTTCACCACCCTCCATCTCCTTCCAAAAAAAA
ASHG19A3A009656	606.959	317.833	342.24	329.979	499.803	208.065	421.3	325.786	347.973	399.76	194.173	142.737	8.25583	8.76755	8.53178	8.73333	8.54685	8.61148	8.73818	8.21124	8.31532	8.55957	7.49614	6.79515	noncoding	ENST00000489624	COX6B1P2	Ensembl	216	chr17	+	46791091	46791307		TTTGTATGTGAATGGTACCAGCCTGTGTACAAGTCCCTCATTCCCATATCCTGGATCTCA
CUST_12_PI426075208	155.332	58.8506	108.146	60.1246	177.734	32.1191	174.341	296.677	54.3831	253.412	195.47	210.132	6.44636	6.32575	6.89948	6.46231	7.1484	6.0114	7.5813	8.05899	5.78588	7.82012	7.50621	7.43687	noncoding	nc-HOXA13-100+	nc-HOXA13-100	HOX cluster	916	chr7	+	27245788	27246704		ACTTATTAGTGGGTAAATGACTATATTTCATTTCAGCACAACTTCTCCCCTGGTAGAAAC
CUST_19_PI426075208	32.1952	34.0778	22.6452	24.7044	18.12	14.4802	20.2308	44.9395	25.9822	53.3688	44.8473	49.5286	4.40421	5.54235	4.72686	5.25833	4.14294	4.85413	4.78742	4.92224	4.79761	5.21427	5.10578	5.08864	noncoding	nc-HOXA1-57+	nc-HOXA1-57	HOX cluster	458	chr7	+	27137677	27138135		TTCTGGGGCATCCTGGGTGGAGTGTTTTTCTTGGGATCACGAGCTTGCACTCGCACACAG
ASHG19A3H0000051	30.7186	18.5766	28.4358	26.57	39.3696	13.0931	32.5211	47.8941	39.9824	43.3415	33.441	16.8659	4.34312	4.67894	5.03527	5.35685	5.18093	4.70374	5.41097	5.02959	5.37678	4.8674	4.60798	3.5287	noncoding	nc-HOXB4-173-	nc-HOXB4-173	HOX cluster	138	chr17	-	46664300	46664438		CTCTACAGTCAACTCCACACACAAGTCTCATGGTGGTAATGGTTGGCGGGGTGGGGGATT
CUST_213_PI426075208	4576.1	549.732	854.84	990.808	2191.94	585.509	1832.74	1181.16	1619.75	960.304	1234.01	1628.67	11.065	9.58583	9.88401	10.1913	10.6453	10.0287	10.7953	10.1646	10.4793	9.91177	10.3648	10.6967	noncoding	nc-HOXD8-21+	nc-HOXD8-21	HOX cluster	348	chr2	-	176993168	176993516	nc-HOXD8-21-,	AATGTCCAATAAATGCAATGGTTCTCTGTTGTGTGTGTGTGTTTTCCCCTCTCCTGCTCG
CUST_177_PI426075208	12386	871.614	2263.17	3428.9	7346.97	1624.96	5632.47	1607.62	4629.34	989.572	2135.08	1312.34	12.5319	10.2331	11.3277	11.8925	12.4033	11.4386	12.4052	10.6187	11.979	9.96212	11.1766	10.3523	noncoding	nc-HOXD1-48+	nc-HOXD1-48	HOX cluster	138	chr2	-	177046473	177046611		AGAGACACTTTTTACTAGCATAATTTATATATATGTGTGTGTGTGTGTGTACTCCACAGG
CUST_72_PI426075208	148.318	110.651	113.416	90.0083	104.415	59.8844	101.071	252.376	81.8677	250.526	186.891	152.2	6.39409	7.24355	6.97047	7.01156	6.44593	6.88162	6.85313	7.79103	6.34806	7.79627	7.44123	6.90282	noncoding	nc-HOXB9-201+	nc-HOXB9-201	HOX cluster	238	chr17	+	46795819	46796057		AGATTAAGATTGAAAGTCCTTTCTCGCAGCTTCATTTTCGCCCCCACACTGTCCCAAATG
ASHG19A3H0000042	92.731	38.8579	47.4701	41.9411	47.6886	37.7417	42.3746	35.5003	53.7781	23.0918	85.4485	89.6496	5.78228	5.72876	5.74105	5.97411	5.4325	6.23778	5.75021	4.5267	5.77164	3.81869	6.16712	6.044	noncoding	nc-HOXB13-207-	nc-HOXB13-207	HOX cluster	108	chr17	-	46806423	46806531		AAAGCTAGGGAGGGAGAGGAGGAGAAGGAGGTGGGGCCCGGCTCCTCGTCCCCTCTTCCT

## Sheet: differentially expressed LncRNA
# Fold-Change cut-off: 2.0 # P-value cut-off: 0.05 # Condition pairs: group_Blood_Hyperp vs group_Blood_Control # Column A: ProbeName, it represents probe name. # Column B: P, P-value, P-value calculated from paired t-test. # Column C: FC (abs), Absolute Fold Change, the absolute ratio (no log scale) of normalized intensities between two conditions. # Column D: Regulation, it depicts which group …
group_Blood_Hyperp vs group_Blood_Control 2.0 fold up regulated LncRNAs
	P-value	Fold change and Regulation		Group--Raw Intensity		Group--Normalized Intensity		Raw Intensity												Normalized Intensity												Annotations
ProbeName	p	FC (abs)	Regulation	group_Blood_Hyperp(raw)	group_Blood_Control(raw)	group_Blood_Hyperp(normalized)	group_Blood_Control(normalized)	[1-Control, group_Blood_Control](raw)	[1-Hyperplasia, group_Blood_Hyperp](raw)	[2-Control, group_Blood_Control](raw)	[2-Hyperplasia, group_Blood_Hyperp](raw)	[3-Control, group_Blood_Control](raw)	[3-Hyperplasia, group_Blood_Hyperp](raw)	[4-Control, group_Blood_Control](raw)	[4-Hyperplasia, group_Blood_Hyperp](raw)	[5-Control, group_Blood_Control](raw)	[5-Hyperplasia, group_Blood_Hyperp](raw)	[Blood_Control, group_Blood_Control](raw)	[Blood_Hyperplasia, group_Blood_Hyperp](raw)	[1-Control, group_Blood_Control](normalized)	[1-Hyperplasia, group_Blood_Hyperp](normalized)	[2-Control, group_Blood_Control](normalized)	[2-Hyperplasia, group_Blood_Hyperp](normalized)	[3-Control, group_Blood_Control](normalized)	[3-Hyperplasia, group_Blood_Hyperp](normalized)	[4-Control, group_Blood_Control](normalized)	[4-Hyperplasia, group_Blood_Hyperp](normalized)	[5-Control, group_Blood_Control](normalized)	[5-Hyperplasia, group_Blood_Hyperp](normalized)	[Blood_Control, group_Blood_Control](normalized)	[Blood_Hyperplasia, group_Blood_Hyperp](normalized)	type	seqname	GeneSymbol	source	RNAlength	chrom	strand	txStart	txEnd	Xhyb	probeSeq	relationship	Associated_gene_acc	Associated_gene_name	Associated_protein_name	Associated_gene_strand	Associated_gene_start	Associated_gene_end
ASHG19A3H0000073	0.0410289	2.00341	up	196.725	101.705	7.48012	6.47766	134.057	77.8613	112.445	94.3937	111.523	53.0029	75.9023	229.177	96.3783	398.652	79.9277	327.264	6.27203	6.73501	6.95576	7.07516	6.53669	6.70047	6.48285	7.63748	6.56175	8.55344	6.05688	8.17914	noncoding	nc-HOXB9-202-	nc-HOXB9-202	HOX cluster	108	chr17	-	46796109	46796217		CTGTCCTACCCGTCCCCACCAATTTGCCTTTTACCTGCCGCAGAGCTTGCTTGAACCAAA	intergenic
CUST_117_PI426075208	0.00338865	2.43099	up	128.117	53.5404	6.84792	5.56638	57.9338	57.9394	34.98	43.293	51.4576	41.2545	33.1437	216.011	44.0158	203.056	99.7113	207.15	5.17291	6.29978	5.32735	6.0158	5.53198	6.35604	5.43364	7.54365	5.50807	7.45794	6.42433	7.41433	noncoding	nc-HOXC11-115+	nc-HOXC11-115	HOX cluster	298	chr12	-	54365184	54365482		ACAAAAAATTGTAGCTTGTCTCCATATGTAACCCCTAAAATCCATTCCTCCTCAATGCTC	intergenic
ASHG19A3H0000076	0.00677507	3.15592	up	49.9443	15.9069	5.42473	3.76667	22.6388	57.9284	10.4331	11.2947	6.97277	24.0062	11.9206	40.6591	8.14338	59.6899	35.3326	106.088	3.94296	6.29898	3.68977	4.17388	2.91212	5.59106	4.10488	4.75406	3.24204	5.40934	4.70824	6.32105	noncoding	nc-HOXB9-205-	nc-HOXB9-205	HOX cluster	838	chr17	-	46802225	46803063	NM_006361,	AGGAAGATGAGGTCGATTTCCTGATTTAAAAAATCGTCCAAGCCCCGTGGTCCAGCTTAA	exon sense-overlapping	NM_006361	HOXB13	homeobox protein Hox-B13	-	46802126	46806111
ASHG19A3H0000100	0.015241	2.33243	up	405.225	210.329	8.58693	7.36509	286.388	252.885	255.501	203.813	275.463	172.297	167.293	696.323	199.059	885.497	78.272	220.538	7.2476	8.42889	8.11417	8.08096	7.73337	8.34436	7.5224	9.38271	7.55301	9.76854	6.01999	7.51609	noncoding	nc-HOXC10-121-	nc-HOXC10-121	HOX cluster	248	chr12	+	54373384	54373632		CGCACCCCTCCAACCCACTGCACAAAGCAAAGACCCATAACCTTGACTCAGACTGCTGAT	intergenic
CUST_50_PI426075208	0.000565415	2.68492	up	74.3943	27.555	6.02549	4.60061	22.1006	30.653	15.8702	20.8595	29.5472	34.009	18.454	107.506	19.1872	111.502	60.1709	141.836	3.91028	5.38567	4.24874	5.01775	4.79497	6.09296	4.66849	6.41446	4.39602	6.45818	5.58516	6.78392	noncoding	nc-HOXB4-172+	nc-HOXB4-172	HOX cluster	148	chr17	+	46663130	46663278		AATAGGGTATCCTCTATCATGCCTCCAAATCCCTCAAGAGGCGACGCCCCACACAGGCTG	intergenic
ASHG19A3H0000111	0.00298322	2.47058	up	39.0431	15.6038	5.05123	3.74638	22.5017	15.684	5	14.1151	18.8094	15.4362	13.3387	60.6751	13.0171	64.4877	20.9557	63.8604	3.93543	4.44213	2.46572	4.47489	4.19288	4.94441	4.25231	5.42289	3.85362	5.53937	3.77834	5.48369	noncoding	nc-HOXC11-109-	nc-HOXC11-109	HOX cluster	1088	chr12	+	54358466	54359554		AAAAGGAGACAGTAGGGTCTCCCAACATCACCCTAAGCCCTACAAAATGGCTATTCCTAA	intergenic
CUST_51_PI426075208	0.0497586	2.16038	up	1001.63	522.7	9.84762	8.73633	644.788	610.137	683.309	465.276	484.846	338.129	618.518	2154.55	360.884	1952.91	343.851	488.765	8.33855	9.72639	9.54491	9.19372	8.50387	9.27619	9.26541	11.0619	8.36404	10.999	8.40122	8.82846	noncoding	nc-HOXB4-173+	nc-HOXB4-173	HOX cluster	138	chr17	+	46664300	46664438		AATCCCCCACCCCGCCAACCATTACCACCATGAGACTTGTGTGTGGAGTTGACTGTAGAG	intergenic
CUST_40_PI426075208	0.0271224	2.33127	up	4374.97	2247.98	12.0895	10.8684	2709.95	3068.42	2316.4	2035.83	2196.55	1429.55	1721.41	7001.47	1766.14	7369.56	2777.4	5345	10.3191	12.056	11.364	11.1683	10.6493	11.2731	10.6967	12.7534	10.622	12.9272	11.5591	12.3587	noncoding	nc-HOXB1-156+	nc-HOXB1-156	HOX cluster	128	chr17	+	46609401	46609529		TCTCCTGGTTCCCTCCTACCTGTCTCTCCTTCACCACCCTCCATCTCCTTCCAAAAAAAA	intergenic
ASHG19A3H0000002	0.0232569	2.40693	down	39.0036	128.402	5.32254	6.58973	260.019	31.4988	51.3981	35.9406	130.25	32.4354	121.5	37.349	147.085	48.0971	60.1612	48.7004	7.1191	5.42931	5.84841	5.76688	6.74782	6.02648	7.09812	4.61174	7.14009	5.03739	5.58484	5.06344	noncoding	nc-HOXA10-82-	nc-HOXA10-82	HOX cluster	370	chr7	-	27220757	27221127	NM_005523,	TTGGAGGGGGTGGAAAAGGTATTGAGAATGGTCTTTTTAATCTCTTGCAACATTTGGAAA	exon sense-overlapping	NM_005523	HOXA11	homeobox protein Hox-A11	-	27220775	27224835
CUST_177_PI426075208	0.0360406	2.3312	down	1639.17	5732.16	10.7495	11.9706	12386	871.614	2263.17	3428.9	7346.97	1624.96	5632.47	1607.62	4629.34	989.572	2135.08	1312.34	12.5319	10.2331	11.3277	11.8925	12.4033	11.4386	12.4052	10.6187	11.979	9.96212	11.1766	10.3523	noncoding	nc-HOXD1-48+	nc-HOXD1-48	HOX cluster	138	chr2	-	177046473	177046611		AGAGACACTTTTTACTAGCATAATTTATATATATGTGTGTGTGTGTGTGTACTCCACAGG	intergenic

## Sheet: differentially expressed mRNA
# Fold-Change cut-off: 2.0 # P-value cut-off: 0.05 # Condition pairs: group_Blood_Hyperp vs group_Blood_Control # Column A: ProbeName, it represents probe name. # Column B: P, P-value, P-value calculated from paired t-test. # Column C: FC (abs), Absolute Fold Change, the absolute ratio (no log scale) of normalized intensities between two conditions. # Column D: Regulation, it depicts which group …
group_Blood_Hyperp vs group_Blood_Control 2.0 fold up regulated mRNAs
	P-value	Fold change and Regulation		Group--Raw Intensity		Group--Normalized Intensity		Raw Intensity												Normalized Intensity												Annotations
ProbeName	p	FC (abs)	Regulation	group_Blood_Hyperp(raw)	group_Blood_Control(raw)	group_Blood_Hyperp(normalized)	group_Blood_Control(normalized)	[1-Control, group_Blood_Control](raw)	[1-Hyperplasia, group_Blood_Hyperp](raw)	[2-Control, group_Blood_Control](raw)	[2-Hyperplasia, group_Blood_Hyperp](raw)	[3-Control, group_Blood_Control](raw)	[3-Hyperplasia, group_Blood_Hyperp](raw)	[4-Control, group_Blood_Control](raw)	[4-Hyperplasia, group_Blood_Hyperp](raw)	[5-Control, group_Blood_Control](raw)	[5-Hyperplasia, group_Blood_Hyperp](raw)	[Blood_Control, group_Blood_Control](raw)	[Blood_Hyperplasia, group_Blood_Hyperp](raw)	[1-Control, group_Blood_Control](normalized)	[1-Hyperplasia, group_Blood_Hyperp](normalized)	[2-Control, group_Blood_Control](normalized)	[2-Hyperplasia, group_Blood_Hyperp](normalized)	[3-Control, group_Blood_Control](normalized)	[3-Hyperplasia, group_Blood_Hyperp](normalized)	[4-Control, group_Blood_Control](normalized)	[4-Hyperplasia, group_Blood_Hyperp](normalized)	[5-Control, group_Blood_Control](normalized)	[5-Hyperplasia, group_Blood_Hyperp](normalized)	[Blood_Control, group_Blood_Control](normalized)	[Blood_Hyperplasia, group_Blood_Hyperp](normalized)	type	seqname	GeneSymbol	source	RNAlength	chrom	strand	txStart	txEnd	Xhyb	probeSeq	EntrezID	unigene	GO	ProteinAccession	product
CUST_17_PI426249100	0.0107045	2.34913	up	1324.54	778.354	10.44	9.20785	1560.43	741.556	617.942	749.348	696.055	579.788	507.816	1682.8	880.639	2085.03	407.238	2108.73	9.56571	9.98574	9.3906	9.8231	8.98864	10.0153	9.00094	10.6836	9.6376	11.0943	8.6636	11.0379	coding	NM_014620_Exon2+	NM_014620	HOX cluster	117	chr12	+	54446943	54447060	NM_014620,	AGAAATGACGTCAGAATCATTTGCATCCCGCTGCCTCTACCTGCCTGGTCCAGCTGGGAC
ASHG19A3A048665	0.017701	2.01506	up	1345.75	897.573	10.4441	9.43324	1391.74	702.6	577.265	685.794	654.694	582.837	525.607	2057.4	656.716	1936.56	1579.42	2109.3	9.39648	9.91747	9.29291	9.70287	8.9139	10.0219	9.04874	10.9965	9.2251	10.9869	10.7223	11.0387	coding	NM_014620	HOXC4	RefSeq_coding	2300	chr12	+	54410641	54449813		AGAAATGACGTCAGAATCATTTGCATCCCGCTGCCTCTACCTGCCTGGTCCAGCTGGGAC	3221	Hs.549040	GO:0043565|GO:0003700|GO:0030528|GO:0009952|GO:0051216|GO:0048562|GO:0007275|GO:0006355|GO:0006351|GO:0005634	NP_705897	Homeobox C4
CUST_51_PI426247286	0.0454253	2.05365	up	72.4854	34.6856	5.9709	4.93271	40.4019	36.5662	22.6524	29.5413	58.0539	17.1936	21.1899	125.384	36.5632	107.124	29.2525	119.103	4.69971	5.64138	4.72739	5.50375	5.69672	5.10235	4.84581	6.67366	5.26265	6.39341	4.36399	6.51086	coding	NM_153715_intron2-	NM_153715	HOX cluster	7471	chr7	-	27211792	27219264	NM_018951,	AAATGTCAGCCAGAAAGGGCTATCTGCTCCCTTCGCCAAATTATCCCACAACAATGTCAT
CUST_47_PI426247286	0.0252885	2.01133	up	155.785	97.1026	7.1947	6.18655	72.7402	88.0932	52.9025	113.381	219.624	61.8013	75.3582	199.305	119.914	378.122	42.0775	94.0084	5.46019	6.90729	5.88415	7.31783	7.44042	6.92689	6.47411	7.41849	6.86401	8.47086	4.99639	6.12682	coding	NM_024014_intron2-	NM_024014	HOX cluster	1389	chr7	-	27185536	27186926		GAAAACATCTCGCTTGGTATGAAATAATCTCCCATTCAGTATGCTTTGGGCCCCAGACAT
ASHG19A3A008506	0.00346355	2.44668	up	198.829	106.392	7.69956	6.40873	139.03	104.999	124.061	171.689	156.163	105.002	71.076	312.12	107.124	324.121	40.901	175.045	6.31738	7.17225	7.09462	7.865	6.9793	7.67149	6.4014	8.14324	6.709	8.22348	4.95068	7.12188	coding	NM_024015	HOXB4	RefSeq_coding	2042	chr17	-	46652869	46655743		TTTGATCAACTCAAACTATGTCGACCCCAAGTTCCCTCCATGCGAGGAATATTCACAGAG	3214	Hs.664706	GO:0043565|GO:0003700|GO:0016564|GO:0009952|GO:0048539|GO:0008283|GO:0060216|GO:0048704|GO:0002011|GO:0007275|GO:0000122|GO:0006355|GO:0048103|GO:0048536|GO:0006351|GO:0005634	NP_076920	Homeobox B4
CUST_30_PI426249100	0.0117274	2.43135	up	197.177	92.1597	7.58957	6.30781	110.118	109.009	140.714	155.077	102.774	61.4025	49.4765	340.088	73.0623	353.461	76.8129	164.026	6.00486	7.22099	7.28042	7.72549	6.42506	6.91677	5.95244	8.28579	6.19661	8.36729	5.9875	7.0211	coding	NM_024015_Exon1-	NM_024015	HOX cluster	519	chr17	-	46655224	46655743	NM_024015,	TTTGATCAACTCAAACTATGTCGACCCCAAGTTCCCTCCATGCGAGGAATATTCACAGAG
ASHG19A3A032593	0.00717523	3.32353	down	27.8785	81.894	4.37246	6.10518	152.289	29.3231	44.3006	6.4953	79.7913	11.4223	53.4889	12.6794	79.4516	33.0137	82.0432	74.3372	6.42589	5.32312	5.64535	3.39014	6.10088	4.50748	6.05046	2.86455	6.30879	4.41353	6.09968	5.73593	coding	NM_153715	HOXA10	RefSeq_coding	2272	chr7	-	27210210	27219876		AAGGGGACTCACCCTCAAGAAGTGATTGGTATGGTAATTTAAAGCAACGCGCATTCGCTA	3206	Hs.110637	GO:0005515|GO:0043565|GO:0003700|GO:0030528|GO:0009952|GO:0030326|GO:0007275|GO:0009954|GO:0006355|GO:0001501|GO:0007283|GO:0005634|GO:0005667	NP_061824	Homeobox A10
CUST_89_PI426249100	0.00896303	3.30024	down	28.4458	90.4672	4.48739	6.20996	172.44	24.9531	42.3731	8.45532	95.66	16.9972	62.8232	14.3798	90.7406	28.0223	78.7662	77.8673	6.5864	5.09667	5.58516	3.7641	6.32841	5.08596	6.25194	3.02747	6.47743	4.14026	6.03043	5.80988	coding	NM_153715_Exon1-	NM_153715	HOX cluster	612	chr7	-	27219264	27219876	NM_153715,	AAGGGGACTCACCCTCAAGAAGTGATTGGTATGGTAATTTAAAGCAACGCGCATTCGCTA
CUST_86_PI426249100	0.013406	2.63085	down	17.1437	42.2853	3.8176	5.21313	63.1786	20.586	43.0265	16.2458	49.9456	5	36.977	20.0769	35.6918	29.37	24.8921	11.5837	5.28295	4.83326	5.60539	4.67173	5.49196	2.54574	5.58178	3.57398	5.22944	4.21817	4.08723	3.06273	coding	NM_152739_Exon1-	NM_152739	HOX cluster	653	chr7	-	27204496	27205149	NM_152739,	TGATAGAGAAAAACAACCCAGCGAAGGCGCCTTCTCTGAAAACAATGCTGAGAATGAGAG
ASHG19A3A032591	0.0215998	2.52108	down	15.0505	34.1264	3.57285	4.90689	52.5237	17.0715	41.4574	6.1607	41.1136	5	22.0135	17.3439	23.5377	24.7204	24.1126	20.0068	5.05503	4.56083	5.55456	3.31309	5.23519	2.54574	4.89365	3.32039	4.67373	3.93234	4.02917	3.76468	coding	NM_152739	HOXA9	RefSeq_coding	2076	chr7	-	27202057	27205149		TGATAGAGAAAAACAACCCAGCGAAGGCGCCTTCTCTGAAAACAATGCTGAGAATGAGAG	3206	Hs.659350	GO:0005515|GO:0043565|GO:0003700|GO:0030528|GO:0009952|GO:0030326|GO:0007275|GO:0009954|GO:0006355|GO:0001501|GO:0007283|GO:0005634|GO:0005667	NP_061824	Homeobox A10
