# Supplementary material for: Aberrantly Expressed lncRNAs in Primary Varicose Great Saphenous Veins
Source: PLoS One. 2014 Jan 31;9(1):e86156. doi: 10.1371/journal.pone.0086156 (PMC3908920; doi:10.1371/journal.pone.0086156)
Supplement: Table S10 — Differentially Expressed Rinn LincRNAs. (XLS) [file pone.0086156.s010.xls]

## Sheet: Volcano Plots
	Hyperplasia vs Control							group_Blood_Hyperp vs group_Blood_Control

## Sheet: Blood_Hyperp vs Blood_Control
# Fold-Change cut-off: 2.0 # P-value cut-off: 0.05 # Condition pairs: group_Blood_Hyperp vs group_Blood_Control # Column A: ProbeName, it represents probe name. # Column B: P, P-value, P-value calculated from paired t-test. # Column C: FC (abs), Absolute Fold Change, the absolute ratio (no log scale) of normalized intensities between two conditions. # Column D: Regulation, it depicts which group …
group_Blood_Hyperp vs group_Blood_Control 2.0 fold up regulated LncRNAs
	P-value	Fold change and Regulation		Group--Raw Intensity		Group--Normalized Intensity		Raw Intensity												Normalized Intensity												Annotations
ProbeName	p	FC (abs)	Regulation	group_Blood_Hyperp(raw)	group_Blood_Control(raw)	group_Blood_Hyperp(normalized)	group_Blood_Control(normalized)	[1-Control, group_Blood_Control](raw)	[1-Hyperplasia, group_Blood_Hyperp](raw)	[2-Control, group_Blood_Control](raw)	[2-Hyperplasia, group_Blood_Hyperp](raw)	[3-Control, group_Blood_Control](raw)	[3-Hyperplasia, group_Blood_Hyperp](raw)	[4-Control, group_Blood_Control](raw)	[4-Hyperplasia, group_Blood_Hyperp](raw)	[5-Control, group_Blood_Control](raw)	[5-Hyperplasia, group_Blood_Hyperp](raw)	[Blood_Control, group_Blood_Control](raw)	[Blood_Hyperplasia, group_Blood_Hyperp](raw)	[1-Control, group_Blood_Control](normalized)	[1-Hyperplasia, group_Blood_Hyperp](normalized)	[2-Control, group_Blood_Control](normalized)	[2-Hyperplasia, group_Blood_Hyperp](normalized)	[3-Control, group_Blood_Control](normalized)	[3-Hyperplasia, group_Blood_Hyperp](normalized)	[4-Control, group_Blood_Control](normalized)	[4-Hyperplasia, group_Blood_Hyperp](normalized)	[5-Control, group_Blood_Control](normalized)	[5-Hyperplasia, group_Blood_Hyperp](normalized)	[Blood_Control, group_Blood_Control](normalized)	[Blood_Hyperplasia, group_Blood_Hyperp](normalized)	type	seqname	GeneSymbol	source	RNAlength	chrom	strand	txStart	txEnd	Xhyb	probeSeq	relationship	Associated_gene_acc	Associated_gene_name	Associated_protein_name	Associated_gene_strand	Associated_gene_start	Associated_gene_end
ASHG19A3L0003581	0.0305123	2.24829	up	204.368	97.8988	7.59454	6.42572	122.404	108.077	106.625	106.336	66.4013	91.3483	81.1732	224.475	124.814	158.904	85.9753	537.07	6.15085	7.20745	6.87726	7.2365	5.866	7.47318	6.56925	7.60479	6.91496	7.06515	6.17598	8.98019	noncoding	chr13:40809650-40814850+	lincRNA-FOXO1-1	lincRNA	5201	chr13	+	40809650	40814850		GTTCACAAGTCATAACATCAGAATCCAACTCAGACCTCCTCATTCCATGCTTTCTAATTT	intergenic
ASHG19A3L0000152	0.00163435	2.00837	up	199.014	116.516	7.66044	6.65441	117.506	97.6913	81.9592	100.835	88.7261	93.4913	109.487	295.9	93.9478	298.06	207.472	308.105	6.09787	7.06615	6.49813	7.15903	6.23296	7.50964	6.96136	8.05423	6.526	8.09114	7.61017	8.08245	noncoding	exon99-	lincRNA-C1orf83	lincRNA	715	chr1	-	54587441	54588155		TTTGCATATGTGCCTGTGGATCTAATGTTACCCCCCACACCTCACGCGAGACTGTCTCCC
ASHG19A3L0000532	0.0114233	2.13026	up	52.7803	24.3899	5.57803	4.487	25.2732	31.4482	19.8114	26.3529	39.1943	16.0216	18.2783	89.7681	19.6377	79.4192	24.1443	73.6719	4.08443	5.42616	4.54004	5.34606	5.17523	5.00044	4.65777	6.0981	4.43183	5.87822	4.03271	5.71921	noncoding	AI910857	lincRNA-GLIPR1L2	lincRNA	485	chr12	-	75841852	75842332		TGTGTCTGGAACGTTTTGCTATCCACCTGCTCTCTGTAGCCATGTTTTGGCTTCAGTTAT	intergenic
ASHG19A3L0002300	0.0486661	2.09197	up	50.8201	20.7917	5.21304	4.14817	43.1141	16.4399	18.9646	24.4487	10.1352	5.87544	19.499	99.1727	11.6841	78.745	21.353	80.2386	4.79108	4.51065	4.48341	5.24296	3.35539	3.53293	4.74107	6.27221	3.70725	5.86385	3.81084	5.85562	noncoding	BG925695	lincRNA-CASK-2	lincRNA	461	chrX	-	43134151	43134491		TCATGGTTCTTCAGTGTCAAATGACTTTCCCCTCATTTCTGGAATCCATACGTAGGCATA	intergenic
ASHG19A3A009370	0.0110365	2.40883	up	289.286	156.85	8.26473	6.9964	222.468	176.901	146.744	188.474	213.949	124.663	104.527	388.749	172.244	394.011	81.1691	462.918	6.91419	7.92808	7.33661	7.98414	7.40047	7.89441	6.89567	8.50231	7.34948	8.5333	6.08197	8.74614	noncoding	AF086167		misc_RNA	550	chr1	-	200295521	200296221		ATGATTACTGGACTTCTGTGCTGCCCAGTTCCACCACACCCCTACTGTGCCTTTCCTTTT	intergenic
ASHG19A3L0000017	0.0239116	2.22473	up	96.4276	38.927	6.33203	5.1784	37.7346	36.5874	40.7773	36.0107	45.6491	24.7496	40.1015	166.218	28.0937	210.148	41.206	104.852	4.61101	5.64293	5.53433	5.76891	5.37231	5.6341	5.68252	7.13296	4.90616	7.51429	4.96406	6.29898	noncoding	CR738423	lincRNA-CTTNBP2NL-1	lincRNA	700	chr1	+	112548412	112550748		ACCCAGGCCTTCAACTCCTAGCTACGGCCCCTTCCTGGAAAAATATCTGTTAGATTAAAA	intergenic
ASHG19A3A022958	0.0199915	2.9065	up	43.8827	15.723	5.21681	3.67753	17.2982	17.1575	11.8664	16.8705	26.2063	16.4571	5	82.9465	21.6989	79.6767	12.2681	50.1877	3.58796	4.56901	3.86154	4.72839	4.63518	5.03851	2.49256	5.96725	4.56841	5.88552	2.91949	5.11217	noncoding	ENST00000465177	MT-ND1	Ensembl	898	chr3	+	106619914	106620812		TAGTGCTTTGCAGATGACACATCTCTATGCCTGTCCTAATATCTAGTACCCCACCTCGAA	intergenic
ASHG19A3A032043	0.0288716	2.4169	up	32.4894	14.5014	4.81613	3.54297	24.9299	16.81	7.60308	15.1355	20.9884	10.8467	6.40817	50.5696	5	58.8052	22.0787	42.7691	4.06665	4.54071	3.26999	4.57301	4.33985	4.42908	3.286	5.11459	2.42371	5.38269	3.8716	4.85667	noncoding	ENST00000444229	RP11-527F13.1	Ensembl	583	chr6	+	126498338	126523385		AAGATAGAATTTTGGACCTGGATCACCTGTAGCCTGCCTAGCAATGAAGACCTCATCAGT	intergenic
ASHG19A3L0001642	0.0111005	2.64667	up	113.805	48.3092	6.76185	5.35767	62.5999	69.7202	37.358	54.2909	61.6184	34.5801	24.7947	178.882	73.2523	171.421	30.232	173.937	5.27049	6.5789	5.42102	6.32643	5.77512	6.11734	5.05589	7.25222	6.20125	7.18659	4.42227	7.10962	noncoding	BU663707	lincRNA-RANBP3L-1	lincRNA	654	chr5	-	36446938	36447567		GAGCTGTATTTCCTGTTTTCACCCACTCCTCTTGTACCATCTTTTCATTAACATGAAACT	intergenic
ASHG19A3L0002754	0.0150435	2.61101	up	714.491	336.026	9.48182	8.09721	451.825	379.497	325.642	327.466	379.208	251.542	281.916	1015.47	396.965	1005.87	180.6	1307.1	7.85614	9.03046	8.46126	8.72838	8.17282	8.8757	8.21165	9.91985	8.50083	9.99403	7.38055	10.3425	noncoding	AW075897	lincRNA-SIN3A	lincRNA	521	chr15	-	75750735	75751256		TAGTCCTTATCTCCTGGCCTTTCCCTCTCCATACTTTTCACCCAGTGATTCAATTGACTG	intergenic
ASHG19A3L0002528	0.0437704	2.30417	up	86.8131	29.45	5.99082	4.78658	28.5994	24.2158	28.2542	17.3186	32.7737	18.6039	18.578	174.12	27.7211	152.462	40.7734	134.158	4.24631	5.05625	5.02696	4.7652	4.93575	5.21547	4.67756	7.21308	4.88668	6.99789	4.94621	6.69705	noncoding	chr7:73684091-73687309+	lincRNA-CLIP2	lincRNA	3219	chr7	+	73684091	73687309		AGACACTAGGAATGCCCTGTGGTTTCCTAAACTCTACTCCAGCCTCTGGTACAAACAAAT	intergenic
ASHG19A3L0002858	0.00141818	2.28138	up	120.632	66.9997	7.00121	5.8113	84.4775	86.9179	64.8819	86.0844	80.8027	74.1248	66.3898	179.096	76.1591	183.592	29.2871	113.978	5.65383	6.88779	6.16611	6.94936	6.11814	7.17613	6.31266	7.25318	6.25128	7.30037	4.36578	6.4404	noncoding	chrX:68350530-68358250+	lincRNA-PJA1-4	lincRNA	7721	chrX	+	68350530	68358250		AGAGCTCTCTTAGTTCCCAACCATTTTCCTGGAGCCCCCTGAGATAAATTAGTTGTGTCT	intergenic
ASHG19A3A020252	0.0101955	3.01674	up	361.852	114.338	8.19732	6.60433	164.631	103.104	98.1182	115.887	112.714	235.781	80.0735	371.965	149.398	1153.21	81.095	191.161	6.52979	7.14818	6.75358	7.34551	6.55255	8.78185	6.55079	8.43395	7.15981	10.2093	6.07946	7.26515	noncoding	ENST00000415709	CRYBB2P1	Ensembl	538	chr22	+	25851678	25855648	NM_000496,	CTGCTGCCCAGGAACCCTCCAGACCTCCCAGAGAGTGAATGAAGTGTGACTTGCAACTTG	intergenic
ASHG19A3L0003451	0.0235341	2.45125	up	230.563	138.976	7.92945	6.63593	195.213	156.953	181.192	144.882	144.451	141.371	133.601	378.55	153.906	380.082	25.4953	181.538	6.75025	7.75493	7.63051	7.63497	6.88239	8.0702	7.22474	8.45981	7.19911	8.47708	4.12861	7.17972	noncoding	chr10:112147868-112175330+	lincRNA-DUSP5-3	lincRNA	27463	chr10	+	112147868	112175330		TTCTACTTCAGTCTGTATCCAGCCCCTGCACCCAGTATAATGTAGTAGAGTATTTCTCGG	intergenic
ASHG19A3L0002546	0.00819712	3.07949	up	54.1473	15.9031	5.52854	3.90585	18.7366	21.3327	15.6516	25.7841	19.4247	14.6895	13.6208	99.9226	20.6468	86.036	7.3382	77.1185	3.69255	4.88274	4.23051	5.3147	4.23723	4.8742	4.27807	6.28591	4.49801	6.02067	2.49874	5.79304	noncoding	chr7:117584264-117586960+	lincRNA-NAA38	lincRNA	2697	chr7	+	117584264	117586960		ACACTTACATTCAGTACCAGGATTGTGTTAACTCCTATGCCCTCATAATATAGTCCAGAG	intergenic
ASHG19A3L0001793	0.00921661	2.03604	up	108.632	54.1866	6.65573	5.62996	70.7308	43.7011	54.6421	59.5105	50.572	36.7276	46.2402	159.208	51.5507	144.976	51.3836	207.667	5.42594	5.8956	5.93023	6.44787	5.51108	6.20171	5.86477	7.06136	5.71638	6.90903	5.33136	7.41879	noncoding	AL711564	lincRNA-PIM1	lincRNA	605	chr6	+	37085130	37085729		AGAGGGAAAATACAGGCCTCAGTCCCAAGTCTGCTCCCAACTCTGGGTCCTTGAGTAATT	intergenic
ASHG19A3A021600	0.00642046	2.23241	up	81.1213	40.5436	6.32333	5.16473	44.3228	56.9188	20.3015	56.741	58.788	40.0742	24.9605	85.4253	46.5277	79.9473	48.3611	167.621	4.82736	6.27737	4.57343	6.38446	5.71141	6.32165	5.06371	6.01784	5.57684	5.89145	5.2356	7.04719	noncoding	ENST00000502521	RP11-933H2.4	Ensembl	1978	chr3	-	131043935	131100319		TATTCATTCTCCTGCTGAAGTACATTTCAGGTTGTTGCTATTCCTCTGCTGATCCCCCTC	bidirectional	NM_152395	NUDT16	U8 snoRNA-decapping enzyme isoform 2	+	131100608	131107674
ASHG19A3A021600	0.00642046	2.23241	up	81.1213	40.5436	6.32333	5.16473	44.3228	56.9188	20.3015	56.741	58.788	40.0742	24.9605	85.4253	46.5277	79.9473	48.3611	167.621	4.82736	6.27737	4.57343	6.38446	5.71141	6.32165	5.06371	6.01784	5.57684	5.89145	5.2356	7.04719	noncoding	ENST00000502521	RP11-933H2.4	Ensembl	1978	chr3	-	131043935	131100319		TATTCATTCTCCTGCTGAAGTACATTTCAGGTTGTTGCTATTCCTCTGCTGATCCCCCTC	bidirectional	NM_001171905	NUDT16	U8 snoRNA-decapping enzyme isoform 3	+	131100514	131107674
ASHG19A3A021600	0.00642046	2.23241	up	81.1213	40.5436	6.32333	5.16473	44.3228	56.9188	20.3015	56.741	58.788	40.0742	24.9605	85.4253	46.5277	79.9473	48.3611	167.621	4.82736	6.27737	4.57343	6.38446	5.71141	6.32165	5.06371	6.01784	5.57684	5.89145	5.2356	7.04719	noncoding	ENST00000502521	RP11-933H2.4	Ensembl	1978	chr3	-	131043935	131100319		TATTCATTCTCCTGCTGAAGTACATTTCAGGTTGTTGCTATTCCTCTGCTGATCCCCCTC	intronic antisense	NM_001146003	NEK11	serine/threonine-protein kinase Nek11 isoform 3	+	130745693	131069309
ASHG19A3A021600	0.00642046	2.23241	up	81.1213	40.5436	6.32333	5.16473	44.3228	56.9188	20.3015	56.741	58.788	40.0742	24.9605	85.4253	46.5277	79.9473	48.3611	167.621	4.82736	6.27737	4.57343	6.38446	5.71141	6.32165	5.06371	6.01784	5.57684	5.89145	5.2356	7.04719	noncoding	ENST00000502521	RP11-933H2.4	Ensembl	1978	chr3	-	131043935	131100319		TATTCATTCTCCTGCTGAAGTACATTTCAGGTTGTTGCTATTCCTCTGCTGATCCCCCTC	intronic antisense	NM_024800	NEK11	serine/threonine-protein kinase Nek11 isoform 1	+	130745693	131069309
ASHG19A3A021600	0.00642046	2.23241	up	81.1213	40.5436	6.32333	5.16473	44.3228	56.9188	20.3015	56.741	58.788	40.0742	24.9605	85.4253	46.5277	79.9473	48.3611	167.621	4.82736	6.27737	4.57343	6.38446	5.71141	6.32165	5.06371	6.01784	5.57684	5.89145	5.2356	7.04719	noncoding	ENST00000502521	RP11-933H2.4	Ensembl	1978	chr3	-	131043935	131100319		TATTCATTCTCCTGCTGAAGTACATTTCAGGTTGTTGCTATTCCTCTGCTGATCCCCCTC	bidirectional	NM_001171906	NUDT16	U8 snoRNA-decapping enzyme isoform 1	+	131100608	131101641
ASHG19A3L0000338	0.0337037	2.92443	up	77.2747	27.537	6.05061	4.50245	47.1391	26.0271	29.2313	37.7344	39.7144	22.4132	15.2444	150.732	25.591	137.654	8.30165	89.0885	4.90949	5.1529	5.07415	5.83099	5.19086	5.4906	4.42367	6.96893	4.77619	6.82708	2.64035	6.03314	noncoding	AA827066	lincRNA-KIRREL3-1	lincRNA	472	chr11	-	128165590	128166053		TTCCCTCACTCCTCATCTTCAGCCAGGAAAGATCTGCAAGGCAGTTTTGTTAATTTCCTA	intergenic
ASHG19A3L0001849	0.0404264	2.27795	up	102.54	37.0342	6.29912	5.11138	39.3157	35.7677	36.2388	32.712	41.2622	15.3855	26.9907	191.981	28.7119	169.516	49.6862	169.88	4.66449	5.61235	5.37734	5.63855	5.2396	4.93787	5.16822	7.36334	4.9386	7.17196	5.28004	7.07064	noncoding	AI621345	lincRNA-SLC26A3	lincRNA	351	chr7	-	107517667	107517966		AACCCATAGATGCCTTCTCGCTTCCTTTCTCTCTCTAACTGAGACTGAGATAAGAGGAAC	intergenic
ASHG19A3L0002069	0.00763581	2.16433	up	209.439	107.927	7.67177	6.55785	148.935	92.3328	95.098	104.369	118.966	89.0877	73.6032	213.129	113.996	360.256	96.9622	397.46	6.39685	6.97564	6.70826	7.20745	6.6291	7.43744	6.44576	7.52482	6.79381	8.39431	6.37333	8.49095	noncoding	DB078790	lincRNA-EBF2-1	lincRNA	568	chr8	-	26047433	26047981		TTAACTAAAGCCCTGGTCTCACTTTACCTGCCTTATCCCACCACCAGAGTTGTTGTTGTT	intergenic
ASHG19A3A044503	0.0411671	2.08738	up	33.4011	14.695	4.8096	3.74791	17.0789	13.3446	19.1829	15.8354	9.4096	11.3415	9.06594	45.9072	22.5171	46.3179	10.9154	67.6599	3.56803	4.21479	4.49855	4.63353	3.25756	4.49511	3.74248	4.9539	4.61511	4.97464	2.80572	5.58562	noncoding	AK130806		misc_RNA	1439	chr10	+	114590927	114592210		TACAACACGTAAAATGTGAAAAAGACCTCTGACCCTGAAAGTCTCATTCTGCCCAGGCCA	intergenic
ASHG19A3L0001738	0.0292049	2.66983	up	40.1612	14.7336	5.08519	3.66844	28.1803	17.6459	23.0884	19.3374	14.4192	11.0739	7.18635	76.3588	8.02206	61.3026	7.50503	55.2489	4.22631	4.60766	4.75446	4.91435	3.83397	4.46083	3.44017	5.81776	3.22543	5.45183	2.53029	5.25868	noncoding	chr6:140218607-140237032-	lincRNA-CITED2-1	lincRNA	18426	chr6	-	140218607	140237032		GCTGTTTTAAGGTTCTGGATTTTTACCTGCCACTTTCTAGCTCTGAACTTTAATTTGATA	intergenic
ASHG19A3L0000138	0.00147846	2.54082	up	37.6931	15.4155	5.07318	3.72789	7.79654	19.3868	11.0011	23.0522	6.60338	12.0433	9.23679	51.4598	18.3755	60.6984	39.4799	59.5177	2.73914	4.74189	3.7641	5.15951	2.86584	4.57971	3.76964	5.14239	4.33623	5.43468	4.89237	5.3809	noncoding	exon94-	lincRNA-DMBX1	lincRNA	161	chr1	-	46996996	46997156		TTTCTGTTTCCAAGACAGGCTTTGCTACTACTCTGCCATGACCCAGACACTTCCCACCAG
ASHG19A3L0000252	0.00662681	2.4217	up	279.88	123.907	8.00619	6.73018	123.808	120.859	95.5308	103.305	98.4299	76.9182	88.612	468.386	103.811	475.518	233.249	434.295	6.16247	7.36566	6.71806	7.19322	6.36606	7.23251	6.68003	8.77281	6.66235	8.82846	7.79207	8.6445	noncoding	AA564591	lincRNA-PPYR1-2	lincRNA	385	chr10	+	46744329	47220766		AAGAACAGAGACTCACTCTGTCAAGTACACACCCACATCCCTCTTATCCCAAATACCAAA	intronic antisense	NM_001137548	FAM25C	hypothetical protein LOC644054	-	47177221	47181688
ASHG19A3L0000252	0.00662681	2.4217	up	279.88	123.907	8.00619	6.73018	123.808	120.859	95.5308	103.305	98.4299	76.9182	88.612	468.386	103.811	475.518	233.249	434.295	6.16247	7.36566	6.71806	7.19322	6.36606	7.23251	6.68003	8.77281	6.66235	8.82846	7.79207	8.6445	noncoding	AA564591	lincRNA-PPYR1-2	lincRNA	385	chr10	+	46744329	47220766		AAGAACAGAGACTCACTCTGTCAAGTACACACCCACATCCCTCTTATCCCAAATACCAAA	intronic antisense	NM_031912	SYT15	synaptotagmin-15 isoform a	-	46957880	46970601
ASHG19A3L0000252	0.00662681	2.4217	up	279.88	123.907	8.00619	6.73018	123.808	120.859	95.5308	103.305	98.4299	76.9182	88.612	468.386	103.811	475.518	233.249	434.295	6.16247	7.36566	6.71806	7.19322	6.36606	7.23251	6.68003	8.77281	6.66235	8.82846	7.79207	8.6445	noncoding	AA564591	lincRNA-PPYR1-2	lincRNA	385	chr10	+	46744329	47220766		AAGAACAGAGACTCACTCTGTCAAGTACACACCCACATCCCTCTTATCCCAAATACCAAA	intron sense-overlapping	NM_005972	PPYR1	neuropeptide Y receptor type 4	+	47083533	47088320
ASHG19A3L0000252	0.00662681	2.4217	up	279.88	123.907	8.00619	6.73018	123.808	120.859	95.5308	103.305	98.4299	76.9182	88.612	468.386	103.811	475.518	233.249	434.295	6.16247	7.36566	6.71806	7.19322	6.36606	7.23251	6.68003	8.77281	6.66235	8.82846	7.79207	8.6445	noncoding	AA564591	lincRNA-PPYR1-2	lincRNA	385	chr10	+	46744329	47220766		AAGAACAGAGACTCACTCTGTCAAGTACACACCCACATCCCTCTTATCCCAAATACCAAA	intronic antisense	NM_001190810	AGAP9	"arf-GAP with GTPase, ANK repeat and PH"	-	47191843	47213626
ASHG19A3L0000252	0.00662681	2.4217	up	279.88	123.907	8.00619	6.73018	123.808	120.859	95.5308	103.305	98.4299	76.9182	88.612	468.386	103.811	475.518	233.249	434.295	6.16247	7.36566	6.71806	7.19322	6.36606	7.23251	6.68003	8.77281	6.66235	8.82846	7.79207	8.6445	noncoding	AA564591	lincRNA-PPYR1-2	lincRNA	385	chr10	+	46744329	47220766		AAGAACAGAGACTCACTCTGTCAAGTACACACCCACATCCCTCTTATCCCAAATACCAAA	intronic antisense	NM_181519	SYT15	synaptotagmin-15 isoform b	-	46955443	46970601
ASHG19A3L0000252	0.00662681	2.4217	up	279.88	123.907	8.00619	6.73018	123.808	120.859	95.5308	103.305	98.4299	76.9182	88.612	468.386	103.811	475.518	233.249	434.295	6.16247	7.36566	6.71806	7.19322	6.36606	7.23251	6.68003	8.77281	6.66235	8.82846	7.79207	8.6445	noncoding	AA564591	lincRNA-PPYR1-2	lincRNA	385	chr10	+	46744329	47220766		AAGAACAGAGACTCACTCTGTCAAGTACACACCCACATCCCTCTTATCCCAAATACCAAA	intronic antisense	NM_001040084	ANXA8	annexin A8	-	47157983	47174122
ASHG19A3L0000252	0.00662681	2.4217	up	279.88	123.907	8.00619	6.73018	123.808	120.859	95.5308	103.305	98.4299	76.9182	88.612	468.386	103.811	475.518	233.249	434.295	6.16247	7.36566	6.71806	7.19322	6.36606	7.23251	6.68003	8.77281	6.66235	8.82846	7.79207	8.6445	noncoding	AA564591	lincRNA-PPYR1-2	lincRNA	385	chr10	+	46744329	47220766		AAGAACAGAGACTCACTCTGTCAAGTACACACCCACATCCCTCTTATCCCAAATACCAAA	intronic antisense	NM_001137556	FAM25B	hypothetical protein LOC100132929	-	47177221	47181688
ASHG19A3L0000252	0.00662681	2.4217	up	279.88	123.907	8.00619	6.73018	123.808	120.859	95.5308	103.305	98.4299	76.9182	88.612	468.386	103.811	475.518	233.249	434.295	6.16247	7.36566	6.71806	7.19322	6.36606	7.23251	6.68003	8.77281	6.66235	8.82846	7.79207	8.6445	noncoding	AA564591	lincRNA-PPYR1-2	lincRNA	385	chr10	+	46744329	47220766		AAGAACAGAGACTCACTCTGTCAAGTACACACCCACATCCCTCTTATCCCAAATACCAAA	intronic antisense	NM_001098845	ANXA8L1	annexin A8-like protein 1	-	47157988	47174040
ASHG19A3L0000252	0.00662681	2.4217	up	279.88	123.907	8.00619	6.73018	123.808	120.859	95.5308	103.305	98.4299	76.9182	88.612	468.386	103.811	475.518	233.249	434.295	6.16247	7.36566	6.71806	7.19322	6.36606	7.23251	6.68003	8.77281	6.66235	8.82846	7.79207	8.6445	noncoding	AA564591	lincRNA-PPYR1-2	lincRNA	385	chr10	+	46744329	47220766		AAGAACAGAGACTCACTCTGTCAAGTACACACCCACATCCCTCTTATCCCAAATACCAAA	intronic antisense	NM_001137549	FAM25G	hypothetical protein LOC100133093	-	47177221	47181688
ASHG19A3L0000252	0.00662681	2.4217	up	279.88	123.907	8.00619	6.73018	123.808	120.859	95.5308	103.305	98.4299	76.9182	88.612	468.386	103.811	475.518	233.249	434.295	6.16247	7.36566	6.71806	7.19322	6.36606	7.23251	6.68003	8.77281	6.66235	8.82846	7.79207	8.6445	noncoding	AA564591	lincRNA-PPYR1-2	lincRNA	385	chr10	+	46744329	47220766		AAGAACAGAGACTCACTCTGTCAAGTACACACCCACATCCCTCTTATCCCAAATACCAAA	intron sense-overlapping	NM_014696	GPRIN2	G protein-regulated inducer of neurite outgrowth	+	46993545	47000568
ASHG19A3L0003381	0.0149409	2.1439	up	182.555	86.2874	7.36823	6.26799	115.257	74.8596	76.6335	77.0364	83.2253	51.365	79.0428	276.266	82.4497	240.979	81.1165	374.821	6.07251	6.67918	6.41123	6.79954	6.15313	6.6608	6.53331	7.94094	6.35778	7.73572	6.08001	8.39322	noncoding	chr5:141438289-141445854+	lincRNA-NDFIP1	lincRNA	7566	chr5	+	141438289	141445854		ACCCCTACCTTGAGTATCTCCTCAGACCATATATTCCCCTGGGATTTCCTCTTCATTTTC	intergenic
ASHG19A3A044131	0.0318268	2.63414	up	79.75	32.3385	6.04432	4.64699	67.6782	42.3209	37.0592	28.3738	26.29	20.2343	21.1859	159.865	35.3394	166.659	6.47847	61.0476	5.3687	5.85405	5.4078	5.44765	4.63842	5.33744	4.84499	7.06688	5.21643	7.14457	2.40558	5.41534	noncoding	uc001jxd.1	AK023445	UCSC_knowngene	1860	chr10	+	77056147	77121436		ACTTCTTTATGAAGGACTCCAGCCTGGTGGAGATGAATGAGTCCTGAAGATGGAATCGAA	intergenic
ASHG19A3A016792	0.0118644	2.21521	up	38.9624	18.8431	5.20672	4.05928	20.4395	17.4431	5.85734	28.8402	25.7559	20.6785	13.3849	60.2061	22.8326	49.2181	24.7883	57.3882	3.81455	4.59111	2.96202	5.47178	4.60895	5.37035	4.25715	5.4103	4.63362	5.07553	4.07936	5.32124	noncoding	uc002uwa.2	AOX2	UCSC_knowngene	978	chr2	+	201635394	201658962	NR_001557,	ACAAAATTCCAACCATCACTGATGTCCCAGAGGAGTTCAATGTCTCCTTGCTGCCATCAT	intergenic
ASHG19A3A018502	0.00694614	3.08722	up	81.5503	35.5529	6.27454	4.64823	66.2914	109.599	17.7737	32.3997	33.0597	30.0712	5	75.6262	40.826	144.245	50.3667	97.3607	5.34318	7.22809	4.39904	5.62505	4.9469	5.91266	2.49256	5.80231	5.40508	6.90002	5.30263	6.1791	noncoding	BC002831		misc_RNA	1013	chr20	+	57209827	57210789		CTTCCCTATTCCATCCTTTGATGGGTGGCCTGTTACACGTTTGGAAATAAAAACAAGTGG	intergenic
ASHG19A3A019133	0.00123679	2.2198	up	65.2505	28.8725	5.88827	4.73784	37.816	39.1807	21.2406	25.3358	30.0801	21.772	19.0033	104.148	33.4547	113.832	31.6401	87.2357	4.61364	5.74303	4.63878	5.29307	4.81968	5.44729	4.70735	6.35433	5.14112	6.49471	4.50649	5.99721	noncoding	ENST00000429843	AP000240.7	Ensembl	406	chr21	+	30868366	30872706		TTGTTATCACAATAATTTATAGCCAGGATGCCTCTTCCACCTGAGAGTGAGCTGCCTGAG	intergenic
ASHG19A3L0002060	0.00364187	2.35397	up	1675.72	1010.67	10.8617	9.62661	1147.41	1282.01	1035.44	1314.74	1218.96	973.351	1325.37	2285.98	944.243	2870.6	392.567	1327.62	9.14711	10.7982	10.1537	10.5729	9.8041	10.72	10.3104	11.144	9.74349	11.5677	8.60087	10.3675	noncoding	BX953928	lincRNA-DOK2	lincRNA	442	chr8	+	21714378	21714822		GAATCCAGACTCCATCCCAGAGCCTCCCCACCTCCATCAGGAATCTGCTCTCAGCCTGAC	intergenic
ASHG19A3L0000418	0.00997808	2.18772	up	526.472	284.825	9.03928	7.90986	387.843	243.661	274.251	253.726	276.653	205.285	241.89	764.174	311.868	774.747	216.442	917.238	7.65095	8.37667	8.2165	8.38952	7.74018	8.59304	8.00508	9.50754	8.17316	9.57421	7.67327	9.79471	noncoding	BE080482	lincRNA-CTSC	lincRNA	506	chr11	-	88123120	88123615		ATTAGTAGTTTTAGACATACTTCATTAACCTGCCCTCTGCCTCCAATGTGGATACACTCC	intergenic
ASHG19A3L0000391	0.0101823	2.40718	up	54.1026	20.5148	5.44688	4.17953	30.0396	21.821	10.5885	19.0472	20.8727	12.6755	9.25118	99.4936	27.9518	101.676	24.385	69.9025	4.31281	4.91697	3.71035	4.89424	4.33375	4.65733	3.77161	6.27737	4.89903	6.29884	4.04964	5.63651	noncoding	DA088898	lincRNA-INCENP	lincRNA	560	chr11	+	61740183	61740743		CCTATCACATGCCCTAGCTATGTGTTTACCTCCTGGCTGGACTTTGAACTTTTAAGCTGT	intergenic
ASHG19A3L0002719	0.0100279	2.10222	up	95.0651	45.468	6.43382	5.36191	62.4083	39.6436	36.5677	51.085	49.6683	29.2275	25.9568	179.584	48.7192	158.061	49.4876	112.789	5.26625	5.75965	5.38843	6.24123	5.48595	5.87069	5.11364	7.25639	5.64322	7.05602	5.27398	6.41895	noncoding	FN177586	lincRNA-IRF2BP2-3	lincRNA	119	chr1	+	234736258	234736389		ACCAATTCTGACCAGCCTCCTGTTCCAACTGGCCTCTTGATTGTATAAAGATAATGGGTC	intergenic
ASHG19A3A024567	0.00452194	2.00456	up	41.0148	21.6568	5.25624	4.25295	39.575	66.5391	16.3647	20.942	25.9692	15.9669	14.1151	56.4018	18.0351	51.1093	15.8819	35.1298	4.67273	6.50998	4.28716	5.02287	4.62129	4.99525	4.3223	5.29944	4.31168	5.14023	3.30254	4.56965	noncoding	ENST00000505438	AC004069.1	Ensembl	1113	chr4	-	106024048	106025161		AAATTGAAATCACAAGGTTACTTCTCAACCCTGTCTGTGAACCGTTTGGATGTTTTTGGT	intergenic
ASHG19A3L0000348	0.0038206	2.13025	up	209.559	116.825	7.75445	6.66343	173.154	119.227	119.043	118.958	104.434	89.1559	90.0888	292.223	118.718	301.891	95.5135	335.899	6.5928	7.34412	7.03991	7.37934	6.44618	7.43885	6.70242	8.03408	6.84856	8.11139	6.3507	8.21892	noncoding	DA922283	lincRNA-TH	lincRNA	568	chr11	-	2229882	2230451		TTTCTGCTTGGCACCTGGCTTGCCATCCCGCTCTACCCCAGGGCACTCAGACCTCAAACT	intergenic
ASHG19A3L0001454	0.0139649	2.02212	up	192.974	104.815	7.52798	6.51211	156.55	84.0472	97.0355	86.612	91.6932	67.0558	95.3755	291.897	101.106	307.488	87.1298	320.744	6.45694	6.84489	6.73928	6.95871	6.27296	7.04589	6.77826	8.03293	6.62722	8.14094	6.19802	8.14452	noncoding	DT216591	lincRNA-RAB28-4	lincRNA	636	chr4	+	12129003	12129639		ATAGTATCACTGTTAAACACATTGCCCACCTTTAGCCCTCAGTCCCATCCAAAGTTGTTA	intergenic
ASHG19A3L0000329	0.0381852	2.14376	up	67.1135	27.4253	5.75117	4.65103	32.873	22.3902	23.1428	27.2355	30.9356	15.2594	18.2629	141.215	16.2951	119.022	43.0421	77.5584	4.42943	4.95311	4.75708	5.38823	4.85648	4.92685	4.65693	6.86263	4.17028	6.57389	5.03596	5.80231	noncoding	BI059095	lincRNA-UBASH3B-1	lincRNA	330	chr11	+	122276676	122276991		TCAGCTATCTATCTACTCCCCACAATAAATGGCTGGTCAGTTCCACGTTTAAAGTATCTC	intergenic
ASHG19A3A000462	0.0125165	2.00445	up	137.336	63.3089	6.83658	5.83337	75.107	54.1128	49.01	62.5533	62.9778	50.9713	66.9483	375.74	71.1342	207.219	54.6763	73.4167	5.50179	6.20022	5.78315	6.51515	5.80334	6.64865	6.32454	8.44951	6.15508	7.49177	5.43233	5.71416	noncoding	ENST00000506795	RP11-462C24.1	Ensembl	1136	chr4	-	109461323	109541585		ccttggcctcccaaagtgctggaattacagGAATTAGCCTCCTTACTGTCAGACCAGCCA	bidirectional	NM_033625	RPL34	60S ribosomal protein L34	+	109541748	109551639
ASHG19A3A000462	0.0125165	2.00445	up	137.336	63.3089	6.83658	5.83337	75.107	54.1128	49.01	62.5533	62.9778	50.9713	66.9483	375.74	71.1342	207.219	54.6763	73.4167	5.50179	6.20022	5.78315	6.51515	5.80334	6.64865	6.32454	8.44951	6.15508	7.49177	5.43233	5.71416	noncoding	ENST00000506795	RP11-462C24.1	Ensembl	1136	chr4	-	109461323	109541585		ccttggcctcccaaagtgctggaattacagGAATTAGCCTCCTTACTGTCAGACCAGCCA	bidirectional	NM_000995	RPL34	60S ribosomal protein L34	+	109541721	109551639
ASHG19A3L0000869	0.0418767	2.65132	up	106.815	31.4121	6.24967	4.84296	40.6625	34.4445	31.0923	21.7515	25.5515	20.4201	15.7003	223.094	29.1968	245.17	46.2695	96.0111	4.71087	5.55809	5.15981	5.07497	4.59979	5.35154	4.46448	7.59409	4.96128	7.75893	5.1615	6.16038	noncoding	DN604327	lincRNA-CDH11-1	lincRNA	160	chr16	-	65261807	65261927		TTCCCCAGCCTGGACAACACACTTCAAGAGTAAAACTTTGCTGTAAATAAATGAATCAAC	intergenic
ASHG19A3L0003325	7.93421e-05	2.25524	up	173.708	89.4872	7.47167	6.29839	110.546	87.8952	59.0254	82.9724	86.6979	101.027	68.5336	234.401	77.6753	234.136	134.445	301.819	6.0103	6.90463	6.03189	6.90192	6.2061	7.61495	6.35604	7.67177	6.27916	7.68492	6.90684	8.05181	noncoding	CF128868	lincRNA-DLL1-2	lincRNA	705	chr6	+	170349016	170349726		ACAGTTCGCATGCTTCTGAGGGAAAGAACCTATCCCTCTAGTTCCCAAATGTGTAGTCAA	intergenic
ASHG19A3L0002206	0.023191	2.19949	up	298.497	158.853	8.24489	7.10772	213.873	306.371	158.561	169.916	153.771	156.149	111.534	462.401	159.093	542.446	156.288	153.702	6.86401	8.70564	7.44659	7.85158	6.96007	8.2109	6.98962	8.75425	7.23993	9.02634	7.14606	6.92063	noncoding	chr9:137160729-137173954-	lincRNA-WDR5-2	lincRNA	13226	chr9	-	137160729	137173954		AAACACACACACACACACACAGTCTTGAATCCTGCTCTCGGGGTCCGTCTCAGGCACTGT	intergenic
ASHG19A3A008625	0.0288574	2.03001	up	55.4579	23.8369	5.49669	4.4752	27.8933	16.4332	23.8639	26.2056	26.6537	16.5671	24.0324	111.364	14.3279	110.211	26.2503	51.9668	4.2131	4.50931	4.79726	5.33901	4.65841	5.04875	5.01704	6.47621	3.98737	6.43969	4.17804	5.16714	noncoding	ENST00000456771	RP11-540K16.2	Ensembl	532	chr1	-	181159606	181160285		TCAAGTCACCGTCCACCCTTCAGCTCTGAGCTAGAATCTCAGCAGACACATCTGGGCCAG	intergenic
ASHG19A3L0000311	0.0204814	2.35641	up	616.286	297.836	9.18177	7.94518	353.835	254.529	274.547	301.851	245.208	163.476	205.239	960.764	199.108	1160.03	509.079	857.066	7.52986	8.44147	8.21792	8.62373	7.58304	8.27449	7.78921	9.8415	7.55391	10.2216	8.99716	9.68784	noncoding	exon848+	lincRNA-ZW10	lincRNA	153	chr11	+	113592424	113592576		TCTCTCCCCAACACCACCCATCCCCCATGTGGCTACCAGGTTTCCTTCCTAAACAGGTCA
ASHG19A3L0003311	0.00134745	2.34153	up	87.1334	49.3299	6.35905	5.13159	34.4084	45.8471	69.0224	91.434	39.0826	47.4201	11.4448	76.5213	14.6458	60.2815	127.375	201.296	4.48392	5.96268	6.25506	7.0347	5.17084	6.55305	4.04727	5.82299	4.01661	5.42397	6.81586	7.35689	noncoding	AF279774	lincRNA-GAP43	lincRNA	1205	chr3	+	115036855	115439886	NM_002045,NM_001130064,	AAAGAAGAGGAACCTGAGGCTGACCAAGAACATGCCTGAACTCTAAGAAATGGCTTTCCA	exon sense-overlapping	NM_002045	GAP43	neuromodulin isoform 2	+	115342150	115440334
ASHG19A3L0003311	0.00134745	2.34153	up	87.1334	49.3299	6.35905	5.13159	34.4084	45.8471	69.0224	91.434	39.0826	47.4201	11.4448	76.5213	14.6458	60.2815	127.375	201.296	4.48392	5.96268	6.25506	7.0347	5.17084	6.55305	4.04727	5.82299	4.01661	5.42397	6.81586	7.35689	noncoding	AF279774	lincRNA-GAP43	lincRNA	1205	chr3	+	115036855	115439886	NM_002045,NM_001130064,	AAAGAAGAGGAACCTGAGGCTGACCAAGAACATGCCTGAACTCTAAGAAATGGCTTTCCA	exon sense-overlapping	NM_001130064	GAP43	neuromodulin isoform 1	+	115342150	115440334
ASHG19A3L0002582	0.0427997	2.133	up	57.4424	20.2324	5.3329	4.24002	29.1858	12.3022	18.022	18.7252	15.9532	13.0944	14.1632	150.257	22.2627	102.172	21.8076	48.1034	4.27629	4.10467	4.41737	4.87028	3.96979	4.70408	4.32666	6.96537	4.60052	6.30931	3.84947	5.0437	noncoding	chr3:126825067-126831976+	lincRNA-TPRA1-3	lincRNA	6910	chr3	+	126825067	126831976		GGACAGTGACCATCCTCCAACCTCCATGACTCTTAAAAGAGGCATGTCCAATACTTAATT	intergenic
ASHG19A3L0001061	0.0431491	2.12839	up	47.7738	22.1443	5.38506	4.2953	20.7349	16.7861	24.8108	23.5471	26.2361	20.4126	23.594	86.4511	6.81968	88.8849	30.6706	50.5611	3.83334	4.53931	4.8513	5.18804	4.63705	5.3506	4.99156	6.03694	3.01139	6.072	4.44714	5.12347	noncoding	chr2:129541655-129552355-	lincRNA-HS6ST1-6	lincRNA	10701	chr2	-	129541655	129552355		ATCCCTTATCCATGGGCTCCATGCTGTGCCTCAGACAGGATGCTGAGTTTCACCCGCCAA	intergenic
ASHG19A3A014202	0.00256393	2.28045	up	650.567	436.499	9.54372	8.3544	844.424	632.792	465.873	831.271	452.947	495.551	150.276	777.61	441.513	686.885	263.959	479.291	8.71852	9.77013	8.98019	9.95412	8.40956	9.80522	7.37934	9.53026	8.65124	9.40056	7.98752	8.802	noncoding	uc002the.2	LOC541471	UCSC_knowngene	1583	chr2	-	111965358	112252692	ENST00000439362,	TAGGATAAAGCAACAAGCCTGGACTTTGCTCTACAACAGGGTTTTGCATAGGGAGTGGTA	intergenic
ASHG19A3A000037	0.0167377	2.19315	up	754.084	429.276	9.6222	8.48919	421.169	344.541	559.063	576.767	416.37	371.107	409.384	1399.14	256.624	1138.93	513.045	694.023	7.76847	8.89115	9.248	9.46326	8.3037	9.39619	8.69699	10.4162	7.90597	10.1866	9.01199	9.37974	noncoding	BC040186		RNAdb	4580	chr10	-	119243810	119301845		ctataagccaaggaacgccaaagattgccaCCCACCCCACTCTATGCTGTCCACAGCCTC	bidirectional	NM_001165924	EMX2	homeobox protein EMX2 isoform 2	+	119301955	119309057
ASHG19A3A000037	0.0167377	2.19315	up	754.084	429.276	9.6222	8.48919	421.169	344.541	559.063	576.767	416.37	371.107	409.384	1399.14	256.624	1138.93	513.045	694.023	7.76847	8.89115	9.248	9.46326	8.3037	9.39619	8.69699	10.4162	7.90597	10.1866	9.01199	9.37974	noncoding	BC040186		RNAdb	4580	chr10	-	119243810	119301845		ctataagccaaggaacgccaaagattgccaCCCACCCCACTCTATGCTGTCCACAGCCTC	bidirectional	NM_004098	EMX2	homeobox protein EMX2 isoform 1	+	119301955	119309057
ASHG19A3A046586	0.0290449	2.29889	up	281.956	127.003	7.97188	6.77094	129.955	114.017	131.688	114.077	112.552	62.3573	63.1966	529.797	109.385	450.622	215.242	420.869	6.23387	7.28608	7.17955	7.32573	6.55009	6.9431	6.25794	8.94262	6.73757	8.74145	7.66661	8.59227	noncoding	uc001czt.1	AK097193	UCSC_knowngene	2344	chr1	-	61125302	61291256		ATATCTGGGTTTTCTTCTCTTTTCTCCAGCCTCTGCCTCTGAATGTGAAGGGAAACTGGA	intergenic
ASHG19A3A027088	0.0490449	2.32141	down	22.7504	62.062	4.40534	5.62034	127.798	9.71259	31.0257	35.4276	59.0286	21.3236	61.0155	30.5143	63.3736	27.283	30.1301	12.2415	6.21116	3.76886	5.15719	5.74788	5.71578	5.41639	6.21868	4.27264	6.00185	4.09769	4.41737	3.12857	noncoding	uc003kjh.3	LOC645323	UCSC_knowngene	3406	chr5	-	87960263	87980620	NR_024384,NR_024383,	GAAAGCACTCAATGAAGTCAAATTACTGAAGCTTTTGCCTACATCTTGGTCTTTTATGTA	intergenic
ASHG19A3A048824	0.0038538	2.59545	down	24.8841	81.2668	4.51959	5.89558	158.38	21.8974	44.1109	25.0649	127.608	17.8966	71.2193	28.1006	59.155	47.9505	27.1276	8.39456	6.47308	4.92257	5.64026	5.27767	6.71849	5.16238	6.40309	4.13908	5.90486	5.03173	4.2337	2.58413	noncoding	ENST00000420836	AC005294.1	Ensembl	1083	chr12	+	68429546	68430635		ACTGTGGAGGAGGCAGATGCATGCATGGCCACACAAGGGGATGGAAGAGTTGTACAACCA	intergenic
ASHG19A3A009937	0.0378967	2.23816	down	16.0176	32.0999	3.69332	4.85564	38.625	18.2188	29.5965	5	38.5736	8.69528	19.8918	9.54854	17.0264	24.9969	48.8859	29.646	4.63914	4.65227	5.09035	2.4991	5.14951	4.08701	4.76593	2.65194	4.2341	3.94965	5.25481	4.31997	noncoding	AK021565		RNAdb	1903	chr17	+	73599615	73601517		CTAGAAATGAAATAAATACTGAGGGGCTCAGGGTGTCGTACAGCAAGTGTGAAAGGGCTT	intergenic
ASHG19A3A020656	0.0171105	2.54743	down	10.0069	28.1612	3.3607	4.70975	32.2889	16.0976	21.426	5.97363	34.6124	8.57787	28.3836	5	17.7715	12.1787	34.4847	12.2135	4.40796	4.47747	4.65122	3.27376	5.00776	4.06961	5.23362	2.40192	4.29169	2.81544	4.66623	3.12601	noncoding	ENST00000412804	AC024168.2	Ensembl	858	chr3	-	4532574	4534847		CAAAAACGCCAGTGTTTGCGGTCAAGGATTAAAGGCGCGAGGTGTCTTTATTTAATCTGC	bidirectional	NM_001099952	ITPR1	"inositol 1,4,5-trisphosphate receptor type 1"	+	4535031	4889524
ASHG19A3A020656	0.0171105	2.54743	down	10.0069	28.1612	3.3607	4.70975	32.2889	16.0976	21.426	5.97363	34.6124	8.57787	28.3836	5	17.7715	12.1787	34.4847	12.2135	4.40796	4.47747	4.65122	3.27376	5.00776	4.06961	5.23362	2.40192	4.29169	2.81544	4.66623	3.12601	noncoding	ENST00000412804	AC024168.2	Ensembl	858	chr3	-	4532574	4534847		CAAAAACGCCAGTGTTTGCGGTCAAGGATTAAAGGCGCGAGGTGTCTTTATTTAATCTGC	bidirectional	NM_002222	ITPR1	"inositol 1,4,5-trisphosphate receptor type 1"	+	4535031	4889524
ASHG19A3A020656	0.0171105	2.54743	down	10.0069	28.1612	3.3607	4.70975	32.2889	16.0976	21.426	5.97363	34.6124	8.57787	28.3836	5	17.7715	12.1787	34.4847	12.2135	4.40796	4.47747	4.65122	3.27376	5.00776	4.06961	5.23362	2.40192	4.29169	2.81544	4.66623	3.12601	noncoding	ENST00000412804	AC024168.2	Ensembl	858	chr3	-	4532574	4534847		CAAAAACGCCAGTGTTTGCGGTCAAGGATTAAAGGCGCGAGGTGTCTTTATTTAATCTGC	bidirectional	NM_001168272	ITPR1	"inositol 1,4,5-trisphosphate receptor type 1"	+	4535031	4889524
ASHG19A3L0001648	0.0106984	3.83133	down	17.5179	35.9977	3.04887	4.98672	60.178	5	28.8382	5	30.2416	5	25.094	5.59155	18.7858	7.3777	52.8485	77.138	5.2233	2.47716	5.05692	2.4991	4.82656	2.54574	5.07008	2.45561	4.36725	2.52202	5.3762	5.79361	noncoding	AK297077	lincRNA-FYB	lincRNA	2747	chr5	-	39107403	39270759	NM_199335,NM_001465,	GCCAATGTGAAGTCTGGATTTTAATTGGCATGTTATTGGGTATCAAGAAAATTAATGCAC	exon sense-overlapping	NM_199335	FYB	FYN-binding protein isoform 2	-	39105356	39219667
ASHG19A3L0001648	0.0106984	3.83133	down	17.5179	35.9977	3.04887	4.98672	60.178	5	28.8382	5	30.2416	5	25.094	5.59155	18.7858	7.3777	52.8485	77.138	5.2233	2.47716	5.05692	2.4991	4.82656	2.54574	5.07008	2.45561	4.36725	2.52202	5.3762	5.79361	noncoding	AK297077	lincRNA-FYB	lincRNA	2747	chr5	-	39107403	39270759	NM_199335,NM_001465,	GCCAATGTGAAGTCTGGATTTTAATTGGCATGTTATTGGGTATCAAGAAAATTAATGCAC	exon sense-overlapping	NM_001465	FYB	FYN-binding protein isoform 1	-	39105356	39219667
ASHG19A3A015657	0.00548696	2.69754	down	41.8823	144.53	5.2985	6.73014	321.097	42.5773	79.7974	50.901	152.176	31.1869	87.1457	42.7272	165.716	70.915	61.2467	12.9866	7.40145	5.863	6.4641	6.2362	6.94654	5.96598	6.66012	4.83791	7.29351	5.6919	5.61515	3.19601	noncoding	ENST00000422346	AC008280.4	Ensembl	732	chr2	+	54309690	54312203		TTATGGGCTGACATTCATGGTCTTGCAGGCAAAACTCAAGTTCCTAGGTAGGACTGAGAA	intergenic
ASHG19A3L0001277	0.00374822	2.55426	down	1665.01	5992.33	10.8953	12.2482	4848.41	1260.71	4632.94	2091.32	6661.49	976.181	8303.05	2036.92	4009.06	1696.65	7499.01	1928.29	11.139	10.7735	12.3509	11.2058	12.2606	10.7234	12.9647	10.9781	11.7745	10.7717	12.9997	10.9194	noncoding	chr21:21942829-22002654+	lincRNA-NCAM2-6	lincRNA	59826	chr21	+	21942829	22002654		GATAAAATCCACTATGACTCAAATTCTTTCTCCCTCCTCATTGCAGTATTTTCACATTTG	intergenic
ASHG19A3A016645	0.0436999	3.25766	down	33.7582	198.047	4.6507	6.35454	69.4667	32.5422	49.5978	18.6138	53.6857	16.5881	53.4261	6.20244	39.7879	21.6094	922.319	106.993	5.40106	5.4744	5.80018	4.86123	5.58938	5.05157	6.04771	2.48256	5.37144	3.70135	9.91747	6.33312	noncoding	ENST00000392131	AC079305.6	Ensembl	550	chr2	+	178062712	178063262	NM_002273,ENST00000450021,	ATGAGTATCCATACGAAGACCACCAGCAGCTATGCAGGTGGTCTGAGCTCGGCCTATGGG	intergenic
ASHG19A3L0002943	0.00783467	2.93612	down	7.80538	24.3872	2.89281	4.44672	24.9238	8.3428	28.7666	6.81862	32.598	5	19.2316	5	9.35232	14.1655	31.4508	7.50538	4.06639	3.55506	5.05255	3.45704	4.92546	2.54574	4.72248	2.40192	3.41883	3.00149	4.49462	2.39561	noncoding	H65841	lincRNA-SPRED2-1	lincRNA	411	chr2	+	65501532	65501926		AACTATGGTGACAATTTAAAGGACCTTGATTCAAAGAATCAATTAAGGAGGCTGTCCTCT	intergenic
ASHG19A3L0001125	0.00185869	2.0323	down	288.442	879.738	8.36831	9.39142	1633.55	307.169	486.973	255.886	1078.16	246.167	778.047	246.509	814.224	378.055	487.468	296.866	9.63705	8.71217	9.0443	8.39982	9.63519	8.84812	9.58224	7.75243	9.52125	8.47063	8.9285	8.02668	noncoding	BX952962	lincRNA-OBFC2A-2	lincRNA	428	chr2	-	192564056	192564732	uc002ufj.3,	CTCTGGTTTTCAAAGGTAATATGGAATATTTGACACTTGGTAAAAGGTGAACTACCTTTG	intergenic
ASHG19A3L0001595	0.031441	2.26866	down	33.45	75.3301	4.75552	5.93736	162.797	24.6871	43.5591	24.2257	74.7736	12.5966	41.1191	27.5985	57.788	17.5377	71.9437	94.0543	6.5145	5.08203	5.62139	5.23041	6.01721	4.64654	5.71216	4.1067	5.87534	3.33863	5.88356	6.1288	noncoding	AK225978	lincRNA-SPARC	lincRNA	1520	chr5	+	150632684	151084743	NM_001167607,NM_000405,	TGACTGATAAGAACCGTGAGAAACATGTTGCTTCCAGGCTTGATTTCGATTTTTCGCTTT	intronic antisense	NM_181776	SLC36A2	proton-coupled amino acid transporter 2	-	150694538	150727151
ASHG19A3L0001595	0.031441	2.26866	down	33.45	75.3301	4.75552	5.93736	162.797	24.6871	43.5591	24.2257	74.7736	12.5966	41.1191	27.5985	57.788	17.5377	71.9437	94.0543	6.5145	5.08203	5.62139	5.23041	6.01721	4.64654	5.71216	4.1067	5.87534	3.33863	5.88356	6.1288	noncoding	AK225978	lincRNA-SPARC	lincRNA	1520	chr5	+	150632684	151084743	NM_001167607,NM_000405,	TGACTGATAAGAACCGTGAGAAACATGTTGCTTCCAGGCTTGATTTCGATTTTTCGCTTT	intronic antisense	NM_001447	FAT2	protocadherin Fat 2 precursor	-	150883652	150948505
ASHG19A3L0001595	0.031441	2.26866	down	33.45	75.3301	4.75552	5.93736	162.797	24.6871	43.5591	24.2257	74.7736	12.5966	41.1191	27.5985	57.788	17.5377	71.9437	94.0543	6.5145	5.08203	5.62139	5.23041	6.01721	4.64654	5.71216	4.1067	5.87534	3.33863	5.88356	6.1288	noncoding	AK225978	lincRNA-SPARC	lincRNA	1520	chr5	+	150632684	151084743	NM_001167607,NM_000405,	TGACTGATAAGAACCGTGAGAAACATGTTGCTTCCAGGCTTGATTTCGATTTTTCGCTTT	intron sense-overlapping	NM_078483	SLC36A1	proton-coupled amino acid transporter 1	+	150827162	150871940
ASHG19A3L0001595	0.031441	2.26866	down	33.45	75.3301	4.75552	5.93736	162.797	24.6871	43.5591	24.2257	74.7736	12.5966	41.1191	27.5985	57.788	17.5377	71.9437	94.0543	6.5145	5.08203	5.62139	5.23041	6.01721	4.64654	5.71216	4.1067	5.87534	3.33863	5.88356	6.1288	noncoding	AK225978	lincRNA-SPARC	lincRNA	1520	chr5	+	150632684	151084743	NM_001167607,NM_000405,	TGACTGATAAGAACCGTGAGAAACATGTTGCTTCCAGGCTTGATTTCGATTTTTCGCTTT	intronic antisense	NM_001145017	SLC36A3	proton-coupled amino acid transporter 3 isoform	-	150655925	150683334
ASHG19A3L0001595	0.031441	2.26866	down	33.45	75.3301	4.75552	5.93736	162.797	24.6871	43.5591	24.2257	74.7736	12.5966	41.1191	27.5985	57.788	17.5377	71.9437	94.0543	6.5145	5.08203	5.62139	5.23041	6.01721	4.64654	5.71216	4.1067	5.87534	3.33863	5.88356	6.1288	noncoding	AK225978	lincRNA-SPARC	lincRNA	1520	chr5	+	150632684	151084743	NM_001167607,NM_000405,	TGACTGATAAGAACCGTGAGAAACATGTTGCTTCCAGGCTTGATTTCGATTTTTCGCTTT	exon sense-overlapping	NM_001167607	GM2A	ganglioside GM2 activator isoform 2 precursor	+	150632612	150649953
ASHG19A3L0001595	0.031441	2.26866	down	33.45	75.3301	4.75552	5.93736	162.797	24.6871	43.5591	24.2257	74.7736	12.5966	41.1191	27.5985	57.788	17.5377	71.9437	94.0543	6.5145	5.08203	5.62139	5.23041	6.01721	4.64654	5.71216	4.1067	5.87534	3.33863	5.88356	6.1288	noncoding	AK225978	lincRNA-SPARC	lincRNA	1520	chr5	+	150632684	151084743	NM_001167607,NM_000405,	TGACTGATAAGAACCGTGAGAAACATGTTGCTTCCAGGCTTGATTTCGATTTTTCGCTTT	intronic antisense	NM_003118	SPARC	SPARC precursor	-	151041008	151066517
ASHG19A3L0001595	0.031441	2.26866	down	33.45	75.3301	4.75552	5.93736	162.797	24.6871	43.5591	24.2257	74.7736	12.5966	41.1191	27.5985	57.788	17.5377	71.9437	94.0543	6.5145	5.08203	5.62139	5.23041	6.01721	4.64654	5.71216	4.1067	5.87534	3.33863	5.88356	6.1288	noncoding	AK225978	lincRNA-SPARC	lincRNA	1520	chr5	+	150632684	151084743	NM_001167607,NM_000405,	TGACTGATAAGAACCGTGAGAAACATGTTGCTTCCAGGCTTGATTTCGATTTTTCGCTTT	exon sense-overlapping	NM_000405	GM2A	ganglioside GM2 activator isoform 1 precursor	+	150632612	150649953
ASHG19A3L0001595	0.031441	2.26866	down	33.45	75.3301	4.75552	5.93736	162.797	24.6871	43.5591	24.2257	74.7736	12.5966	41.1191	27.5985	57.788	17.5377	71.9437	94.0543	6.5145	5.08203	5.62139	5.23041	6.01721	4.64654	5.71216	4.1067	5.87534	3.33863	5.88356	6.1288	noncoding	AK225978	lincRNA-SPARC	lincRNA	1520	chr5	+	150632684	151084743	NM_001167607,NM_000405,	TGACTGATAAGAACCGTGAGAAACATGTTGCTTCCAGGCTTGATTTCGATTTTTCGCTTT	intronic antisense	NM_181774	SLC36A3	proton-coupled amino acid transporter 3 isoform	-	150655925	150683334
ASHG19A3A025232	0.0162742	3.23724	down	26.0645	91.7744	4.59363	6.2884	132.404	39.1082	63.278	15.6809	70.722	25.1828	58.8569	12.5077	64.9745	25.6407	160.412	38.2667	6.26075	5.73952	6.1288	4.62098	5.94302	5.66142	6.17188	2.85147	6.03769	3.99395	7.18824	4.69445	noncoding	NR_015433	LOC93622	RefSeq_NR	1688	chr4	+	6675820	6677774	ENST00000307533,	GAGGGGAGCGCAGAGCCGTGCCACGCTCTCCGCGGAGTTGGTTTCATTCTTTTTTCATAG	intergenic
ASHG19A3A039974	0.0293521	2.45296	down	18.1441	45.492	3.96411	5.25863	81.5878	36.9841	42.3678	11.1423	55.8454	6.36085	36.2805	9.99436	32.2193	27.1773	24.6512	17.2061	5.61134	5.65849	5.58499	4.15546	5.64405	3.64222	5.55188	2.68057	5.09142	4.09069	4.06812	3.55725	noncoding	ENST00000440184	RP13-34C21.1	Ensembl	427	chrX	-	62519125	62519552		ATTGGAGCTACAGACTCCAGTGGAGAGGTCATGTTCCTGATGAAATGGAAAAACTCATGA	intergenic
ASHG19A3A051920	0.0428743	2.06064	down	45.8013	133.892	5.0111	6.05419	291.413	102.14	5	5	152.051	29.0946	160.138	44.4279	152.794	70.8386	41.9582	23.3068	7.27113	7.13218	2.46572	2.4991	6.9457	5.86579	7.4602	4.90166	7.19049	5.69088	4.99191	3.97697	noncoding	AF037219		NRED	4583	chr15	-	25577968	25582533		ATATAATGTTGAAGCTGTTGAGGGAGGAGAGGTTGGAAGCTGCCAGCTTAGAGAATCTCA	exon sense-overlapping	NM_130838	UBE3A	ubiquitin-protein ligase E3A isoform 1	-	25582395	25650653
ASHG19A3A051920	0.0428743	2.06064	down	45.8013	133.892	5.0111	6.05419	291.413	102.14	5	5	152.051	29.0946	160.138	44.4279	152.794	70.8386	41.9582	23.3068	7.27113	7.13218	2.46572	2.4991	6.9457	5.86579	7.4602	4.90166	7.19049	5.69088	4.99191	3.97697	noncoding	AF037219		NRED	4583	chr15	-	25577968	25582533		ATATAATGTTGAAGCTGTTGAGGGAGGAGAGGTTGGAAGCTGCCAGCTTAGAGAATCTCA	exon sense-overlapping	NM_130839	UBE3A	ubiquitin-protein ligase E3A isoform 3	-	25582395	25684175
ASHG19A3A051920	0.0428743	2.06064	down	45.8013	133.892	5.0111	6.05419	291.413	102.14	5	5	152.051	29.0946	160.138	44.4279	152.794	70.8386	41.9582	23.3068	7.27113	7.13218	2.46572	2.4991	6.9457	5.86579	7.4602	4.90166	7.19049	5.69088	4.99191	3.97697	noncoding	AF037219		NRED	4583	chr15	-	25577968	25582533		ATATAATGTTGAAGCTGTTGAGGGAGGAGAGGTTGGAAGCTGCCAGCTTAGAGAATCTCA	exon sense-overlapping	NM_000462	UBE3A	ubiquitin-protein ligase E3A isoform 2	-	25582395	25684175
ASHG19A3A020886	0.0202903	2.08401	down	58.6163	149.007	5.90953	6.96889	213.942	69.6105	125.403	55.9976	185.592	42.5088	161.667	55.0933	93.3747	86.7718	114.065	41.7157	6.86452	6.57536	7.11212	6.36752	7.21067	6.40215	7.47247	5.25756	6.51793	6.03559	6.63562	4.81902	noncoding	uc003che.2	BC040563	UCSC_knowngene	3263	chr3	-	37847343	37903250		CAGGAAGGAGTTGGAGTTGGAGAAAAAGGAGAATTAAGAATCTATCTGGCGATGTGGATT	bidirectional	NM_001008392	CTDSPL	CTD small phosphatase-like protein isoform 1	+	37903668	38025960
ASHG19A3A020886	0.0202903	2.08401	down	58.6163	149.007	5.90953	6.96889	213.942	69.6105	125.403	55.9976	185.592	42.5088	161.667	55.0933	93.3747	86.7718	114.065	41.7157	6.86452	6.57536	7.11212	6.36752	7.21067	6.40215	7.47247	5.25756	6.51793	6.03559	6.63562	4.81902	noncoding	uc003che.2	BC040563	UCSC_knowngene	3263	chr3	-	37847343	37903250		CAGGAAGGAGTTGGAGTTGGAGAAAAAGGAGAATTAAGAATCTATCTGGCGATGTGGATT	bidirectional	NM_005808	CTDSPL	CTD small phosphatase-like protein isoform 2	+	37903668	38025960
ASHG19A3A020886	0.0202903	2.08401	down	58.6163	149.007	5.90953	6.96889	213.942	69.6105	125.403	55.9976	185.592	42.5088	161.667	55.0933	93.3747	86.7718	114.065	41.7157	6.86452	6.57536	7.11212	6.36752	7.21067	6.40215	7.47247	5.25756	6.51793	6.03559	6.63562	4.81902	noncoding	uc003che.2	BC040563	UCSC_knowngene	3263	chr3	-	37847343	37903250		CAGGAAGGAGTTGGAGTTGGAGAAAAAGGAGAATTAAGAATCTATCTGGCGATGTGGATT	intronic antisense	NM_002207	ITGA9	integrin alpha-9 precursor	+	37493812	37861281
ASHG19A3A055197	0.0482755	2.08214	down	30.8064	69.4651	4.86606	5.92413	99.4079	49.8897	48.4387	28.5615	60.8479	19.2922	41.5033	18.4311	56.2951	29.7919	110.298	38.8721	5.87616	6.08552	5.76854	5.45898	5.75896	5.27025	5.72297	3.42353	5.83848	4.24089	6.57965	4.71722	noncoding	uc003gjk.1	LOC93622	UCSC_knowngene	1602	chr4	+	6675817	6677774		CGCGGCGGGGAGTGTCCCGCGTGGAAGGCGCTGGGTGGCCAACTGACGAACTGTGTTCAC	intergenic
ASHG19A3A000013	0.00584146	3.36753	down	120.728	302.626	6.1878	7.93949	377.793	27.5052	336.514	41.6773	279.108	41.8298	145.773	46.6	194.557	72.4741	482.009	494.279	7.60873	5.22991	8.50765	5.96551	7.75243	6.37748	7.3358	4.98223	7.51609	5.72578	8.91626	8.84591	noncoding	AK091713		NRED	1932	chr11	-	121959812	122051108		AATGGAAAGGAAGGAGAAAATGGAGTTCACTATCAGTAGCTTTTGCACTGGTCTGCCCTT	intron sense-overlapping	NM_001001786	BLID	BH3-like motif-containing cell death inducer	-	121986061	121986923
ASHG19A3A021809	0.0154863	2.11131	down	90.8934	390.868	6.32708	7.40521	1138.95	121.215	169.795	67.2127	293.314	71.3197	223.641	110.435	504.72	160.771	14.7909	14.4068	9.13837	7.36943	7.54145	6.61198	7.81667	7.1216	7.90558	6.463	8.84205	7.08503	3.18716	3.31141	noncoding	ENST00000464731	RP11-451G4.4	Ensembl	381	chr3	-	155027215	155027596	NM_002568,	CTTCGCAAAAGTCGAGTGGGCAACATATTCATTAAAAATCTGGACAAATCCATTGATAAT	intergenic
ASHG19A3L0003223	0.0204996	2.11551	down	34.4601	80.1647	4.90833	5.98933	72.931	15.2106	65.1907	27.3877	128.767	12.051	132.358	63.2682	40.9588	64.5479	40.7829	24.2954	5.46293	4.40049	6.17281	5.39696	6.73224	4.58118	7.21143	5.49576	5.40979	5.54047	4.94681	4.03513	noncoding	BQ446739	lincRNA-NPPC	lincRNA	522	chr2	+	232742949	232743639		TTTGTTGTAATTCTCCTTCCAGGTTTCCTACTTTAGAAAATATACTCCGGGCTGGCCGGG	intergenic
ASHG19A3A013029	0.0384839	3.62303	down	31.4365	220.61	4.78186	6.63905	593.905	25.5339	72.9686	59.7615	247.48	32.3529	153.926	33.0138	249.142	30.28	6.2373	7.67715	8.22152	5.12918	6.33605	6.45439	7.59914	6.023	7.41102	4.41007	7.86761	4.27179	2.39897	2.40269	noncoding	NR_015407	LOC339535	RefSeq_NR	1540	chr1	-	238643685	238649317		CTTCTTCATATTTAGTACTTTTACAATTTTAACAGTAAAATTAGTTTCATGTTTTATAGC	intergenic
ASHG19A3A023755	0.0196957	2.75982	down	20.5813	54.4809	4.00217	5.46675	89.3369	44.6743	62.9983	6.25317	70.1096	11.0715	39.1057	17.0001	43.0749	36.5321	22.2599	7.95663	5.72966	5.92564	6.12175	3.33524	5.93368	4.46012	5.6515	3.28992	5.47893	4.58559	3.88496	2.41649	noncoding	AK126698		RNAdb	3826	chr3	+	195442310	195446106		CAGTGGGGACCCATTCGGACCCCAAGAGTTGGTATTAGAGATCATTTTAAAGTGAAAACT	intergenic
ASHG19A3L0003137	0.0139883	2.52126	down	788.941	3016.98	9.81766	11.1518	2139.29	606.253	1961.14	843.197	3947.24	597.46	5887.36	786.638	1314.81	660.987	2852.02	1239.11	10.0188	9.71889	11.1365	9.98005	11.4857	10.0569	12.4786	9.54585	10.197	9.34574	11.5941	10.2585	noncoding	DB351988	lincRNA-RPS24-2	lincRNA	541	chr10	-	80321876	80322417		TTGATAATGATCATTTTCTTGGACTTGGAGCAATGCATTTCTCTCCTCCCACTCATTCTG	intergenic
ASHG19A3L0000620	0.0260308	2.16574	down	65.4364	185.023	6.05301	7.16787	384.048	88.4673	129.356	69.7473	186.938	51.2377	130.65	40.9896	182.909	59.8	96.2379	82.3763	7.63771	6.91451	7.15662	6.66041	7.22046	6.65694	7.19432	4.76864	7.43476	5.4127	6.36337	5.90486	noncoding	DA687098	lincRNA-TRPC4-2	lincRNA	544	chr13	-	38764994	38924385	NM_022457,NM_001001740,	TACTGCTCATTTTGAAGACTTGGAGCAGTGTTACTTTTCTACAAGGATGTCTCGTATCTC	natural antisense	NM_016617	UFM1	ubiquitin-fold modifier 1 precursor	+	38923941	38937143
ASHG19A3L0002718	0.0339171	2.12486	down	15.3128	31.2114	3.7498	4.83717	30.2134	10.9025	36.0211	6.3756	29.176	10.4057	31.1891	12.7127	15.1723	20.035	45.4966	31.4452	4.32072	3.93395	5.36966	3.364	4.77804	4.36315	5.35719	2.86742	4.06599	3.5643	5.13142	4.40598	noncoding	AA635039	lincRNA-TARBP1-2	lincRNA	480	chr1	-	234734436	234734916		TCTCCAGATGTTCTTGGGACTTGCGCAGTCATCTCAGGTAATTCAATTAGCTTTTGTGTC	intergenic
ASHG19A3A023551	0.00238983	2.50923	down	16.8469	46.4124	3.93794	5.26518	89.2323	28.8725	37.2333	13.7068	50.5614	10.1172	31.3785	18.1893	46.2794	22.406	23.7897	7.78953	5.72778	5.29944	5.41496	4.43392	5.51073	4.31927	5.36372	3.40398	5.56991	3.763	4.00399	2.40801	noncoding	ENST00000517211	AC063953.1	Ensembl	280	chr3	+	174349612	174349892		TTATTCAAAGATATAAATCTGTAGAACAAAATAGACAACCTTTGGTTGGGGTGAATCTTT	intergenic
ASHG19A3L0001375	0.0225455	2.68627	down	15.2117	53.4565	3.76097	5.18658	102.154	11.6855	23.5721	15.6525	68.6871	6.54697	55.3377	20.7422	64.9562	29.0737	6.0319	7.56941	5.91018	4.03271	4.78067	4.61902	5.90658	3.6831	6.0981	3.63234	6.03694	4.20113	2.38698	2.39753	noncoding	chr3:32827971-32840646-	lincRNA-CNOT10	lincRNA	12676	chr3	-	32827971	32840646		AGGAAGGCATTCCATTTGGTATCTAAGAGAAATGAAAATGTTTGTAATTTCCTAGAAGGG	intergenic
ASHG19A3A043933	0.0262162	2.08097	down	20.1168	49.6017	4.05665	5.11391	113.491	39.209	22.5905	10.3549	56.9873	6.43131	22.4902	15.0185	66.656	36.5681	15.3952	13.1188	6.05179	5.74396	4.72344	4.0539	5.67314	3.65731	4.92293	3.09068	6.06526	4.58758	3.24688	3.20647	noncoding	ENST00000420752	RP11-507K13.4	Ensembl	1053	chr10	+	50979886	50981345	NM_002748,ENST00000512867,	ATGTGAAAGGAATGGATTGGTTAAAGCCAGATAGCACTAAAGGAAGCATCACAGCAACTG	intergenic
ASHG19A3L0002368	0.0460675	2.36104	down	571.267	1405.73	8.87143	10.1108	1501.27	425.816	1084.53	196.407	1505.02	234.331	1450.6	203.695	604.227	489.64	2288.76	1877.71	9.50456	9.20009	10.2376	8.03371	10.095	8.77497	10.4465	7.45647	9.10269	8.87733	11.2788	10.886	noncoding	AX747492	lincRNA-HFE2	lincRNA	4510	chr1	+	145209144	146424095	uc001erc.3,uc001ekp.3,uc001ejz.1,NM_183372,NM_015383,NM_015383,NM_001102663,NM_001101663,NM_001039703,NM_001039703,NM_001039703,NM_001039703,NM_001039703,NM_001039703,NM_001039703,NM_001039703,NM_001039703,NM_001039703,NM_001039703,NM_001039703,NM_001037675,	AGGACTCACTGGGTAGATGTTATTCGACTCCTTCAGGTTATCTTGAACTGCCTGACTTAG	exon sense-overlapping	NM_203458	NOTCH2NL	notch homolog 2 N-terminal-like protein	+	145209110	145285912
ASHG19A3L0002368	0.0460675	2.36104	down	571.267	1405.73	8.87143	10.1108	1501.27	425.816	1084.53	196.407	1505.02	234.331	1450.6	203.695	604.227	489.64	2288.76	1877.71	9.50456	9.20009	10.2376	8.03371	10.095	8.77497	10.4465	7.45647	9.10269	8.87733	11.2788	10.886	noncoding	AX747492	lincRNA-HFE2	lincRNA	4510	chr1	+	145209144	146424095	uc001erc.3,uc001ekp.3,uc001ejz.1,NM_183372,NM_015383,NM_015383,NM_001102663,NM_001101663,NM_001039703,NM_001039703,NM_001039703,NM_001039703,NM_001039703,NM_001039703,NM_001039703,NM_001039703,NM_001039703,NM_001039703,NM_001039703,NM_001039703,NM_001037675,	AGGACTCACTGGGTAGATGTTATTCGACTCCTTCAGGTTATCTTGAACTGCCTGACTTAG	intron sense-overlapping	NM_001097616	GPR89C	putative Golgi pH regulator C	+	145883867	145924049
ASHG19A3L0002368	0.0460675	2.36104	down	571.267	1405.73	8.87143	10.1108	1501.27	425.816	1084.53	196.407	1505.02	234.331	1450.6	203.695	604.227	489.64	2288.76	1877.71	9.50456	9.20009	10.2376	8.03371	10.095	8.77497	10.4465	7.45647	9.10269	8.87733	11.2788	10.886	noncoding	AX747492	lincRNA-HFE2	lincRNA	4510	chr1	+	145209144	146424095	uc001erc.3,uc001ekp.3,uc001ejz.1,NM_183372,NM_015383,NM_015383,NM_001102663,NM_001101663,NM_001039703,NM_001039703,NM_001039703,NM_001039703,NM_001039703,NM_001039703,NM_001039703,NM_001039703,NM_001039703,NM_001039703,NM_001039703,NM_001039703,NM_001037675,	AGGACTCACTGGGTAGATGTTATTCGACTCCTTCAGGTTATCTTGAACTGCCTGACTTAG	intron sense-overlapping	NM_145277	HFE2	hemojuvelin isoform b	+	145413190	145417545
ASHG19A3L0002368	0.0460675	2.36104	down	571.267	1405.73	8.87143	10.1108	1501.27	425.816	1084.53	196.407	1505.02	234.331	1450.6	203.695	604.227	489.64	2288.76	1877.71	9.50456	9.20009	10.2376	8.03371	10.095	8.77497	10.4465	7.45647	9.10269	8.87733	11.2788	10.886	noncoding	AX747492	lincRNA-HFE2	lincRNA	4510	chr1	+	145209144	146424095	uc001erc.3,uc001ekp.3,uc001ejz.1,NM_183372,NM_015383,NM_015383,NM_001102663,NM_001101663,NM_001039703,NM_001039703,NM_001039703,NM_001039703,NM_001039703,NM_001039703,NM_001039703,NM_001039703,NM_001039703,NM_001039703,NM_001039703,NM_001039703,NM_001037675,	AGGACTCACTGGGTAGATGTTATTCGACTCCTTCAGGTTATCTTGAACTGCCTGACTTAG	intronic antisense	NM_001012758	NUDT17	nucleoside diphosphate-linked moiety X motif 17	-	145586492	145589435
ASHG19A3L0002368	0.0460675	2.36104	down	571.267	1405.73	8.87143	10.1108	1501.27	425.816	1084.53	196.407	1505.02	234.331	1450.6	203.695	604.227	489.64	2288.76	1877.71	9.50456	9.20009	10.2376	8.03371	10.095	8.77497	10.4465	7.45647	9.10269	8.87733	11.2788	10.886	noncoding	AX747492	lincRNA-HFE2	lincRNA	4510	chr1	+	145209144	146424095	uc001erc.3,uc001ekp.3,uc001ejz.1,NM_183372,NM_015383,NM_015383,NM_001102663,NM_001101663,NM_001039703,NM_001039703,NM_001039703,NM_001039703,NM_001039703,NM_001039703,NM_001039703,NM_001039703,NM_001039703,NM_001039703,NM_001039703,NM_001039703,NM_001037675,	AGGACTCACTGGGTAGATGTTATTCGACTCCTTCAGGTTATCTTGAACTGCCTGACTTAG	intron sense-overlapping	NM_003637	ITGA10	integrin alpha-10 precursor	+	145524989	145543868
ASHG19A3L0002368	0.0460675	2.36104	down	571.267	1405.73	8.87143	10.1108	1501.27	425.816	1084.53	196.407	1505.02	234.331	1450.6	203.695	604.227	489.64	2288.76	1877.71	9.50456	9.20009	10.2376	8.03371	10.095	8.77497	10.4465	7.45647	9.10269	8.87733	11.2788	10.886	noncoding	AX747492	lincRNA-HFE2	lincRNA	4510	chr1	+	145209144	146424095	uc001erc.3,uc001ekp.3,uc001ejz.1,NM_183372,NM_015383,NM_015383,NM_001102663,NM_001101663,NM_001039703,NM_001039703,NM_001039703,NM_001039703,NM_001039703,NM_001039703,NM_001039703,NM_001039703,NM_001039703,NM_001039703,NM_001039703,NM_001039703,NM_001037675,	AGGACTCACTGGGTAGATGTTATTCGACTCCTTCAGGTTATCTTGAACTGCCTGACTTAG	intronic antisense	NM_007053	CD160	CD160 antigen precursor	-	145695797	145715565
ASHG19A3L0002368	0.0460675	2.36104	down	571.267	1405.73	8.87143	10.1108	1501.27	425.816	1084.53	196.407	1505.02	234.331	1450.6	203.695	604.227	489.64	2288.76	1877.71	9.50456	9.20009	10.2376	8.03371	10.095	8.77497	10.4465	7.45647	9.10269	8.87733	11.2788	10.886	noncoding	AX747492	lincRNA-HFE2	lincRNA	4510	chr1	+	145209144	146424095	uc001erc.3,uc001ekp.3,uc001ejz.1,NM_183372,NM_015383,NM_015383,NM_001102663,NM_001101663,NM_001039703,NM_001039703,NM_001039703,NM_001039703,NM_001039703,NM_001039703,NM_001039703,NM_001039703,NM_001039703,NM_001039703,NM_001039703,NM_001039703,NM_001037675,	AGGACTCACTGGGTAGATGTTATTCGACTCCTTCAGGTTATCTTGAACTGCCTGACTTAG	intron sense-overlapping	NM_006472	TXNIP	thioredoxin-interacting protein	+	145438461	145442628
ASHG19A3L0002368	0.0460675	2.36104	down	571.267	1405.73	8.87143	10.1108	1501.27	425.816	1084.53	196.407	1505.02	234.331	1450.6	203.695	604.227	489.64	2288.76	1877.71	9.50456	9.20009	10.2376	8.03371	10.095	8.77497	10.4465	7.45647	9.10269	8.87733	11.2788	10.886	noncoding	AX747492	lincRNA-HFE2	lincRNA	4510	chr1	+	145209144	146424095	uc001erc.3,uc001ekp.3,uc001ejz.1,NM_183372,NM_015383,NM_015383,NM_001102663,NM_001101663,NM_001039703,NM_001039703,NM_001039703,NM_001039703,NM_001039703,NM_001039703,NM_001039703,NM_001039703,NM_001039703,NM_001039703,NM_001039703,NM_001039703,NM_001037675,	AGGACTCACTGGGTAGATGTTATTCGACTCCTTCAGGTTATCTTGAACTGCCTGACTTAG	intron sense-overlapping	NM_014455	RNF115	E3 ubiquitin-protein ligase RNF115	+	145611035	145688776
ASHG19A3L0002368	0.0460675	2.36104	down	571.267	1405.73	8.87143	10.1108	1501.27	425.816	1084.53	196.407	1505.02	234.331	1450.6	203.695	604.227	489.64	2288.76	1877.71	9.50456	9.20009	10.2376	8.03371	10.095	8.77497	10.4465	7.45647	9.10269	8.87733	11.2788	10.886	noncoding	AX747492	lincRNA-HFE2	lincRNA	4510	chr1	+	145209144	146424095	uc001erc.3,uc001ekp.3,uc001ejz.1,NM_183372,NM_015383,NM_015383,NM_001102663,NM_001101663,NM_001039703,NM_001039703,NM_001039703,NM_001039703,NM_001039703,NM_001039703,NM_001039703,NM_001039703,NM_001039703,NM_001039703,NM_001039703,NM_001039703,NM_001037675,	AGGACTCACTGGGTAGATGTTATTCGACTCCTTCAGGTTATCTTGAACTGCCTGACTTAG	intron sense-overlapping	NM_001201325	PDZK1	Na(+)/H(+) exchange regulatory cofactor NHE-RF3	+	145727665	145764206
ASHG19A3L0002368	0.0460675	2.36104	down	571.267	1405.73	8.87143	10.1108	1501.27	425.816	1084.53	196.407	1505.02	234.331	1450.6	203.695	604.227	489.64	2288.76	1877.71	9.50456	9.20009	10.2376	8.03371	10.095	8.77497	10.4465	7.45647	9.10269	8.87733	11.2788	10.886	noncoding	AX747492	lincRNA-HFE2	lincRNA	4510	chr1	+	145209144	146424095	uc001erc.3,uc001ekp.3,uc001ejz.1,NM_183372,NM_015383,NM_015383,NM_001102663,NM_001101663,NM_001039703,NM_001039703,NM_001039703,NM_001039703,NM_001039703,NM_001039703,NM_001039703,NM_001039703,NM_001039703,NM_001039703,NM_001039703,NM_001039703,NM_001037675,	AGGACTCACTGGGTAGATGTTATTCGACTCCTTCAGGTTATCTTGAACTGCCTGACTTAG	intron sense-overlapping	NM_003846	PEX11B	peroxisomal membrane protein 11B isoform 1	+	145516164	145523732
ASHG19A3L0002368	0.0460675	2.36104	down	571.267	1405.73	8.87143	10.1108	1501.27	425.816	1084.53	196.407	1505.02	234.331	1450.6	203.695	604.227	489.64	2288.76	1877.71	9.50456	9.20009	10.2376	8.03371	10.095	8.77497	10.4465	7.45647	9.10269	8.87733	11.2788	10.886	noncoding	AX747492	lincRNA-HFE2	lincRNA	4510	chr1	+	145209144	146424095	uc001erc.3,uc001ekp.3,uc001ejz.1,NM_183372,NM_015383,NM_015383,NM_001102663,NM_001101663,NM_001039703,NM_001039703,NM_001039703,NM_001039703,NM_001039703,NM_001039703,NM_001039703,NM_001039703,NM_001039703,NM_001039703,NM_001039703,NM_001039703,NM_001037675,	AGGACTCACTGGGTAGATGTTATTCGACTCCTTCAGGTTATCTTGAACTGCCTGACTTAG	intronic antisense	NM_032305	POLR3GL	DNA-directed RNA polymerase III subunit	-	145456235	145470387
ASHG19A3L0002368	0.0460675	2.36104	down	571.267	1405.73	8.87143	10.1108	1501.27	425.816	1084.53	196.407	1505.02	234.331	1450.6	203.695	604.227	489.64	2288.76	1877.71	9.50456	9.20009	10.2376	8.03371	10.095	8.77497	10.4465	7.45647	9.10269	8.87733	11.2788	10.886	noncoding	AX747492	lincRNA-HFE2	lincRNA	4510	chr1	+	145209144	146424095	uc001erc.3,uc001ekp.3,uc001ejz.1,NM_183372,NM_015383,NM_015383,NM_001102663,NM_001101663,NM_001039703,NM_001039703,NM_001039703,NM_001039703,NM_001039703,NM_001039703,NM_001039703,NM_001039703,NM_001039703,NM_001039703,NM_001039703,NM_001039703,NM_001037675,	AGGACTCACTGGGTAGATGTTATTCGACTCCTTCAGGTTATCTTGAACTGCCTGACTTAG	intron sense-overlapping	NM_213653	HFE2	hemojuvelin isoform a precursor	+	145413190	145417545
ASHG19A3L0002368	0.0460675	2.36104	down	571.267	1405.73	8.87143	10.1108	1501.27	425.816	1084.53	196.407	1505.02	234.331	1450.6	203.695	604.227	489.64	2288.76	1877.71	9.50456	9.20009	10.2376	8.03371	10.095	8.77497	10.4465	7.45647	9.10269	8.87733	11.2788	10.886	noncoding	AX747492	lincRNA-HFE2	lincRNA	4510	chr1	+	145209144	146424095	uc001erc.3,uc001ekp.3,uc001ejz.1,NM_183372,NM_015383,NM_015383,NM_001102663,NM_001101663,NM_001039703,NM_001039703,NM_001039703,NM_001039703,NM_001039703,NM_001039703,NM_001039703,NM_001039703,NM_001039703,NM_001039703,NM_001039703,NM_001039703,NM_001037675,	AGGACTCACTGGGTAGATGTTATTCGACTCCTTCAGGTTATCTTGAACTGCCTGACTTAG	intron sense-overlapping	NM_153713	LIX1L	LIX1-like protein	+	145477084	145499091
ASHG19A3L0002368	0.0460675	2.36104	down	571.267	1405.73	8.87143	10.1108	1501.27	425.816	1084.53	196.407	1505.02	234.331	1450.6	203.695	604.227	489.64	2288.76	1877.71	9.50456	9.20009	10.2376	8.03371	10.095	8.77497	10.4465	7.45647	9.10269	8.87733	11.2788	10.886	noncoding	AX747492	lincRNA-HFE2	lincRNA	4510	chr1	+	145209144	146424095	uc001erc.3,uc001ekp.3,uc001ejz.1,NM_183372,NM_015383,NM_015383,NM_001102663,NM_001101663,NM_001039703,NM_001039703,NM_001039703,NM_001039703,NM_001039703,NM_001039703,NM_001039703,NM_001039703,NM_001039703,NM_001039703,NM_001039703,NM_001039703,NM_001037675,	AGGACTCACTGGGTAGATGTTATTCGACTCCTTCAGGTTATCTTGAACTGCCTGACTTAG	intron sense-overlapping	NM_144698	ANKRD35	ankyrin repeat domain-containing protein 35	+	145549208	145568526
ASHG19A3L0002368	0.0460675	2.36104	down	571.267	1405.73	8.87143	10.1108	1501.27	425.816	1084.53	196.407	1505.02	234.331	1450.6	203.695	604.227	489.64	2288.76	1877.71	9.50456	9.20009	10.2376	8.03371	10.095	8.77497	10.4465	7.45647	9.10269	8.87733	11.2788	10.886	noncoding	AX747492	lincRNA-HFE2	lincRNA	4510	chr1	+	145209144	146424095	uc001erc.3,uc001ekp.3,uc001ejz.1,NM_183372,NM_015383,NM_015383,NM_001102663,NM_001101663,NM_001039703,NM_001039703,NM_001039703,NM_001039703,NM_001039703,NM_001039703,NM_001039703,NM_001039703,NM_001039703,NM_001039703,NM_001039703,NM_001039703,NM_001037675,	AGGACTCACTGGGTAGATGTTATTCGACTCCTTCAGGTTATCTTGAACTGCCTGACTTAG	exon sense-overlapping	NM_001039703	NBPF10	neuroblastoma breakpoint family member 10	+	145293370	145368684
ASHG19A3L0002368	0.0460675	2.36104	down	571.267	1405.73	8.87143	10.1108	1501.27	425.816	1084.53	196.407	1505.02	234.331	1450.6	203.695	604.227	489.64	2288.76	1877.71	9.50456	9.20009	10.2376	8.03371	10.095	8.77497	10.4465	7.45647	9.10269	8.87733	11.2788	10.886	noncoding	AX747492	lincRNA-HFE2	lincRNA	4510	chr1	+	145209144	146424095	uc001erc.3,uc001ekp.3,uc001ejz.1,NM_183372,NM_015383,NM_015383,NM_001102663,NM_001101663,NM_001039703,NM_001039703,NM_001039703,NM_001039703,NM_001039703,NM_001039703,NM_001039703,NM_001039703,NM_001039703,NM_001039703,NM_001039703,NM_001039703,NM_001037675,	AGGACTCACTGGGTAGATGTTATTCGACTCCTTCAGGTTATCTTGAACTGCCTGACTTAG	intronic antisense	NM_001097612	GPR89A	Golgi pH regulator A isoform 1	-	145764594	145827103
ASHG19A3L0002368	0.0460675	2.36104	down	571.267	1405.73	8.87143	10.1108	1501.27	425.816	1084.53	196.407	1505.02	234.331	1450.6	203.695	604.227	489.64	2288.76	1877.71	9.50456	9.20009	10.2376	8.03371	10.095	8.77497	10.4465	7.45647	9.10269	8.87733	11.2788	10.886	noncoding	AX747492	lincRNA-HFE2	lincRNA	4510	chr1	+	145209144	146424095	uc001erc.3,uc001ekp.3,uc001ejz.1,NM_183372,NM_015383,NM_015383,NM_001102663,NM_001101663,NM_001039703,NM_001039703,NM_001039703,NM_001039703,NM_001039703,NM_001039703,NM_001039703,NM_001039703,NM_001039703,NM_001039703,NM_001039703,NM_001039703,NM_001037675,	AGGACTCACTGGGTAGATGTTATTCGACTCCTTCAGGTTATCTTGAACTGCCTGACTTAG	intron sense-overlapping	NM_005105	RBM8A	RNA-binding protein 8A	+	145507556	145513535
ASHG19A3L0002368	0.0460675	2.36104	down	571.267	1405.73	8.87143	10.1108	1501.27	425.816	1084.53	196.407	1505.02	234.331	1450.6	203.695	604.227	489.64	2288.76	1877.71	9.50456	9.20009	10.2376	8.03371	10.095	8.77497	10.4465	7.45647	9.10269	8.87733	11.2788	10.886	noncoding	AX747492	lincRNA-HFE2	lincRNA	4510	chr1	+	145209144	146424095	uc001erc.3,uc001ekp.3,uc001ejz.1,NM_183372,NM_015383,NM_015383,NM_001102663,NM_001101663,NM_001039703,NM_001039703,NM_001039703,NM_001039703,NM_001039703,NM_001039703,NM_001039703,NM_001039703,NM_001039703,NM_001039703,NM_001039703,NM_001039703,NM_001037675,	AGGACTCACTGGGTAGATGTTATTCGACTCCTTCAGGTTATCTTGAACTGCCTGACTTAG	intronic antisense	NM_001097613	GPR89A	Golgi pH regulator A isoform 2	-	145764594	145827103
ASHG19A3L0002368	0.0460675	2.36104	down	571.267	1405.73	8.87143	10.1108	1501.27	425.816	1084.53	196.407	1505.02	234.331	1450.6	203.695	604.227	489.64	2288.76	1877.71	9.50456	9.20009	10.2376	8.03371	10.095	8.77497	10.4465	7.45647	9.10269	8.87733	11.2788	10.886	noncoding	AX747492	lincRNA-HFE2	lincRNA	4510	chr1	+	145209144	146424095	uc001erc.3,uc001ekp.3,uc001ejz.1,NM_183372,NM_015383,NM_015383,NM_001102663,NM_001101663,NM_001039703,NM_001039703,NM_001039703,NM_001039703,NM_001039703,NM_001039703,NM_001039703,NM_001039703,NM_001039703,NM_001039703,NM_001039703,NM_001039703,NM_001037675,	AGGACTCACTGGGTAGATGTTATTCGACTCCTTCAGGTTATCTTGAACTGCCTGACTTAG	intron sense-overlapping	NM_213652	HFE2	hemojuvelin isoform c	+	145413190	145417545
ASHG19A3L0002368	0.0460675	2.36104	down	571.267	1405.73	8.87143	10.1108	1501.27	425.816	1084.53	196.407	1505.02	234.331	1450.6	203.695	604.227	489.64	2288.76	1877.71	9.50456	9.20009	10.2376	8.03371	10.095	8.77497	10.4465	7.45647	9.10269	8.87733	11.2788	10.886	noncoding	AX747492	lincRNA-HFE2	lincRNA	4510	chr1	+	145209144	146424095	uc001erc.3,uc001ekp.3,uc001ejz.1,NM_183372,NM_015383,NM_015383,NM_001102663,NM_001101663,NM_001039703,NM_001039703,NM_001039703,NM_001039703,NM_001039703,NM_001039703,NM_001039703,NM_001039703,NM_001039703,NM_001039703,NM_001039703,NM_001039703,NM_001037675,	AGGACTCACTGGGTAGATGTTATTCGACTCCTTCAGGTTATCTTGAACTGCCTGACTTAG	intronic antisense	NM_183372	NBPF11	hypothetical protein LOC200030	-	146032541	146082633
ASHG19A3L0002368	0.0460675	2.36104	down	571.267	1405.73	8.87143	10.1108	1501.27	425.816	1084.53	196.407	1505.02	234.331	1450.6	203.695	604.227	489.64	2288.76	1877.71	9.50456	9.20009	10.2376	8.03371	10.095	8.77497	10.4465	7.45647	9.10269	8.87733	11.2788	10.886	noncoding	AX747492	lincRNA-HFE2	lincRNA	4510	chr1	+	145209144	146424095	uc001erc.3,uc001ekp.3,uc001ejz.1,NM_183372,NM_015383,NM_015383,NM_001102663,NM_001101663,NM_001039703,NM_001039703,NM_001039703,NM_001039703,NM_001039703,NM_001039703,NM_001039703,NM_001039703,NM_001039703,NM_001039703,NM_001039703,NM_001039703,NM_001037675,	AGGACTCACTGGGTAGATGTTATTCGACTCCTTCAGGTTATCTTGAACTGCCTGACTTAG	intron sense-overlapping	NM_202004	HFE2	hemojuvelin isoform c	+	145413190	145417545
ASHG19A3L0002368	0.0460675	2.36104	down	571.267	1405.73	8.87143	10.1108	1501.27	425.816	1084.53	196.407	1505.02	234.331	1450.6	203.695	604.227	489.64	2288.76	1877.71	9.50456	9.20009	10.2376	8.03371	10.095	8.77497	10.4465	7.45647	9.10269	8.87733	11.2788	10.886	noncoding	AX747492	lincRNA-HFE2	lincRNA	4510	chr1	+	145209144	146424095	uc001erc.3,uc001ekp.3,uc001ejz.1,NM_183372,NM_015383,NM_015383,NM_001102663,NM_001101663,NM_001039703,NM_001039703,NM_001039703,NM_001039703,NM_001039703,NM_001039703,NM_001039703,NM_001039703,NM_001039703,NM_001039703,NM_001039703,NM_001039703,NM_001037675,	AGGACTCACTGGGTAGATGTTATTCGACTCCTTCAGGTTATCTTGAACTGCCTGACTTAG	intron sense-overlapping	NM_002614	PDZK1	Na(+)/H(+) exchange regulatory cofactor NHE-RF3	+	145727665	145764206
ASHG19A3L0002368	0.0460675	2.36104	down	571.267	1405.73	8.87143	10.1108	1501.27	425.816	1084.53	196.407	1505.02	234.331	1450.6	203.695	604.227	489.64	2288.76	1877.71	9.50456	9.20009	10.2376	8.03371	10.095	8.77497	10.4465	7.45647	9.10269	8.87733	11.2788	10.886	noncoding	AX747492	lincRNA-HFE2	lincRNA	4510	chr1	+	145209144	146424095	uc001erc.3,uc001ekp.3,uc001ejz.1,NM_183372,NM_015383,NM_015383,NM_001102663,NM_001101663,NM_001039703,NM_001039703,NM_001039703,NM_001039703,NM_001039703,NM_001039703,NM_001039703,NM_001039703,NM_001039703,NM_001039703,NM_001039703,NM_001039703,NM_001037675,	AGGACTCACTGGGTAGATGTTATTCGACTCCTTCAGGTTATCTTGAACTGCCTGACTTAG	intron sense-overlapping	NM_001039888	ANKRD34A	ankyrin repeat domain-containing protein 34A	+	145470507	145475647
ASHG19A3L0002368	0.0460675	2.36104	down	571.267	1405.73	8.87143	10.1108	1501.27	425.816	1084.53	196.407	1505.02	234.331	1450.6	203.695	604.227	489.64	2288.76	1877.71	9.50456	9.20009	10.2376	8.03371	10.095	8.77497	10.4465	7.45647	9.10269	8.87733	11.2788	10.886	noncoding	AX747492	lincRNA-HFE2	lincRNA	4510	chr1	+	145209144	146424095	uc001erc.3,uc001ekp.3,uc001ejz.1,NM_183372,NM_015383,NM_015383,NM_001102663,NM_001101663,NM_001039703,NM_001039703,NM_001039703,NM_001039703,NM_001039703,NM_001039703,NM_001039703,NM_001039703,NM_001039703,NM_001039703,NM_001039703,NM_001039703,NM_001037675,	AGGACTCACTGGGTAGATGTTATTCGACTCCTTCAGGTTATCTTGAACTGCCTGACTTAG	intronic antisense	NM_001101663	NBPF24	hypothetical protein LOC728912	-	146034018	146068245
ASHG19A3L0002368	0.0460675	2.36104	down	571.267	1405.73	8.87143	10.1108	1501.27	425.816	1084.53	196.407	1505.02	234.331	1450.6	203.695	604.227	489.64	2288.76	1877.71	9.50456	9.20009	10.2376	8.03371	10.095	8.77497	10.4465	7.45647	9.10269	8.87733	11.2788	10.886	noncoding	AX747492	lincRNA-HFE2	lincRNA	4510	chr1	+	145209144	146424095	uc001erc.3,uc001ekp.3,uc001ejz.1,NM_183372,NM_015383,NM_015383,NM_001102663,NM_001101663,NM_001039703,NM_001039703,NM_001039703,NM_001039703,NM_001039703,NM_001039703,NM_001039703,NM_001039703,NM_001039703,NM_001039703,NM_001039703,NM_001039703,NM_001037675,	AGGACTCACTGGGTAGATGTTATTCGACTCCTTCAGGTTATCTTGAACTGCCTGACTTAG	intron sense-overlapping	NM_001201326	PDZK1	Na(+)/H(+) exchange regulatory cofactor NHE-RF3	+	145727665	145764206
ASHG19A3L0002368	0.0460675	2.36104	down	571.267	1405.73	8.87143	10.1108	1501.27	425.816	1084.53	196.407	1505.02	234.331	1450.6	203.695	604.227	489.64	2288.76	1877.71	9.50456	9.20009	10.2376	8.03371	10.095	8.77497	10.4465	7.45647	9.10269	8.87733	11.2788	10.886	noncoding	AX747492	lincRNA-HFE2	lincRNA	4510	chr1	+	145209144	146424095	uc001erc.3,uc001ekp.3,uc001ejz.1,NM_183372,NM_015383,NM_015383,NM_001102663,NM_001101663,NM_001039703,NM_001039703,NM_001039703,NM_001039703,NM_001039703,NM_001039703,NM_001039703,NM_001039703,NM_001039703,NM_001039703,NM_001039703,NM_001039703,NM_001037675,	AGGACTCACTGGGTAGATGTTATTCGACTCCTTCAGGTTATCTTGAACTGCCTGACTTAG	intron sense-overlapping	NM_001184795	PEX11B	peroxisomal membrane protein 11B isoform 2	+	145516559	145523732
ASHG19A3L0002368	0.0460675	2.36104	down	571.267	1405.73	8.87143	10.1108	1501.27	425.816	1084.53	196.407	1505.02	234.331	1450.6	203.695	604.227	489.64	2288.76	1877.71	9.50456	9.20009	10.2376	8.03371	10.095	8.77497	10.4465	7.45647	9.10269	8.87733	11.2788	10.886	noncoding	AX747492	lincRNA-HFE2	lincRNA	4510	chr1	+	145209144	146424095	uc001erc.3,uc001ekp.3,uc001ejz.1,NM_183372,NM_015383,NM_015383,NM_001102663,NM_001101663,NM_001039703,NM_001039703,NM_001039703,NM_001039703,NM_001039703,NM_001039703,NM_001039703,NM_001039703,NM_001039703,NM_001039703,NM_001039703,NM_001039703,NM_001037675,	AGGACTCACTGGGTAGATGTTATTCGACTCCTTCAGGTTATCTTGAACTGCCTGACTTAG	intronic antisense	NM_006468	POLR3C	DNA-directed RNA polymerase III subunit RPC3	-	145592604	145610884
ASHG19A3L0002368	0.0460675	2.36104	down	571.267	1405.73	8.87143	10.1108	1501.27	425.816	1084.53	196.407	1505.02	234.331	1450.6	203.695	604.227	489.64	2288.76	1877.71	9.50456	9.20009	10.2376	8.03371	10.095	8.77497	10.4465	7.45647	9.10269	8.87733	11.2788	10.886	noncoding	AX747492	lincRNA-HFE2	lincRNA	4510	chr1	+	145209144	146424095	uc001erc.3,uc001ekp.3,uc001ejz.1,NM_183372,NM_015383,NM_015383,NM_001102663,NM_001101663,NM_001039703,NM_001039703,NM_001039703,NM_001039703,NM_001039703,NM_001039703,NM_001039703,NM_001039703,NM_001039703,NM_001039703,NM_001039703,NM_001039703,NM_001037675,	AGGACTCACTGGGTAGATGTTATTCGACTCCTTCAGGTTATCTTGAACTGCCTGACTTAG	intron sense-overlapping	NM_006099	PIAS3	E3 SUMO-protein ligase PIAS3	+	145575987	145586546
ASHG19A3L0002610	0.00127455	2.40078	down	91.4925	329.376	6.59019	7.85369	721.359	110.947	166.296	90.0541	371.004	50.6099	195.913	96.3059	400.319	125.429	121.365	75.6089	8.48945	7.2476	7.51285	7.0127	8.13873	6.63897	7.7285	6.22006	8.51383	6.66041	6.73881	5.76143	noncoding	CR599308	lincRNA-AEBP2-2	lincRNA	2138	chr12	+	19556999	19672288	NM_153207,NM_001114176,	GTTGGTCTTGAAAAGGAAAATAAAATCACTTTCTTGCTTGGTAAGCAAGAAGCCATATCG	exon sense-overlapping	NM_001114176	AEBP2	zinc finger protein AEBP2 isoform b	+	19592607	19675173
ASHG19A3L0002610	0.00127455	2.40078	down	91.4925	329.376	6.59019	7.85369	721.359	110.947	166.296	90.0541	371.004	50.6099	195.913	96.3059	400.319	125.429	121.365	75.6089	8.48945	7.2476	7.51285	7.0127	8.13873	6.63897	7.7285	6.22006	8.51383	6.66041	6.73881	5.76143	noncoding	CR599308	lincRNA-AEBP2-2	lincRNA	2138	chr12	+	19556999	19672288	NM_153207,NM_001114176,	GTTGGTCTTGAAAAGGAAAATAAAATCACTTTCTTGCTTGGTAAGCAAGAAGCCATATCG	exon sense-overlapping	NM_153207	AEBP2	zinc finger protein AEBP2 isoform a	+	19592607	19675173
