# Supplementary material for: Aberrantly Expressed lncRNAs in Primary Varicose Great Saphenous Veins
Source: PLoS One. 2014 Jan 31;9(1):e86156. doi: 10.1371/journal.pone.0086156 (PMC3908920; doi:10.1371/journal.pone.0086156)
Supplement: Table S11 — LincRNAs and their nearby coding gene data table. (XLS) [file pone.0086156.s011.xls]

## Sheet: Blood_Hyperp vs Blood_Control
# Condition pairs: group_Blood_Hyperp vs group_Blood_Control # Fold Change cut-off: 2.0 # P-value cut-off: 0.05 This table contains the differentially expressed lincRNA and nearby coding gene pairs (distance < 300 kb). # Column A: seqname, the sequence identifier. # Column B: GeneSymbol, the symbol of the LncRNA. # Column C: P-value - LncRNAs, it is calculated by paired t-test. # Column D: Fold c…
seqname	GeneSymbol	P-value - LncRNAs	Fold change - LncRNAs	Regulation - LncRNAs	source	RNAlength	Chrom	Strand	txStart	txEnd	GenomeRelationship	NearbyGene	NearbyGeneSymbol	NearbyProteinName	P-value - mRNAs	Fold change - mRNAs	Regulation - mRNAs	NearbyGeneChrom	NearbyGeneStrand	NearbyGenetxStart	NearbyGenetxEnd
ENST00000412804	AC024168.2	0.0171105	2.54743	down	Ensembl	858	chr3	-	4532574	4534847	downstream	NM_001164675	SUMF1	sulfatase-modifying factor 1 isoform 3	0.0400366	2.46631	down	chr3	-	4402828	4508966
CR599308	lincRNA-AEBP2-2	0.00127455	2.40078	down	lincRNA	2138	chr12	+	19556999	19672288	overlap	NM_001114176	AEBP2	zinc finger protein AEBP2 isoform b	0.0143337	2.71498	down	chr12	+	19592607	19675173
DB078790	lincRNA-EBF2-1	0.00763581	2.16433	up	lincRNA	568	chr8	-	26047433	26047981	upstream	NM_002717	PPP2R2A	serine/threonine-protein phosphatase 2A 55 kDa	0.013963	2.68693	down	chr8	+	26149006	26230195
AI621345	lincRNA-SLC26A3	0.0404264	2.27795	up	lincRNA	351	chr7	-	107517667	107517966	downstream	NM_018844	BCAP29	B-cell receptor-associated protein 29 isoform b	0.00131697	2.85464	down	chr7	+	107220421	107263762
ENST00000412804	AC024168.2	0.0171105	2.54743	down	Ensembl	858	chr3	-	4532574	4534847	downstream	NM_182760	SUMF1	sulfatase-modifying factor 1 isoform 1	0.0418671	2.49154	down	chr3	-	4402828	4508966
AI910857	lincRNA-GLIPR1L2	0.0114233	2.13026	up	lincRNA	485	chr12	-	75841852	75842332	downstream	NM_139137	KCNC2	potassium voltage-gated channel subfamily C	0.0270193	2.28511	up	chr12	-	75436877	75603511
AX747492	lincRNA-HFE2	0.0460675	2.36104	down	lincRNA	4510	chr1	+	145209144	146424095	overlap	NM_001039703	NBPF10	neuroblastoma breakpoint family member 10	0.0150711	3.05023	down	chr1	+	145293370	145368684
AK297077	lincRNA-FYB	0.0106984	3.83133	down	lincRNA	2747	chr5	-	39107403	39270759	upstream	NM_001343	DAB2	disabled homolog 2	0.00587035	2.27623	down	chr5	-	39371779	39425335
exon94-	lincRNA-DMBX1	0.00147846	2.54082	up	lincRNA	161	chr1	-	46996996	46997156	downstream	NM_001441	FAAH	fatty-acid amide hydrolase 1	0.0106339	2.18813	up	chr1	+	46859938	46879520
CR599308	lincRNA-AEBP2-2	0.00127455	2.40078	down	lincRNA	2138	chr12	+	19556999	19672288	overlap	NM_153207	AEBP2	zinc finger protein AEBP2 isoform a	0.00993614	3.63167	down	chr12	+	19592607	19675173
ENST00000420752	RP11-507K13.4	0.0262162	2.08097	down	Ensembl	1053	chr10	+	50979886	50981345	upstream	NM_020986	CHAT	choline O-acetyltransferase isoform 1	0.00434717	2.27255	up	chr10	+	50821153	50873150
chr3:32827971-32840646-	lincRNA-CNOT10	0.0225455	2.68627	down	lincRNA	12676	chr3	-	32827971	32840646	downstream	NM_017801	CMTM6	CKLF-like MARVEL transmembrane domain-containing	0.0465469	2.76074	down	chr3	-	32522803	32544403
chr3:32827971-32840646-	lincRNA-CNOT10	0.0225455	2.68627	down	lincRNA	12676	chr3	-	32827971	32840646	upstream	NM_000404	GLB1	beta-galactosidase isoform a preproprotein	0.009819	2.12891	down	chr3	-	33038099	33138694
ENST00000392131	AC079305.6	0.0436999	3.25766	down	Ensembl	550	chr2	+	178062712	178063262	downstream	NM_003659	AGPS	alkyldihydroxyacetonephosphate synthase,	0.0100941	2.14143	down	chr2	+	178257470	178408564
exon94-	lincRNA-DMBX1	0.00147846	2.54082	up	lincRNA	161	chr1	-	46996996	46997156	downstream	NM_003579	RAD54L	DNA repair and recombination protein RAD54-like	0.0190089	2.08486	up	chr1	+	46713366	46744145
BC002831		0.00694614	3.08722	up	misc_RNA	1013	chr20	+	57209827	57210789	upstream	NM_020673	RAB22A	ras-related protein Rab-22A	0.00128171	2.02653	down	chr20	+	56884770	56942563
chr10:112147868-112175330+	lincRNA-DUSP5-3	0.0235341	2.45125	up	lincRNA	27463	chr10	+	112147868	112175330	downstream	NM_005445	SMC3	structural maintenance of chromosomes protein 3	0.00385666	2.46204	down	chr10	+	112327448	112364392
exon94-	lincRNA-DMBX1	0.00147846	2.54082	up	lincRNA	161	chr1	-	46996996	46997156	downstream	NM_199044	NSUN4	putative methyltransferase NSUN4	0.0112963	2.07709	down	chr1	+	46806389	46830690
AK225978	lincRNA-SPARC	0.031441	2.26866	down	lincRNA	1520	chr5	+	150632684	151084743	upstream	NM_002084	GPX3	glutathione peroxidase 3 precursor	0.0263731	2.0424	down	chr5	+	150399998	150408554
