# Supplementary material for: Aberrantly Expressed lncRNAs in Primary Varicose Great Saphenous Veins
Source: PLoS One. 2014 Jan 31;9(1):e86156. doi: 10.1371/journal.pone.0086156 (PMC3908920; doi:10.1371/journal.pone.0086156)
Supplement: Table S12 — Primers used for Q-RT-PCR. (XLS) [file pone.0086156.s012.xls]

## Sheet: Volcano Plots
	Hyperplasia vs Control							group_Blood_Hyperp vs group_Blood_Control

## Sheet: Sheet1
lncRNAs	Sense primer(5-3)	Anti-sense primer(5-3)	Product(bp)
NR_027830	gaatgtgttttggaagcagaaa	catcacatcattttgtgccttag	111
AK021444	cgagaagaacgaatcattacagg	aacaatttcttcagagtttcttctgtt	92
NR_027794	tgtttgagttgttttcttccaagt	aggctcccaaaaccttcatc	112
NR_029388	ggagatgagaagaatgcctca	cagttcgctcaccattcca	95
NR_027927	gctcagcagtggagggtaag	cctaaccctgctaaattcctca	89
uc.345-	aatattacggccggaccag	ggtggtgggtacagctcct	64
AF119885	aggtagcctgagagaggctgt	cgggcctttttcaagttaga	73
G36810	tgtgttttgggaggtaaaacaa	ccctcttgcagaaagaagca	128
NR_033195	ggctgccactcagaaacttg	acctttccatcgtttacttgct	76
GAPDH	agccacatcgctcagacac	gcccaatacgaccaaatcc	66
