# Supplementary material for: Aberrantly Expressed lncRNAs in Primary Varicose Great Saphenous Veins
Source: PLoS One. 2014 Jan 31;9(1):e86156. doi: 10.1371/journal.pone.0086156 (PMC3908920; doi:10.1371/journal.pone.0086156)
Supplement: Table S13 — Differentially Expressed both LncRNAs and their related mRNAs. (XLS) [file pone.0086156.s013.xls]

## Sheet: Volcano Plots
	Hyperplasia vs Control							group_Blood_Hyperp vs group_Blood_Control

## Sheet: Sheet1
# Fold-Change cut-off: 2.0 # P-value cut-off: 0.05 # Condition pairs: group_Blood_Hyperp vs group_Blood_Control # Column A: ProbeName, it represents probe name. # Column B: P, P-value, P-value calculated from paired t-test. # Column C: FC (abs), Absolute Fold Change, the absolute ratio (no log scale) of normalized intensities between two conditions. # Column D: Regulation, it depicts which group …
group_Blood_Hyperp vs group_Blood_Control 2.0 fold up regulated LncRNAs
	P-value	Fold change and Regulation		Group--Raw Intensity		Group--Normalized Intensity		Raw Intensity												Normalized Intensity												Annotations
ProbeName	p	FC (abs)	Regulation	group_Blood_Hyperp(raw)	group_Blood_Control(raw)	group_Blood_Hyperp(normalized)	group_Blood_Control(normalized)	[1-Control, group_Blood_Control](raw)	[1-Hyperplasia, group_Blood_Hyperp](raw)	[2-Control, group_Blood_Control](raw)	[2-Hyperplasia, group_Blood_Hyperp](raw)	[3-Control, group_Blood_Control](raw)	[3-Hyperplasia, group_Blood_Hyperp](raw)	[4-Control, group_Blood_Control](raw)	[4-Hyperplasia, group_Blood_Hyperp](raw)	[5-Control, group_Blood_Control](raw)	[5-Hyperplasia, group_Blood_Hyperp](raw)	[Blood_Control, group_Blood_Control](raw)	[Blood_Hyperplasia, group_Blood_Hyperp](raw)	[1-Control, group_Blood_Control](normalized)	[1-Hyperplasia, group_Blood_Hyperp](normalized)	[2-Control, group_Blood_Control](normalized)	[2-Hyperplasia, group_Blood_Hyperp](normalized)	[3-Control, group_Blood_Control](normalized)	[3-Hyperplasia, group_Blood_Hyperp](normalized)	[4-Control, group_Blood_Control](normalized)	[4-Hyperplasia, group_Blood_Hyperp](normalized)	[5-Control, group_Blood_Control](normalized)	[5-Hyperplasia, group_Blood_Hyperp](normalized)	[Blood_Control, group_Blood_Control](normalized)	[Blood_Hyperplasia, group_Blood_Hyperp](normalized)	type	seqname	GeneSymbol	source	RNAlength	chrom	strand	txStart	txEnd	Xhyb	probeSeq	relationship	Associated_gene_acc	Associated_gene_name	Associated_protein_name	Associated_gene_strand	Associated_gene_start	Associated_gene_end
ASHG19A3A020764	0.0458867	2.49139	up	255.03	91.8105	7.59842	6.28146	129.538	115.568	81.118	117.72	117.398	46.6494	45.4734	502.977	109.634	647.522	67.7015	99.7429	6.23016	7.30536	6.48336	7.36566	6.61052	6.53059	5.84085	8.86377	6.74138	9.30967	5.78251	6.21546	noncoding	NR_027927	DVWA	RefSeq_NR	2249	chr3	-	15206868	15247466		TGACCCTATAGCCCCCCACTGTACACCAAGGTCGTATTGATTGAATTGTTAACAAACAAG	bidirectional	NM_014296	CAPN7	calpain-7	+	15247732	15294423
ASHG19A3A009864	0.00853419	2.05401	up	70.5796	32.5091	5.96163	4.92319	36.0378	28.0222	36.747	33.2299	30.3427	22.0371	20.5843	130.012	28.9514	101.378	42.3911	108.799	4.54315	5.25659	5.39629	5.66204	4.82995	5.46526	4.80944	6.73345	4.94987	6.29259	5.01044	6.35986	noncoding	AF119885		misc_RNA	1269	chr17	+	67144320	67146580		GTTGTATCAATTTTATCATCAACATTTCCCAGCTCCTGCTCTTTACAGAGTTCTAAGAAT	natural antisense	NM_080282	ABCA10	ATP-binding cassette sub-family A member 10	-	67144147	67240956
CUST_824_PI426073487	0.022759	2.05685	up	95.092	40.6768	6.27889	5.23846	49.139	38.8187	31.9971	22.0825	37.9862	26.0097	45.2269	163.275	36.1303	148.105	43.5811	172.261	4.9655	5.72744	5.19999	5.09853	5.12908	5.70602	5.83409	7.10094	5.24803	6.94672	5.05404	7.09369	noncoding	uc.345-	uc.345	UCR	301	chr12	-	54447599	54447900		GTCGTTTTTCTGCTCCATAAAGCCCTCCTACTAGCTAGCGACCCTGTAAAGTTACTTTCA	natural antisense	NM_014620	HOXC4	homeobox protein Hox-C4	+	54410641	54449814
CUST_824_PI426073487	0.022759	2.05685	up	95.092	40.6768	6.27889	5.23846	49.139	38.8187	31.9971	22.0825	37.9862	26.0097	45.2269	163.275	36.1303	148.105	43.5811	172.261	4.9655	5.72744	5.19999	5.09853	5.12908	5.70602	5.83409	7.10094	5.24803	6.94672	5.05404	7.09369	noncoding	uc.345-	uc.345	UCR	301	chr12	-	54447599	54447900		GTCGTTTTTCTGCTCCATAAAGCCCTCCTACTAGCTAGCGACCCTGTAAAGTTACTTTCA	natural antisense	NM_153633	HOXC4	homeobox protein Hox-C4	+	54447660	54449814
ASHG19A3A049457	0.00373661	2.97444	up	69.6978	37.5019	5.73133	4.15871	112.865	163.695	5	22.6645	23.1278	48.3159	5	17.8768	60.8725	122.497	18.1466	43.1374	6.04465	7.80866	2.46572	5.1345	4.47546	6.57576	2.49256	3.37634	5.94256	6.62396	3.53131	4.86877	noncoding	AK021444		NRED	1611	chr13	-	38142835	38145562		TAGCTTATGGATGTATAGTCACAATATGAGGGTAAATCAAATGCATTTGTATTCCCCTGC	exon sense-overlapping	NM_001135936	POSTN	periostin isoform 4	-	38136718	38172981
ASHG19A3A049457	0.00373661	2.97444	up	69.6978	37.5019	5.73133	4.15871	112.865	163.695	5	22.6645	23.1278	48.3159	5	17.8768	60.8725	122.497	18.1466	43.1374	6.04465	7.80866	2.46572	5.1345	4.47546	6.57576	2.49256	3.37634	5.94256	6.62396	3.53131	4.86877	noncoding	AK021444		NRED	1611	chr13	-	38142835	38145562		TAGCTTATGGATGTATAGTCACAATATGAGGGTAAATCAAATGCATTTGTATTCCCCTGC	exon sense-overlapping	NM_001135935	POSTN	periostin isoform 3	-	38136718	38172981
ASHG19A3A049457	0.00373661	2.97444	up	69.6978	37.5019	5.73133	4.15871	112.865	163.695	5	22.6645	23.1278	48.3159	5	17.8768	60.8725	122.497	18.1466	43.1374	6.04465	7.80866	2.46572	5.1345	4.47546	6.57576	2.49256	3.37634	5.94256	6.62396	3.53131	4.86877	noncoding	AK021444		NRED	1611	chr13	-	38142835	38145562		TAGCTTATGGATGTATAGTCACAATATGAGGGTAAATCAAATGCATTTGTATTCCCCTGC	exon sense-overlapping	NM_001135934	POSTN	periostin isoform 2	-	38136718	38172981
ASHG19A3A049457	0.00373661	2.97444	up	69.6978	37.5019	5.73133	4.15871	112.865	163.695	5	22.6645	23.1278	48.3159	5	17.8768	60.8725	122.497	18.1466	43.1374	6.04465	7.80866	2.46572	5.1345	4.47546	6.57576	2.49256	3.37634	5.94256	6.62396	3.53131	4.86877	noncoding	AK021444		NRED	1611	chr13	-	38142835	38145562		TAGCTTATGGATGTATAGTCACAATATGAGGGTAAATCAAATGCATTTGTATTCCCCTGC	exon sense-overlapping	NM_006475	POSTN	periostin isoform 1	-	38136718	38172981
ASHG19A3A000414	0.00318925	2.05019	up	76.0828	35.4386	6.04608	5.01033	40.6513	29.3881	37.245	51.6068	44.083	36.7034	38.8998	202.689	23.7681	91.48	27.9843	44.6292	4.71047	5.32701	5.41577	6.25506	5.32213	6.20052	5.64322	7.44778	4.68566	6.12046	4.28471	4.92566	noncoding	ENST00000499690	AC093087.1	Ensembl	2182	chr7	+	140037708	140040016		gcgattatcttgcctcagcctcccaagtagctgggattaAAAgagacagggtctttctct	intronic antisense	NM_032295	SLC37A3	sugar phosphate exchanger 3 isoform 2	-	140033551	140098311
ASHG19A3A000414	0.00318925	2.05019	up	76.0828	35.4386	6.04608	5.01033	40.6513	29.3881	37.245	51.6068	44.083	36.7034	38.8998	202.689	23.7681	91.48	27.9843	44.6292	4.71047	5.32701	5.41577	6.25506	5.32213	6.20052	5.64322	7.44778	4.68566	6.12046	4.28471	4.92566	noncoding	ENST00000499690	AC093087.1	Ensembl	2182	chr7	+	140037708	140040016		gcgattatcttgcctcagcctcccaagtagctgggattaAAAgagacagggtctttctct	intronic antisense	NM_207113	SLC37A3	sugar phosphate exchanger 3 isoform 1	-	140033551	140098311
ASHG19A3A047012	0.0259678	2.22713	up	8887.79	5091.38	13.0548	11.8996	7101.83	6989.57	6258.85	6554.99	7242.59	3480.93	3883.71	18913.3	4529.69	13690.2	1531.62	3697.64	11.7141	13.258	12.7996	12.8098	12.3831	12.5263	11.8826	14.1127	11.9437	13.7658	10.6745	11.8562	noncoding	ENST00000465511	RP11-861M13.1	Ensembl	891	chr11	+	118431404	118432295		AAATGTCCCTTGCTCAGAAGAAACATCAGGTAGCTTAAAAGAAGGCAAGCTCCCTCAGAG	intronic antisense	NM_001168618	IFT46	intraflagellar transport protein 46 homolog	-	118415242	118436791
ASHG19A3A047012	0.0259678	2.22713	up	8887.79	5091.38	13.0548	11.8996	7101.83	6989.57	6258.85	6554.99	7242.59	3480.93	3883.71	18913.3	4529.69	13690.2	1531.62	3697.64	11.7141	13.258	12.7996	12.8098	12.3831	12.5263	11.8826	14.1127	11.9437	13.7658	10.6745	11.8562	noncoding	ENST00000465511	RP11-861M13.1	Ensembl	891	chr11	+	118431404	118432295		AAATGTCCCTTGCTCAGAAGAAACATCAGGTAGCTTAAAAGAAGGCAAGCTCCCTCAGAG	intronic antisense	NM_020153	IFT46	intraflagellar transport protein 46 homolog	-	118415242	118436791
ASHG19A3A009957	0.0270942	2.23937	up	139.895	59.8796	6.92792	5.76482	56.941	61.411	80.3111	57.8756	54.5976	34.3335	37.0305	285.998	56.3514	252.181	74.0462	147.571	5.14986	6.38865	6.47107	6.40899	5.61271	6.10779	5.58336	8.0037	5.83985	7.80936	5.93208	6.84902	noncoding	uc002jqy.1	AK093500	UCSC_knowngene	1812	chr17	+	74136636	74150364		AAGATGTGTAAGAAATTAGCCCATGGACCCCAGCTCCACCTGAACATCAATATACCGTGA	natural antisense	NM_052916	RNF157	RING finger protein 157	-	74138533	74236390
ASHG19A3A009957	0.0270942	2.23937	up	139.895	59.8796	6.92792	5.76482	56.941	61.411	80.3111	57.8756	54.5976	34.3335	37.0305	285.998	56.3514	252.181	74.0462	147.571	5.14986	6.38865	6.47107	6.40899	5.61271	6.10779	5.58336	8.0037	5.83985	7.80936	5.93208	6.84902	noncoding	uc002jqy.1	AK093500	UCSC_knowngene	1812	chr17	+	74136636	74150364		AAGATGTGTAAGAAATTAGCCCATGGACCCCAGCTCCACCTGAACATCAATATACCGTGA	natural antisense	NM_001454	FOXJ1	forkhead box protein J1	-	74132414	74137380
ASHG19A3A007732	0.0461751	2.00364	down	50.3812	126.321	5.63533	6.63796	240.711	45.6914	74.8868	32.3649	118.811	30.0816	135.082	51.6918	126.117	48.0055	62.3165	94.4517	7.01214	5.95639	6.37792	5.62326	6.6266	5.91326	7.23396	5.1501	6.93096	5.03451	5.64617	6.13446	noncoding	NR_033195	ZFAND1	RefSeq_NR	2148	chr8	-	82613567	82633539		AGTTGGACATCGGGCAGCACTGCCAGATTTTCTTCCATTTGTGTGTGATGATTGTTCAGG	exon sense-overlapping	NM_001170797	ZFAND1	AN1-type zinc finger protein 1 isoform c	-	82615148	82633539
ASHG19A3A007732	0.0461751	2.00364	down	50.3812	126.321	5.63533	6.63796	240.711	45.6914	74.8868	32.3649	118.811	30.0816	135.082	51.6918	126.117	48.0055	62.3165	94.4517	7.01214	5.95639	6.37792	5.62326	6.6266	5.91326	7.23396	5.1501	6.93096	5.03451	5.64617	6.13446	noncoding	NR_033195	ZFAND1	RefSeq_NR	2148	chr8	-	82613567	82633539		AGTTGGACATCGGGCAGCACTGCCAGATTTTCTTCCATTTGTGTGTGATGATTGTTCAGG	exon sense-overlapping	NM_024699	ZFAND1	AN1-type zinc finger protein 1 isoform a	-	82613565	82633539
ASHG19A3A007732	0.0461751	2.00364	down	50.3812	126.321	5.63533	6.63796	240.711	45.6914	74.8868	32.3649	118.811	30.0816	135.082	51.6918	126.117	48.0055	62.3165	94.4517	7.01214	5.95639	6.37792	5.62326	6.6266	5.91326	7.23396	5.1501	6.93096	5.03451	5.64617	6.13446	noncoding	NR_033195	ZFAND1	RefSeq_NR	2148	chr8	-	82613567	82633539		AGTTGGACATCGGGCAGCACTGCCAGATTTTCTTCCATTTGTGTGTGATGATTGTTCAGG	exon sense-overlapping	NM_001170796	ZFAND1	AN1-type zinc finger protein 1 isoform b	-	82613565	82633539
ASHG19A3A052361	0.0341221	2.9553	down	49.7683	166.114	5.56182	7.12512	167.678	70.7156	120.386	27.0808	206.296	33.0132	202.39	25.3946	80.2816	70.9742	219.652	71.4314	6.55356	6.60094	7.05589	5.38204	7.35137	6.05327	7.77113	3.97173	6.32105	5.69338	7.69775	5.66956	noncoding	AK025552		NRED	2497	chr15	-	73874194	73876675		TGACAACACCTTTAAGGATAGATTTTCTTTGAAGATAAGTTGCTGGGTTATGAACATGCT	intron sense-overlapping	NM_001161363	NPTN	neuroplastin isoform c precursor	-	73852343	73925753
ASHG19A3A052361	0.0341221	2.9553	down	49.7683	166.114	5.56182	7.12512	167.678	70.7156	120.386	27.0808	206.296	33.0132	202.39	25.3946	80.2816	70.9742	219.652	71.4314	6.55356	6.60094	7.05589	5.38204	7.35137	6.05327	7.77113	3.97173	6.32105	5.69338	7.69775	5.66956	noncoding	AK025552		NRED	2497	chr15	-	73874194	73876675		TGACAACACCTTTAAGGATAGATTTTCTTTGAAGATAAGTTGCTGGGTTATGAACATGCT	intron sense-overlapping	NM_017455	NPTN	neuroplastin isoform a precursor	-	73852343	73925753
ASHG19A3A052361	0.0341221	2.9553	down	49.7683	166.114	5.56182	7.12512	167.678	70.7156	120.386	27.0808	206.296	33.0132	202.39	25.3946	80.2816	70.9742	219.652	71.4314	6.55356	6.60094	7.05589	5.38204	7.35137	6.05327	7.77113	3.97173	6.32105	5.69338	7.69775	5.66956	noncoding	AK025552		NRED	2497	chr15	-	73874194	73876675		TGACAACACCTTTAAGGATAGATTTTCTTTGAAGATAAGTTGCTGGGTTATGAACATGCT	intron sense-overlapping	NM_001161364	NPTN	neuroplastin isoform d precursor	-	73852343	73925753
ASHG19A3A052361	0.0341221	2.9553	down	49.7683	166.114	5.56182	7.12512	167.678	70.7156	120.386	27.0808	206.296	33.0132	202.39	25.3946	80.2816	70.9742	219.652	71.4314	6.55356	6.60094	7.05589	5.38204	7.35137	6.05327	7.77113	3.97173	6.32105	5.69338	7.69775	5.66956	noncoding	AK025552		NRED	2497	chr15	-	73874194	73876675		TGACAACACCTTTAAGGATAGATTTTCTTTGAAGATAAGTTGCTGGGTTATGAACATGCT	intron sense-overlapping	NM_012428	NPTN	neuroplastin isoform b precursor	-	73852343	73925753
CUST_897_PI426073487	0.00714792	2.39632	down	286.699	979.409	8.18183	9.44265	2233.58	408.861	514.511	128.808	1027.65	142.089	471.478	184.863	1107.59	289.486	521.641	566.087	10.0783	9.14016	9.11721	7.47923	9.56306	8.07592	8.90212	7.30536	9.95955	8.03651	9.03562	9.05377	noncoding	uc.418-	uc.418	UCR	217	chr17	-	56082227	56082444	NM_006924,NM_001078166,	AATGGTATGACTCCAAGTGCTATTGTCACAGATGAAATTGGCAGTATTGACCTTATACTA	exon sense-overlapping	NM_001078166	SRSF1	serine/arginine-rich splicing factor 1 isoform	-	56078279	56084707
CUST_897_PI426073487	0.00714792	2.39632	down	286.699	979.409	8.18183	9.44265	2233.58	408.861	514.511	128.808	1027.65	142.089	471.478	184.863	1107.59	289.486	521.641	566.087	10.0783	9.14016	9.11721	7.47923	9.56306	8.07592	8.90212	7.30536	9.95955	8.03651	9.03562	9.05377	noncoding	uc.418-	uc.418	UCR	217	chr17	-	56082227	56082444	NM_006924,NM_001078166,	AATGGTATGACTCCAAGTGCTATTGTCACAGATGAAATTGGCAGTATTGACCTTATACTA	exon sense-overlapping	NM_006924	SRSF1	serine/arginine-rich splicing factor 1 isoform	-	56078279	56084707
ASHG19A3A015323	0.00770754	2.26672	down	97.5884	362.46	6.71676	7.89737	911.395	122.157	158.08	77.4189	398.184	65.1024	176.807	108.573	408.935	100.464	121.356	111.815	8.82429	7.37971	7.44156	6.80612	8.24179	7.00413	7.60011	6.43146	8.53776	6.27417	6.73869	6.40498	noncoding	ENST00000456674	AC018463.4	Ensembl	917	chr2	+	11448150	11449067	NM_022831,ENST00000512016,ENST00000427577,	GATGGATGAAATTAAACTTGGGCCAAATGTAATAGAACTATACAAGAAACCCACTGACTT	intronic antisense	NM_004850	ROCK2	rho-associated protein kinase 2	-	11321777	11484711
ASHG19A3A046734	0.0201272	2.06641	down	49.2001	122.07	5.63075	6.67788	185.815	27.0594	54.791	48.4378	120.363	32.6123	124.848	53.8235	105.13	66.0325	141.472	67.2351	6.68771	5.208	5.93322	6.17082	6.64615	6.03559	7.1347	5.21942	6.68383	5.57619	6.98165	5.5745	noncoding	ENST00000427268	RP4-792G4.2	Ensembl	491	chr1	-	63786554	63790112		ATTTGCAGAAGATGCTGGGATGTGGATTTAATTCCGGATGGACAGTGGTGCTTCTGATTC	natural antisense	NM_012183	FOXD3	forkhead box protein D3	+	63788729	63790797
ASHG19A3A007583	0.00685423	2.68434	down	13.0057	37.4586	3.466	4.89057	83.4268	17.3268	18.0429	5	38.401	8.21763	20.0975	13.0652	42.0602	14.8101	22.723	19.6146	5.64078	4.58257	4.41847	2.4991	5.14377	4.00698	4.77804	2.90038	5.44329	3.07066	3.91909	3.73632	noncoding	NR_027794	C3orf17	RefSeq_NR	4706	chr3	-	112721293	112738555		GTTTGAGTTGTTTTCTTCCAAGTAATGAAAATCAGCCCTTAACTACCAAAGTATGTGTTG	exon sense-overlapping	NM_015412	C3orf17	hypothetical protein LOC25871	-	112721291	112738555
ASHG19A3A042779	0.0107709	2.55947	down	18.5383	45.7619	3.86933	5.22518	102.382	19.0802	25.313	11.3417	42.4727	5	22.9764	18.3157	42.526	23.0306	38.9016	34.4615	5.91326	4.71782	4.87724	4.17998	5.2757	2.54574	4.95425	3.41497	5.45999	3.81487	4.87062	4.54262	noncoding	NR_029388	LOC728407	RefSeq_NR	1420	chr10	-	51253908	51371316	uc010qhh.1,NM_003631,ENST00000456092,	TTGACACGATTGCATGTCACTTACGAAGGTACCATAGAAGAAAATGGCCGAGGCATGCTA	exon sense-overlapping	NM_003631	PARG	poly(ADP-ribose) glycohydrolase	-	51026324	51371331
ASHG19A3A040109	0.00446581	4.83668	down	17.2128	62.0763	3.48013	5.75414	96.8098	8.75923	34.8792	7.6751	68.309	5	59.8161	6.89189	39.3134	16.1406	73.33	58.8101	5.83863	3.62348	5.3244	3.62777	5.90046	2.54574	6.19147	2.51218	5.35504	3.21057	5.91484	5.361	noncoding	AK023929		NRED	3033	chrX	-	77574393	77583048		CATAGATCACCTTCAAGTAGCTAAGGCATAATGAGATAAGGATGCTGAACTAAGTTGGTT	exon sense-overlapping	NM_006639	CYSLTR1	cysteinyl leukotriene receptor 1	-	77528129	77583087
ASHG19A3A007584	0.000532802	3.48102	down	8.74919	28.5516	2.8696	4.66911	46.956	11.7623	18.9296	5	26.611	5	14.5664	7.26901	22.8991	15.3049	41.3477	8.15888	4.90427	4.04183	4.48125	2.4991	4.65611	2.54574	4.36399	2.52723	4.63996	3.12574	4.9691	2.47797	noncoding	NR_027830	BCAP29	RefSeq_NR	5928	chr7	+	107220421	107263762		AGGGAGCCAGGCGGGCTGCCGGCGGATGGCAGAAGATTTTTTCATTTAATGTCTGGGGTA	exon sense-overlapping	NM_001008405	BCAP29	B-cell receptor-associated protein 29 isoform a	+	107221203	107263762
ASHG19A3A007584	0.000532802	3.48102	down	8.74919	28.5516	2.8696	4.66911	46.956	11.7623	18.9296	5	26.611	5	14.5664	7.26901	22.8991	15.3049	41.3477	8.15888	4.90427	4.04183	4.48125	2.4991	4.65611	2.54574	4.36399	2.52723	4.63996	3.12574	4.9691	2.47797	noncoding	NR_027830	BCAP29	RefSeq_NR	5928	chr7	+	107220421	107263762		AGGGAGCCAGGCGGGCTGCCGGCGGATGGCAGAAGATTTTTTCATTTAATGTCTGGGGTA	exon sense-overlapping	NM_018844	BCAP29	B-cell receptor-associated protein 29 isoform b	+	107220421	107263762
ASHG19A3A013196	0.0469071	2.32067	down	25.3481	70.8279	4.55976	5.77431	174.366	11.7817	35.2956	31.0992	58.8923	17.7422	37.0153	21.5998	69.959	25.2463	49.4395	44.6192	6.60429	4.04385	5.33987	5.57006	5.71366	5.15371	5.58272	3.70052	6.13219	3.96545	5.27311	4.92499	noncoding	ENST00000456949	AC116614.1	Ensembl	532	chr2	-	945319	945960		CTCACAGATGCAGTATTGGGTTTGGTAGACTCAAATCGTCTTGTTTTAATGTAAATGAAA	bidirectional	NM_018968	SNTG2	gamma-2-syntrophin	+	946553	1371384
ASHG19A3A010732	0.0436416	2.54744	down	85.0811	293.434	6.3801	7.72914	669.525	56.1363	113.51	154.31	308.704	84.9822	254.942	102.662	258.256	59.1243	155.669	53.2722	8.38843	6.25567	6.97121	7.71977	7.88694	7.3731	8.07553	6.33312	7.91393	5.39164	7.13882	5.20727	noncoding	ENST00000430751	RP3-434O14.8	Ensembl	591	chr1	-	209960323	209961038		ATAGGTTGTCAGGCATTTACCTTATTACCACTCAAATACCAGTGTGTGTGTGTTGGGGGG	exon sense-overlapping	NM_006147	IRF6	interferon regulatory factor 6 isoform 1	-	209958967	209979520
ASHG19A3A010732	0.0436416	2.54744	down	85.0811	293.434	6.3801	7.72914	669.525	56.1363	113.51	154.31	308.704	84.9822	254.942	102.662	258.256	59.1243	155.669	53.2722	8.38843	6.25567	6.97121	7.71977	7.88694	7.3731	8.07553	6.33312	7.91393	5.39164	7.13882	5.20727	noncoding	ENST00000430751	RP3-434O14.8	Ensembl	591	chr1	-	209960323	209961038		ATAGGTTGTCAGGCATTTACCTTATTACCACTCAAATACCAGTGTGTGTGTGTTGGGGGG	exon sense-overlapping	NM_001206696	IRF6	interferon regulatory factor 6 isoform 2	-	209958967	209979520
ASHG19A3A007381	0.00597842	3.79431	down	15.7501	49.0222	3.53978	5.46362	65.0381	15.5027	36.9665	5	48.6436	9.08551	34.7394	5	33.6374	9.49446	75.1081	50.4178	5.32003	4.42599	5.40404	2.4991	5.4587	4.15304	5.49576	2.40192	5.14999	2.63931	5.9532	5.11932	noncoding	NR_026570	MAPRE2	RefSeq_NR	3081	chr18	+	32621323	32722377		CAGTGCGCGGGGAGCGTTCCTACAGGAGCGGCCTATTGCCAATTCATGGACATGCTCTTC	exon sense-overlapping	NM_014268	MAPRE2	microtubule-associated protein RP/EB family	+	32621323	32722378
ASHG19A3A007381	0.00597842	3.79431	down	15.7501	49.0222	3.53978	5.46362	65.0381	15.5027	36.9665	5	48.6436	9.08551	34.7394	5	33.6374	9.49446	75.1081	50.4178	5.32003	4.42599	5.40404	2.4991	5.4587	4.15304	5.49576	2.40192	5.14999	2.63931	5.9532	5.11932	noncoding	NR_026570	MAPRE2	RefSeq_NR	3081	chr18	+	32621323	32722377		CAGTGCGCGGGGAGCGTTCCTACAGGAGCGGCCTATTGCCAATTCATGGACATGCTCTTC	exon sense-overlapping	NM_001143826	MAPRE2	microtubule-associated protein RP/EB family	+	32556891	32722378
ASHG19A3A007381	0.00597842	3.79431	down	15.7501	49.0222	3.53978	5.46362	65.0381	15.5027	36.9665	5	48.6436	9.08551	34.7394	5	33.6374	9.49446	75.1081	50.4178	5.32003	4.42599	5.40404	2.4991	5.4587	4.15304	5.49576	2.40192	5.14999	2.63931	5.9532	5.11932	noncoding	NR_026570	MAPRE2	RefSeq_NR	3081	chr18	+	32621323	32722377		CAGTGCGCGGGGAGCGTTCCTACAGGAGCGGCCTATTGCCAATTCATGGACATGCTCTTC	exon sense-overlapping	NM_001143827	MAPRE2	microtubule-associated protein RP/EB family	+	32558207	32722378
ASHG19A3L0002368	0.0460675	2.36104	down	571.267	1405.73	8.87143	10.1108	1501.27	425.816	1084.53	196.407	1505.02	234.331	1450.6	203.695	604.227	489.64	2288.76	1877.71	9.50456	9.20009	10.2376	8.03371	10.095	8.77497	10.4465	7.45647	9.10269	8.87733	11.2788	10.886	noncoding	AX747492	lincRNA-HFE2	lincRNA	4510	chr1	+	145209144	146424095	uc001erc.3,uc001ekp.3,uc001ejz.1,NM_183372,NM_015383,NM_015383,NM_001102663,NM_001101663,NM_001039703,NM_001039703,NM_001039703,NM_001039703,NM_001039703,NM_001039703,NM_001039703,NM_001039703,NM_001039703,NM_001039703,NM_001039703,NM_001039703,NM_001037675,	AGGACTCACTGGGTAGATGTTATTCGACTCCTTCAGGTTATCTTGAACTGCCTGACTTAG	exon sense-overlapping	NM_203458	NOTCH2NL	notch homolog 2 N-terminal-like protein	+	145209110	145285912
ASHG19A3L0002368	0.0460675	2.36104	down	571.267	1405.73	8.87143	10.1108	1501.27	425.816	1084.53	196.407	1505.02	234.331	1450.6	203.695	604.227	489.64	2288.76	1877.71	9.50456	9.20009	10.2376	8.03371	10.095	8.77497	10.4465	7.45647	9.10269	8.87733	11.2788	10.886	noncoding	AX747492	lincRNA-HFE2	lincRNA	4510	chr1	+	145209144	146424095	uc001erc.3,uc001ekp.3,uc001ejz.1,NM_183372,NM_015383,NM_015383,NM_001102663,NM_001101663,NM_001039703,NM_001039703,NM_001039703,NM_001039703,NM_001039703,NM_001039703,NM_001039703,NM_001039703,NM_001039703,NM_001039703,NM_001039703,NM_001039703,NM_001037675,	AGGACTCACTGGGTAGATGTTATTCGACTCCTTCAGGTTATCTTGAACTGCCTGACTTAG	intron sense-overlapping	NM_001097616	GPR89C	putative Golgi pH regulator C	+	145883867	145924049
ASHG19A3L0002368	0.0460675	2.36104	down	571.267	1405.73	8.87143	10.1108	1501.27	425.816	1084.53	196.407	1505.02	234.331	1450.6	203.695	604.227	489.64	2288.76	1877.71	9.50456	9.20009	10.2376	8.03371	10.095	8.77497	10.4465	7.45647	9.10269	8.87733	11.2788	10.886	noncoding	AX747492	lincRNA-HFE2	lincRNA	4510	chr1	+	145209144	146424095	uc001erc.3,uc001ekp.3,uc001ejz.1,NM_183372,NM_015383,NM_015383,NM_001102663,NM_001101663,NM_001039703,NM_001039703,NM_001039703,NM_001039703,NM_001039703,NM_001039703,NM_001039703,NM_001039703,NM_001039703,NM_001039703,NM_001039703,NM_001039703,NM_001037675,	AGGACTCACTGGGTAGATGTTATTCGACTCCTTCAGGTTATCTTGAACTGCCTGACTTAG	intron sense-overlapping	NM_145277	HFE2	hemojuvelin isoform b	+	145413190	145417545
ASHG19A3L0002368	0.0460675	2.36104	down	571.267	1405.73	8.87143	10.1108	1501.27	425.816	1084.53	196.407	1505.02	234.331	1450.6	203.695	604.227	489.64	2288.76	1877.71	9.50456	9.20009	10.2376	8.03371	10.095	8.77497	10.4465	7.45647	9.10269	8.87733	11.2788	10.886	noncoding	AX747492	lincRNA-HFE2	lincRNA	4510	chr1	+	145209144	146424095	uc001erc.3,uc001ekp.3,uc001ejz.1,NM_183372,NM_015383,NM_015383,NM_001102663,NM_001101663,NM_001039703,NM_001039703,NM_001039703,NM_001039703,NM_001039703,NM_001039703,NM_001039703,NM_001039703,NM_001039703,NM_001039703,NM_001039703,NM_001039703,NM_001037675,	AGGACTCACTGGGTAGATGTTATTCGACTCCTTCAGGTTATCTTGAACTGCCTGACTTAG	intronic antisense	NM_001012758	NUDT17	nucleoside diphosphate-linked moiety X motif 17	-	145586492	145589435
ASHG19A3L0002368	0.0460675	2.36104	down	571.267	1405.73	8.87143	10.1108	1501.27	425.816	1084.53	196.407	1505.02	234.331	1450.6	203.695	604.227	489.64	2288.76	1877.71	9.50456	9.20009	10.2376	8.03371	10.095	8.77497	10.4465	7.45647	9.10269	8.87733	11.2788	10.886	noncoding	AX747492	lincRNA-HFE2	lincRNA	4510	chr1	+	145209144	146424095	uc001erc.3,uc001ekp.3,uc001ejz.1,NM_183372,NM_015383,NM_015383,NM_001102663,NM_001101663,NM_001039703,NM_001039703,NM_001039703,NM_001039703,NM_001039703,NM_001039703,NM_001039703,NM_001039703,NM_001039703,NM_001039703,NM_001039703,NM_001039703,NM_001037675,	AGGACTCACTGGGTAGATGTTATTCGACTCCTTCAGGTTATCTTGAACTGCCTGACTTAG	intron sense-overlapping	NM_003637	ITGA10	integrin alpha-10 precursor	+	145524989	145543868
ASHG19A3L0002368	0.0460675	2.36104	down	571.267	1405.73	8.87143	10.1108	1501.27	425.816	1084.53	196.407	1505.02	234.331	1450.6	203.695	604.227	489.64	2288.76	1877.71	9.50456	9.20009	10.2376	8.03371	10.095	8.77497	10.4465	7.45647	9.10269	8.87733	11.2788	10.886	noncoding	AX747492	lincRNA-HFE2	lincRNA	4510	chr1	+	145209144	146424095	uc001erc.3,uc001ekp.3,uc001ejz.1,NM_183372,NM_015383,NM_015383,NM_001102663,NM_001101663,NM_001039703,NM_001039703,NM_001039703,NM_001039703,NM_001039703,NM_001039703,NM_001039703,NM_001039703,NM_001039703,NM_001039703,NM_001039703,NM_001039703,NM_001037675,	AGGACTCACTGGGTAGATGTTATTCGACTCCTTCAGGTTATCTTGAACTGCCTGACTTAG	intronic antisense	NM_007053	CD160	CD160 antigen precursor	-	145695797	145715565
ASHG19A3L0002368	0.0460675	2.36104	down	571.267	1405.73	8.87143	10.1108	1501.27	425.816	1084.53	196.407	1505.02	234.331	1450.6	203.695	604.227	489.64	2288.76	1877.71	9.50456	9.20009	10.2376	8.03371	10.095	8.77497	10.4465	7.45647	9.10269	8.87733	11.2788	10.886	noncoding	AX747492	lincRNA-HFE2	lincRNA	4510	chr1	+	145209144	146424095	uc001erc.3,uc001ekp.3,uc001ejz.1,NM_183372,NM_015383,NM_015383,NM_001102663,NM_001101663,NM_001039703,NM_001039703,NM_001039703,NM_001039703,NM_001039703,NM_001039703,NM_001039703,NM_001039703,NM_001039703,NM_001039703,NM_001039703,NM_001039703,NM_001037675,	AGGACTCACTGGGTAGATGTTATTCGACTCCTTCAGGTTATCTTGAACTGCCTGACTTAG	intron sense-overlapping	NM_006472	TXNIP	thioredoxin-interacting protein	+	145438461	145442628
ASHG19A3L0002368	0.0460675	2.36104	down	571.267	1405.73	8.87143	10.1108	1501.27	425.816	1084.53	196.407	1505.02	234.331	1450.6	203.695	604.227	489.64	2288.76	1877.71	9.50456	9.20009	10.2376	8.03371	10.095	8.77497	10.4465	7.45647	9.10269	8.87733	11.2788	10.886	noncoding	AX747492	lincRNA-HFE2	lincRNA	4510	chr1	+	145209144	146424095	uc001erc.3,uc001ekp.3,uc001ejz.1,NM_183372,NM_015383,NM_015383,NM_001102663,NM_001101663,NM_001039703,NM_001039703,NM_001039703,NM_001039703,NM_001039703,NM_001039703,NM_001039703,NM_001039703,NM_001039703,NM_001039703,NM_001039703,NM_001039703,NM_001037675,	AGGACTCACTGGGTAGATGTTATTCGACTCCTTCAGGTTATCTTGAACTGCCTGACTTAG	intron sense-overlapping	NM_014455	RNF115	E3 ubiquitin-protein ligase RNF115	+	145611035	145688776
ASHG19A3L0002368	0.0460675	2.36104	down	571.267	1405.73	8.87143	10.1108	1501.27	425.816	1084.53	196.407	1505.02	234.331	1450.6	203.695	604.227	489.64	2288.76	1877.71	9.50456	9.20009	10.2376	8.03371	10.095	8.77497	10.4465	7.45647	9.10269	8.87733	11.2788	10.886	noncoding	AX747492	lincRNA-HFE2	lincRNA	4510	chr1	+	145209144	146424095	uc001erc.3,uc001ekp.3,uc001ejz.1,NM_183372,NM_015383,NM_015383,NM_001102663,NM_001101663,NM_001039703,NM_001039703,NM_001039703,NM_001039703,NM_001039703,NM_001039703,NM_001039703,NM_001039703,NM_001039703,NM_001039703,NM_001039703,NM_001039703,NM_001037675,	AGGACTCACTGGGTAGATGTTATTCGACTCCTTCAGGTTATCTTGAACTGCCTGACTTAG	intron sense-overlapping	NM_001201325	PDZK1	Na(+)/H(+) exchange regulatory cofactor NHE-RF3	+	145727665	145764206
ASHG19A3L0002368	0.0460675	2.36104	down	571.267	1405.73	8.87143	10.1108	1501.27	425.816	1084.53	196.407	1505.02	234.331	1450.6	203.695	604.227	489.64	2288.76	1877.71	9.50456	9.20009	10.2376	8.03371	10.095	8.77497	10.4465	7.45647	9.10269	8.87733	11.2788	10.886	noncoding	AX747492	lincRNA-HFE2	lincRNA	4510	chr1	+	145209144	146424095	uc001erc.3,uc001ekp.3,uc001ejz.1,NM_183372,NM_015383,NM_015383,NM_001102663,NM_001101663,NM_001039703,NM_001039703,NM_001039703,NM_001039703,NM_001039703,NM_001039703,NM_001039703,NM_001039703,NM_001039703,NM_001039703,NM_001039703,NM_001039703,NM_001037675,	AGGACTCACTGGGTAGATGTTATTCGACTCCTTCAGGTTATCTTGAACTGCCTGACTTAG	intron sense-overlapping	NM_003846	PEX11B	peroxisomal membrane protein 11B isoform 1	+	145516164	145523732
ASHG19A3L0002368	0.0460675	2.36104	down	571.267	1405.73	8.87143	10.1108	1501.27	425.816	1084.53	196.407	1505.02	234.331	1450.6	203.695	604.227	489.64	2288.76	1877.71	9.50456	9.20009	10.2376	8.03371	10.095	8.77497	10.4465	7.45647	9.10269	8.87733	11.2788	10.886	noncoding	AX747492	lincRNA-HFE2	lincRNA	4510	chr1	+	145209144	146424095	uc001erc.3,uc001ekp.3,uc001ejz.1,NM_183372,NM_015383,NM_015383,NM_001102663,NM_001101663,NM_001039703,NM_001039703,NM_001039703,NM_001039703,NM_001039703,NM_001039703,NM_001039703,NM_001039703,NM_001039703,NM_001039703,NM_001039703,NM_001039703,NM_001037675,	AGGACTCACTGGGTAGATGTTATTCGACTCCTTCAGGTTATCTTGAACTGCCTGACTTAG	intronic antisense	NM_032305	POLR3GL	DNA-directed RNA polymerase III subunit	-	145456235	145470387
ASHG19A3L0002368	0.0460675	2.36104	down	571.267	1405.73	8.87143	10.1108	1501.27	425.816	1084.53	196.407	1505.02	234.331	1450.6	203.695	604.227	489.64	2288.76	1877.71	9.50456	9.20009	10.2376	8.03371	10.095	8.77497	10.4465	7.45647	9.10269	8.87733	11.2788	10.886	noncoding	AX747492	lincRNA-HFE2	lincRNA	4510	chr1	+	145209144	146424095	uc001erc.3,uc001ekp.3,uc001ejz.1,NM_183372,NM_015383,NM_015383,NM_001102663,NM_001101663,NM_001039703,NM_001039703,NM_001039703,NM_001039703,NM_001039703,NM_001039703,NM_001039703,NM_001039703,NM_001039703,NM_001039703,NM_001039703,NM_001039703,NM_001037675,	AGGACTCACTGGGTAGATGTTATTCGACTCCTTCAGGTTATCTTGAACTGCCTGACTTAG	intron sense-overlapping	NM_213653	HFE2	hemojuvelin isoform a precursor	+	145413190	145417545
ASHG19A3L0002368	0.0460675	2.36104	down	571.267	1405.73	8.87143	10.1108	1501.27	425.816	1084.53	196.407	1505.02	234.331	1450.6	203.695	604.227	489.64	2288.76	1877.71	9.50456	9.20009	10.2376	8.03371	10.095	8.77497	10.4465	7.45647	9.10269	8.87733	11.2788	10.886	noncoding	AX747492	lincRNA-HFE2	lincRNA	4510	chr1	+	145209144	146424095	uc001erc.3,uc001ekp.3,uc001ejz.1,NM_183372,NM_015383,NM_015383,NM_001102663,NM_001101663,NM_001039703,NM_001039703,NM_001039703,NM_001039703,NM_001039703,NM_001039703,NM_001039703,NM_001039703,NM_001039703,NM_001039703,NM_001039703,NM_001039703,NM_001037675,	AGGACTCACTGGGTAGATGTTATTCGACTCCTTCAGGTTATCTTGAACTGCCTGACTTAG	intron sense-overlapping	NM_153713	LIX1L	LIX1-like protein	+	145477084	145499091
ASHG19A3L0002368	0.0460675	2.36104	down	571.267	1405.73	8.87143	10.1108	1501.27	425.816	1084.53	196.407	1505.02	234.331	1450.6	203.695	604.227	489.64	2288.76	1877.71	9.50456	9.20009	10.2376	8.03371	10.095	8.77497	10.4465	7.45647	9.10269	8.87733	11.2788	10.886	noncoding	AX747492	lincRNA-HFE2	lincRNA	4510	chr1	+	145209144	146424095	uc001erc.3,uc001ekp.3,uc001ejz.1,NM_183372,NM_015383,NM_015383,NM_001102663,NM_001101663,NM_001039703,NM_001039703,NM_001039703,NM_001039703,NM_001039703,NM_001039703,NM_001039703,NM_001039703,NM_001039703,NM_001039703,NM_001039703,NM_001039703,NM_001037675,	AGGACTCACTGGGTAGATGTTATTCGACTCCTTCAGGTTATCTTGAACTGCCTGACTTAG	intron sense-overlapping	NM_144698	ANKRD35	ankyrin repeat domain-containing protein 35	+	145549208	145568526
ASHG19A3L0002368	0.0460675	2.36104	down	571.267	1405.73	8.87143	10.1108	1501.27	425.816	1084.53	196.407	1505.02	234.331	1450.6	203.695	604.227	489.64	2288.76	1877.71	9.50456	9.20009	10.2376	8.03371	10.095	8.77497	10.4465	7.45647	9.10269	8.87733	11.2788	10.886	noncoding	AX747492	lincRNA-HFE2	lincRNA	4510	chr1	+	145209144	146424095	uc001erc.3,uc001ekp.3,uc001ejz.1,NM_183372,NM_015383,NM_015383,NM_001102663,NM_001101663,NM_001039703,NM_001039703,NM_001039703,NM_001039703,NM_001039703,NM_001039703,NM_001039703,NM_001039703,NM_001039703,NM_001039703,NM_001039703,NM_001039703,NM_001037675,	AGGACTCACTGGGTAGATGTTATTCGACTCCTTCAGGTTATCTTGAACTGCCTGACTTAG	exon sense-overlapping	NM_001039703	NBPF10	neuroblastoma breakpoint family member 10	+	145293370	145368684
ASHG19A3L0002368	0.0460675	2.36104	down	571.267	1405.73	8.87143	10.1108	1501.27	425.816	1084.53	196.407	1505.02	234.331	1450.6	203.695	604.227	489.64	2288.76	1877.71	9.50456	9.20009	10.2376	8.03371	10.095	8.77497	10.4465	7.45647	9.10269	8.87733	11.2788	10.886	noncoding	AX747492	lincRNA-HFE2	lincRNA	4510	chr1	+	145209144	146424095	uc001erc.3,uc001ekp.3,uc001ejz.1,NM_183372,NM_015383,NM_015383,NM_001102663,NM_001101663,NM_001039703,NM_001039703,NM_001039703,NM_001039703,NM_001039703,NM_001039703,NM_001039703,NM_001039703,NM_001039703,NM_001039703,NM_001039703,NM_001039703,NM_001037675,	AGGACTCACTGGGTAGATGTTATTCGACTCCTTCAGGTTATCTTGAACTGCCTGACTTAG	intronic antisense	NM_001097612	GPR89A	Golgi pH regulator A isoform 1	-	145764594	145827103
ASHG19A3L0002368	0.0460675	2.36104	down	571.267	1405.73	8.87143	10.1108	1501.27	425.816	1084.53	196.407	1505.02	234.331	1450.6	203.695	604.227	489.64	2288.76	1877.71	9.50456	9.20009	10.2376	8.03371	10.095	8.77497	10.4465	7.45647	9.10269	8.87733	11.2788	10.886	noncoding	AX747492	lincRNA-HFE2	lincRNA	4510	chr1	+	145209144	146424095	uc001erc.3,uc001ekp.3,uc001ejz.1,NM_183372,NM_015383,NM_015383,NM_001102663,NM_001101663,NM_001039703,NM_001039703,NM_001039703,NM_001039703,NM_001039703,NM_001039703,NM_001039703,NM_001039703,NM_001039703,NM_001039703,NM_001039703,NM_001039703,NM_001037675,	AGGACTCACTGGGTAGATGTTATTCGACTCCTTCAGGTTATCTTGAACTGCCTGACTTAG	intron sense-overlapping	NM_005105	RBM8A	RNA-binding protein 8A	+	145507556	145513535
ASHG19A3L0002368	0.0460675	2.36104	down	571.267	1405.73	8.87143	10.1108	1501.27	425.816	1084.53	196.407	1505.02	234.331	1450.6	203.695	604.227	489.64	2288.76	1877.71	9.50456	9.20009	10.2376	8.03371	10.095	8.77497	10.4465	7.45647	9.10269	8.87733	11.2788	10.886	noncoding	AX747492	lincRNA-HFE2	lincRNA	4510	chr1	+	145209144	146424095	uc001erc.3,uc001ekp.3,uc001ejz.1,NM_183372,NM_015383,NM_015383,NM_001102663,NM_001101663,NM_001039703,NM_001039703,NM_001039703,NM_001039703,NM_001039703,NM_001039703,NM_001039703,NM_001039703,NM_001039703,NM_001039703,NM_001039703,NM_001039703,NM_001037675,	AGGACTCACTGGGTAGATGTTATTCGACTCCTTCAGGTTATCTTGAACTGCCTGACTTAG	intronic antisense	NM_001097613	GPR89A	Golgi pH regulator A isoform 2	-	145764594	145827103
ASHG19A3L0002368	0.0460675	2.36104	down	571.267	1405.73	8.87143	10.1108	1501.27	425.816	1084.53	196.407	1505.02	234.331	1450.6	203.695	604.227	489.64	2288.76	1877.71	9.50456	9.20009	10.2376	8.03371	10.095	8.77497	10.4465	7.45647	9.10269	8.87733	11.2788	10.886	noncoding	AX747492	lincRNA-HFE2	lincRNA	4510	chr1	+	145209144	146424095	uc001erc.3,uc001ekp.3,uc001ejz.1,NM_183372,NM_015383,NM_015383,NM_001102663,NM_001101663,NM_001039703,NM_001039703,NM_001039703,NM_001039703,NM_001039703,NM_001039703,NM_001039703,NM_001039703,NM_001039703,NM_001039703,NM_001039703,NM_001039703,NM_001037675,	AGGACTCACTGGGTAGATGTTATTCGACTCCTTCAGGTTATCTTGAACTGCCTGACTTAG	intron sense-overlapping	NM_213652	HFE2	hemojuvelin isoform c	+	145413190	145417545
ASHG19A3L0002368	0.0460675	2.36104	down	571.267	1405.73	8.87143	10.1108	1501.27	425.816	1084.53	196.407	1505.02	234.331	1450.6	203.695	604.227	489.64	2288.76	1877.71	9.50456	9.20009	10.2376	8.03371	10.095	8.77497	10.4465	7.45647	9.10269	8.87733	11.2788	10.886	noncoding	AX747492	lincRNA-HFE2	lincRNA	4510	chr1	+	145209144	146424095	uc001erc.3,uc001ekp.3,uc001ejz.1,NM_183372,NM_015383,NM_015383,NM_001102663,NM_001101663,NM_001039703,NM_001039703,NM_001039703,NM_001039703,NM_001039703,NM_001039703,NM_001039703,NM_001039703,NM_001039703,NM_001039703,NM_001039703,NM_001039703,NM_001037675,	AGGACTCACTGGGTAGATGTTATTCGACTCCTTCAGGTTATCTTGAACTGCCTGACTTAG	intronic antisense	NM_183372	NBPF11	hypothetical protein LOC200030	-	146032541	146082633
ASHG19A3L0002368	0.0460675	2.36104	down	571.267	1405.73	8.87143	10.1108	1501.27	425.816	1084.53	196.407	1505.02	234.331	1450.6	203.695	604.227	489.64	2288.76	1877.71	9.50456	9.20009	10.2376	8.03371	10.095	8.77497	10.4465	7.45647	9.10269	8.87733	11.2788	10.886	noncoding	AX747492	lincRNA-HFE2	lincRNA	4510	chr1	+	145209144	146424095	uc001erc.3,uc001ekp.3,uc001ejz.1,NM_183372,NM_015383,NM_015383,NM_001102663,NM_001101663,NM_001039703,NM_001039703,NM_001039703,NM_001039703,NM_001039703,NM_001039703,NM_001039703,NM_001039703,NM_001039703,NM_001039703,NM_001039703,NM_001039703,NM_001037675,	AGGACTCACTGGGTAGATGTTATTCGACTCCTTCAGGTTATCTTGAACTGCCTGACTTAG	intron sense-overlapping	NM_202004	HFE2	hemojuvelin isoform c	+	145413190	145417545
ASHG19A3L0002368	0.0460675	2.36104	down	571.267	1405.73	8.87143	10.1108	1501.27	425.816	1084.53	196.407	1505.02	234.331	1450.6	203.695	604.227	489.64	2288.76	1877.71	9.50456	9.20009	10.2376	8.03371	10.095	8.77497	10.4465	7.45647	9.10269	8.87733	11.2788	10.886	noncoding	AX747492	lincRNA-HFE2	lincRNA	4510	chr1	+	145209144	146424095	uc001erc.3,uc001ekp.3,uc001ejz.1,NM_183372,NM_015383,NM_015383,NM_001102663,NM_001101663,NM_001039703,NM_001039703,NM_001039703,NM_001039703,NM_001039703,NM_001039703,NM_001039703,NM_001039703,NM_001039703,NM_001039703,NM_001039703,NM_001039703,NM_001037675,	AGGACTCACTGGGTAGATGTTATTCGACTCCTTCAGGTTATCTTGAACTGCCTGACTTAG	intron sense-overlapping	NM_002614	PDZK1	Na(+)/H(+) exchange regulatory cofactor NHE-RF3	+	145727665	145764206
ASHG19A3L0002368	0.0460675	2.36104	down	571.267	1405.73	8.87143	10.1108	1501.27	425.816	1084.53	196.407	1505.02	234.331	1450.6	203.695	604.227	489.64	2288.76	1877.71	9.50456	9.20009	10.2376	8.03371	10.095	8.77497	10.4465	7.45647	9.10269	8.87733	11.2788	10.886	noncoding	AX747492	lincRNA-HFE2	lincRNA	4510	chr1	+	145209144	146424095	uc001erc.3,uc001ekp.3,uc001ejz.1,NM_183372,NM_015383,NM_015383,NM_001102663,NM_001101663,NM_001039703,NM_001039703,NM_001039703,NM_001039703,NM_001039703,NM_001039703,NM_001039703,NM_001039703,NM_001039703,NM_001039703,NM_001039703,NM_001039703,NM_001037675,	AGGACTCACTGGGTAGATGTTATTCGACTCCTTCAGGTTATCTTGAACTGCCTGACTTAG	intron sense-overlapping	NM_001039888	ANKRD34A	ankyrin repeat domain-containing protein 34A	+	145470507	145475647
ASHG19A3L0002368	0.0460675	2.36104	down	571.267	1405.73	8.87143	10.1108	1501.27	425.816	1084.53	196.407	1505.02	234.331	1450.6	203.695	604.227	489.64	2288.76	1877.71	9.50456	9.20009	10.2376	8.03371	10.095	8.77497	10.4465	7.45647	9.10269	8.87733	11.2788	10.886	noncoding	AX747492	lincRNA-HFE2	lincRNA	4510	chr1	+	145209144	146424095	uc001erc.3,uc001ekp.3,uc001ejz.1,NM_183372,NM_015383,NM_015383,NM_001102663,NM_001101663,NM_001039703,NM_001039703,NM_001039703,NM_001039703,NM_001039703,NM_001039703,NM_001039703,NM_001039703,NM_001039703,NM_001039703,NM_001039703,NM_001039703,NM_001037675,	AGGACTCACTGGGTAGATGTTATTCGACTCCTTCAGGTTATCTTGAACTGCCTGACTTAG	intronic antisense	NM_001101663	NBPF24	hypothetical protein LOC728912	-	146034018	146068245
ASHG19A3L0002368	0.0460675	2.36104	down	571.267	1405.73	8.87143	10.1108	1501.27	425.816	1084.53	196.407	1505.02	234.331	1450.6	203.695	604.227	489.64	2288.76	1877.71	9.50456	9.20009	10.2376	8.03371	10.095	8.77497	10.4465	7.45647	9.10269	8.87733	11.2788	10.886	noncoding	AX747492	lincRNA-HFE2	lincRNA	4510	chr1	+	145209144	146424095	uc001erc.3,uc001ekp.3,uc001ejz.1,NM_183372,NM_015383,NM_015383,NM_001102663,NM_001101663,NM_001039703,NM_001039703,NM_001039703,NM_001039703,NM_001039703,NM_001039703,NM_001039703,NM_001039703,NM_001039703,NM_001039703,NM_001039703,NM_001039703,NM_001037675,	AGGACTCACTGGGTAGATGTTATTCGACTCCTTCAGGTTATCTTGAACTGCCTGACTTAG	intron sense-overlapping	NM_001201326	PDZK1	Na(+)/H(+) exchange regulatory cofactor NHE-RF3	+	145727665	145764206
ASHG19A3L0002368	0.0460675	2.36104	down	571.267	1405.73	8.87143	10.1108	1501.27	425.816	1084.53	196.407	1505.02	234.331	1450.6	203.695	604.227	489.64	2288.76	1877.71	9.50456	9.20009	10.2376	8.03371	10.095	8.77497	10.4465	7.45647	9.10269	8.87733	11.2788	10.886	noncoding	AX747492	lincRNA-HFE2	lincRNA	4510	chr1	+	145209144	146424095	uc001erc.3,uc001ekp.3,uc001ejz.1,NM_183372,NM_015383,NM_015383,NM_001102663,NM_001101663,NM_001039703,NM_001039703,NM_001039703,NM_001039703,NM_001039703,NM_001039703,NM_001039703,NM_001039703,NM_001039703,NM_001039703,NM_001039703,NM_001039703,NM_001037675,	AGGACTCACTGGGTAGATGTTATTCGACTCCTTCAGGTTATCTTGAACTGCCTGACTTAG	intron sense-overlapping	NM_001184795	PEX11B	peroxisomal membrane protein 11B isoform 2	+	145516559	145523732
ASHG19A3L0002368	0.0460675	2.36104	down	571.267	1405.73	8.87143	10.1108	1501.27	425.816	1084.53	196.407	1505.02	234.331	1450.6	203.695	604.227	489.64	2288.76	1877.71	9.50456	9.20009	10.2376	8.03371	10.095	8.77497	10.4465	7.45647	9.10269	8.87733	11.2788	10.886	noncoding	AX747492	lincRNA-HFE2	lincRNA	4510	chr1	+	145209144	146424095	uc001erc.3,uc001ekp.3,uc001ejz.1,NM_183372,NM_015383,NM_015383,NM_001102663,NM_001101663,NM_001039703,NM_001039703,NM_001039703,NM_001039703,NM_001039703,NM_001039703,NM_001039703,NM_001039703,NM_001039703,NM_001039703,NM_001039703,NM_001039703,NM_001037675,	AGGACTCACTGGGTAGATGTTATTCGACTCCTTCAGGTTATCTTGAACTGCCTGACTTAG	intronic antisense	NM_006468	POLR3C	DNA-directed RNA polymerase III subunit RPC3	-	145592604	145610884
ASHG19A3L0002368	0.0460675	2.36104	down	571.267	1405.73	8.87143	10.1108	1501.27	425.816	1084.53	196.407	1505.02	234.331	1450.6	203.695	604.227	489.64	2288.76	1877.71	9.50456	9.20009	10.2376	8.03371	10.095	8.77497	10.4465	7.45647	9.10269	8.87733	11.2788	10.886	noncoding	AX747492	lincRNA-HFE2	lincRNA	4510	chr1	+	145209144	146424095	uc001erc.3,uc001ekp.3,uc001ejz.1,NM_183372,NM_015383,NM_015383,NM_001102663,NM_001101663,NM_001039703,NM_001039703,NM_001039703,NM_001039703,NM_001039703,NM_001039703,NM_001039703,NM_001039703,NM_001039703,NM_001039703,NM_001039703,NM_001039703,NM_001037675,	AGGACTCACTGGGTAGATGTTATTCGACTCCTTCAGGTTATCTTGAACTGCCTGACTTAG	intron sense-overlapping	NM_006099	PIAS3	E3 SUMO-protein ligase PIAS3	+	145575987	145586546
ASHG19A3L0002610	0.00127455	2.40078	down	91.4925	329.376	6.59019	7.85369	721.359	110.947	166.296	90.0541	371.004	50.6099	195.913	96.3059	400.319	125.429	121.365	75.6089	8.48945	7.2476	7.51285	7.0127	8.13873	6.63897	7.7285	6.22006	8.51383	6.66041	6.73881	5.76143	noncoding	CR599308	lincRNA-AEBP2-2	lincRNA	2138	chr12	+	19556999	19672288	NM_153207,NM_001114176,	GTTGGTCTTGAAAAGGAAAATAAAATCACTTTCTTGCTTGGTAAGCAAGAAGCCATATCG	exon sense-overlapping	NM_001114176	AEBP2	zinc finger protein AEBP2 isoform b	+	19592607	19675173
ASHG19A3L0002610	0.00127455	2.40078	down	91.4925	329.376	6.59019	7.85369	721.359	110.947	166.296	90.0541	371.004	50.6099	195.913	96.3059	400.319	125.429	121.365	75.6089	8.48945	7.2476	7.51285	7.0127	8.13873	6.63897	7.7285	6.22006	8.51383	6.66041	6.73881	5.76143	noncoding	CR599308	lincRNA-AEBP2-2	lincRNA	2138	chr12	+	19556999	19672288	NM_153207,NM_001114176,	GTTGGTCTTGAAAAGGAAAATAAAATCACTTTCTTGCTTGGTAAGCAAGAAGCCATATCG	exon sense-overlapping	NM_153207	AEBP2	zinc finger protein AEBP2 isoform a	+	19592607	19675173
ASHG19A3A040817	0.0233587	2.02269	down	87.7493	217.672	6.3478	7.36407	457.634	88.5744	140.886	38.2888	212.431	46.9511	85.3832	58.3009	258.862	84.2891	150.838	210.092	7.87561	6.91677	7.28319	5.85112	7.39211	6.54056	6.63366	5.35351	7.91679	5.98839	7.0831	7.43644	noncoding	G36810		misc_RNA	401	chrX	+	34646673	34647074		GCAGCATGAGATTAGTTGCAAACTTATTCCCTATTATTAATACTTCCTTCCATTGAACAG	natural antisense	NM_031442	TMEM47	transmembrane protein 47	-	34645180	34675405
