# Supplementary material for: Aberrantly Expressed lncRNAs in Primary Varicose Great Saphenous Veins
Source: PLoS One. 2014 Jan 31;9(1):e86156. doi: 10.1371/journal.pone.0086156 (PMC3908920; doi:10.1371/journal.pone.0086156)
Supplement: Table S14 — Function of the genes correlated the candidate lncRNAs. (XLS) [file pone.0086156.s014.xls]

## Sheet: Sheet1
lncRNA	Related gene	Function of gene	Location on chromosome of gene	Related mRNA	Location on chromosome of mRNA	Function
AF119885	ABCA10	ATP-binding cassette (ABC) transporters	17q24	CHAT	10q11.2	This gene encodes an enzyme which catalyzes the biosynthesis of the neurotransmitter acetylcholine.
				TMEM38B	9q31.2	This gene encodes an intracellular monovalent cation channel that functions in maintenance of intracellular calcium release
G36810	TMEM47	this gene encodes a member of the PMP22/EMP/claudin protein family localized to the ER and the plasma membrane	Xp11.4	CCNO	5q11.2	CCNO shares significant homology with the conserved cyclin box region of several cyclins and play a role in the regulation of cell cycle
				EPC2	2q23.1	EPC2 may play a role in transcription or DNA repair (By similarity)
				FAM13C	10q21.1	FAM13C located on chromosome 10 which was identified a novel locus showing strong association with late-onset Alzheimer disease, indicating it may play a neurologic function.
				SHOC2	10q25	SHOC2 encodes a protein mediating FGF receptor signaling by functioning as a scaffold linking RAS to downstream signal transducers in the RAS/ERK MAP kinase signaling cascade.
NR_027927	CAPN7	an intracellular, nonlysosomal cysteine protease whose activity is regulated by calcium influx and oxidative stress	3p24	EMX1	2p13.2	As a transcription factor, EMX1 may function to specify cell fates in the developing central nervous system.
				SMC3	10q25	SMC3 acts as a central component of cohesin complex required for chromosome cohesion during the cell cycle.
uc.345-	HOXC4	a highly conserved family of transcription factors that play an important role in morphogenesis in all multicellular organisms	12q13.3	ATXN7	3p21.1-p12	As a component of the STAGA transcription coactivator-HAT complex, ATXN7 appears to be critically important for chromatin remodeling at the level of histone acetylation and deubiquitination.
				HOXC4	12q13.3	HOXC4 is a sequence-specific transcription factor which is part of a developmental regulatory system that provides cells with specific positional identities on the anterior-posterior axis.
				RTCD1	1p21.2	RTCD1 encodes a protein that plays a role in RNA metabolism.
